# Supplementary material for: Ex vivo model of functioning human lymph node reveals role for innate lymphocytes and stroma in response to vaccine adjuvant
Source: Cell Rep. 2025 Jul 2;44(7):115938. doi: 10.1016/j.celrep.2025.115938 (PMC12284374; doi:10.1016/j.celrep.2025.115938)
Supplement: Table S2. Cytokine concentrations in culture supernatants of control and LMQ-treated slices, Excel file related to Figure 2 [file mmc2.xlsx]

## Sheet: Table S2
Table S2: Cytokine concentrations in culture supernatants of control and LMQ-treated slices. Related to Figure 2.
Cytokine concentrations are given in pg/ml per slice and averaged within donor and treatment
< indicates below limit of quantification and > above limit of quantification, even after sample dilution. For these conditions values were set at the limit for averaging purposes
Donor ID	Condition	Slice no.	IL-1β	IL-1β Average	IFN-α2	IFN-α2 Average	IFN-γ	IFN-γ Average	TNF-α	TNF-α Average	MCP-1	MCP-1 Average	IL-6	IL-6 Average	IL-8	IL-8 Average	IL-10	IL-10 Average	IL-12p70	IL-12p70 Average	IL-17A	IL-17A Average	IL-18	IL-18 Average	IL-23	IL-23 Average	IL-33	IL-33 Average
HuLN3	Ctrl	1	2.57	3.55	4.45	4.91	2.967	3.874	3.28	3.945	6527.79	5173.98	19334.6	18715.1	84171.3	76444	17.83	26	3.43	4.275	0.709	1.055	29.4	36.725	4.48	5.87	16.1	18.75
		2	4.53		5.37		4.781		4.61		3820.16		18095.6		68716.8		34.17		5.12		1.401		44.05		7.26		21.4
	LMQ	1	3.44	9.45	3.92	4.43333	4.197	11.685	5.59	11.4567	2428.74	4145.25	10829.3	34614.9	51879	51879	13.61	31.6867	3.25	3.69667	0.744	1.18333	31.17	56.8367	4.3	6.44	15.9	17.7333
		2	19.04		5.88		15.732		18.38		5064.54		44257.8		>96000		50.91		5.32		1.599		84.19		10.14		22.1
		3	5.87		3.5		15.126		10.4		4942.47		48757.6		>96000		30.54		2.52		1.207		55.15		4.88		15.2
HuLN4	Ctrl	1	17.8	11.7	4.81	4.38	390.589	216.389	36.78	27.83	9544.63	6689.48	55942.3	34215.1	>96000	122773	46.23	40.67	3.7	3.215	16.924	9.8465	87.07	74.3	8.28	5.935	31.8	26.8
		2	5.6		3.95		42.189		18.88		3834.33		12487.9		32772.9		35.11		2.73		2.769		61.53		3.59		21.8
	LMQ	1	70.79	76.9067	4.26	4.62333	2006.14	2913.57	82.67	67.77	8392.37	8858.79	>80000	80000	>96000	96000	99.63	111.463	2.59	3.32	20.361	26.362	147.54	190.05	43.36	68.5233	83.8	90.5
		2	90.32		5.38		5102.11		72.96		8743.42		>80000		>96000		144.71		4.35		39.889		232.76		105.84		90.1
		3	69.61		4.23		1632.44		47.68		9440.59		>80000		>96000		90.05		3.02		18.836		189.85		56.37		97.6
HuLN5	Ctrl	1	25.2	11.34	7.96	5.72	669.754	248.668	240.09	119.37	9565.98	5271.34	44722.5	29013.7	>96000	70439.9	70.3	43.81	7.93	5.37667	40.945	17.448	126.49	107.377	20.76	10.9333	75.8	63.8
		2	3.34		4.44		15.697		26.75		3440.44		13554.3		39303.8		30.51		4.09		2.901		97.01		4.82		62.5
		3	5.48		4.76		60.552		91.27		2807.59		28764.3		76016		30.62		4.11		8.498		98.63		7.22		53.1
	LMQ	1	49.15	37.6175	4.31	4.6375	2781.53	1549.85	237.5	180.67	3799.46	3889.75	49735.3	32010.9	>96000	76020.1	41.98	34.3725	3.66	3.935	27.086	13.7205	152.16	109.073	73.78	42.9325	59	32
		2	45.68		3.33		805.718		185.69		4221.3		41385		>96000		30.07		2.48		10.952		101.79		37.31		22
		3	49.81		7.06		2194.41		213.76		3888.08		25898.4		79458.8		50.38		6.36		12.885		139.67		54.73		28.6
		4	5.83		3.85		417.736		85.73		3650.16		11025.2		32621.5		15.06		3.24		3.959		42.67		5.91		18.4
HuLN6	Ctrl	1	40.69	22.8633	5.06	3.87333	524.178	458.496	50.63	37.95	7787.21	5217.43	45558	34437	>96000	68701.4	70.12	45.8233	4.15	3.23	26.406	19.534	131.29	69.5733	53.39	37.3433	24	17.8367
		2	26.09		4.75		849.499		61.41		7863.26		57751.1		>96000		65.54		3.73		30.386		75.62		56.83		27.7
		3	<1.81		2.46		6.154		<1.83		3855.72		6521.95		14104.3		7.02		1.61		0.754		25.4		<3.59		15.9
	LMQ	1	152.68	96.395	8.86	7.325	978.754	593.756	112.6	72.185	>11000	8764.82	>80000	68837.1	>96000	96000	214.56	156.46	7.31	6.47	16.662	11.235	507.11	365.495	83.05	52.77	101.2	119.1
		2	40.11		5.79		208.758		31.77		6529.64		57674.2		>96000		98.36		5.63		5.808		223.88		22.49		137
HuLN7	Ctrl	1	<1.81	4.9775	<0.78	3.955	<2.838	64.7695	<1.83	7.845	759.38	3453.99	881.45	15669.5	874.57	36739.6	<2.31	38.11	<1.12	3.6675	<0.44	2.02125	<3.69	61.9875	<3.59	8.4475	<14	38.275
		2	3.19		3.95		19.474		5.92		2840.05		7198.66		19763.4		29.07		3.18		0.781		47.59		3.94		26.6
		3	8.56		7.31		31.149		14.82		6838.04		26754		48526.5		73.88		6.7		2.586		96.72		11.72		79.8
		4	6.35		3.78		205.617		8.81		3378.47		27843.7		77793.9		47.18		3.58		4.278		99.95		14.54		32.7
	LMQ	1	11.8	27.2025	4.68	5.06	2535.44	1298.32	28.27	37.4825	3966.37	5145.91	22157.7	174942	66159.3	88539.8	40.98	68.8425	3.76	4.3875	7.775	6.864	72.82	170.137	34.86	44.655	18.4	46.55
		2	7.49		3.87		383.26		20.1		4247.86		40779.2		>96000		34.33		3.24		3.044		76.88		21.16		33.7
		3	22.17		5.92		1150.32		57.6		6223.44		32005.2		>96000		72.63		5.2		7.85		147.54		39.02		42.5
		4	67.35		5.77		1124.25		43.96		6145.97		>80000		>96000		127.43		5.35		8.787		383.31		83.58		91.6
HuLN10	Ctrl	1	5.77	25.08	4.61	4.6825	58.96	33.9577	11.02	5.8675	3906.53	3012.59	24056	15957.9	81692.6	51493.1	35.74	32.9575	3.65	3.8525	1.585	1.72825	106.69	137.433	9.48	8.7425	100.2	188.275
		2	13.63		7.48		31.344		5.8		4069.54		21977.6		71844.1		55.46		6.23		2.857		301.11		16.57		551.7
		3	<1.81		3.3		14.639		3.54		1787.79		12202.7		42489.4		20.09		2.74		1.469		77.2		4.64		51.6
		4	3.87		3.34		30.888		3.11		2286.48		5595.31		9946.34		20.54		2.79		1.002		64.73		4.28		49.6
	LMQ	1	29.14	58.3	6.8	20.47	302.538	444.059	57.69	97.01	6032.86	13361.1	52164.3	99091.2	>96000	78957	60.37	146.72	5.81	18.26	4.13	10.129	231.09	664.32	32.97	80.18	210.9	1011.21
		2	8.39		5.97		104.828		10.03		4570.5		16287.6		48251.1		39.97		5.35		2.213		136.9		10.48		89.2
		3	21.5		4.38		70.355		12.7		5501.33		67920.9		>96000		37.52		3.27		1.745		211.59		27.93		517.6
		4	18.96		5.89		34.883		27.48		2755.92		30637.5		75576.8		44.57		5.29		1.976		294.52		34.92		709.3
HuLN12	PMA+ionomycin +ve control	1	71.18	N/A	5.31	N/A	9000	N/A	4029.54	N/A	3116.31	N/A	72545.9	N/A	95683.7	N/A	2310.83	N/A	4.61	N/A	100.908	N/A	545.78	N/A	6.17	N/A	58.4	N/A
