# Supplementary material for: Ex vivo model of functioning human lymph node reveals role for innate lymphocytes and stroma in response to vaccine adjuvant
Source: Cell Rep. 2025 Jul 2;44(7):115938. doi: 10.1016/j.celrep.2025.115938 (PMC12284374; doi:10.1016/j.celrep.2025.115938)
Supplement: Table S3. DEGs for paired LMQ-treated vs. control slices within each cell cluster, Excel file related to Figures 3–5 [file mmc3.xlsx]

## Sheet: Table S3
Table S3: DEGs for paired LMQ-treated vs control slices within each cell cluster. Related to Figures 3-5.
p value calculated by Welch t-test between LMQ and control slice samples using pairwiseTTests in scran.
DEGs with a p value < 0.05 are listed.
	Stromal					Endothelial					T cells					B cells					Plasma cells					CD16hi NK cells					CD16low NK cells					SELL+ID2hi ILC					ILC3					HLA-DRhi ILC3
		p.value	FDR	summary.logFC			p.value	FDR	summary.logFC			p.value	FDR	summary.logFC			p.value	FDR	summary.logFC			p.value	FDR	summary.logFC			p.value	FDR	summary.logFC			p.value	FDR	summary.logFC			p.value	FDR	summary.logFC			p.value	FDR	summary.logFC			p.value	FDR	summary.logFC
	NEK10	7.9056e-14	2.89353e-09	0.20351		RPS3	2.50424e-19	9.16578e-15	-0.987401		FTH1	5.76484e-24	2.10999e-19	0.366449		IRF1	1.61368e-39	5.90622e-35	0.411757		TNFSF10	1.83828e-06	0.067283	0.312992		FTH1	1.46998e-151	5.38028e-147	0.516323		IFNG	8.3158e-117	3.04367e-112	0.903394		AL136456.1	1.27739e-49	4.67536e-45	-0.354602		AC253572.2	0	0	-0.399187		EEF1A1	2.45247e-59	8.97628e-55	-0.291436
	AC119674.1	3.07324e-13	5.62418e-09	0.358718		AC012447.1	1.15433e-17	1.55417e-13	0.794937		MT-ATP8	6.46804e-23	1.18368e-18	0.2421		GBP4	2.69525e-31	4.93245e-27	0.316535		IRF7	5.23815e-06	0.0958608	0.173805		CD7	4.83759e-95	8.85304e-91	0.293246		LGALS3	3.16505e-77	5.7922e-73	0.292442		MIR155HG	6.64168e-37	1.21546e-32	0.267501		AC245014.3	0	0	-0.350575		RPL3	1.05436e-55	1.92954e-51	-0.29937
	TMSB4X	2.6124e-12	2.48668e-08	-0.597841		RPS4X	1.27388e-17	1.55417e-13	-0.946449		TMA7	2.01716e-20	2.461e-16	0.204782		PSMB9	1.57326e-30	1.91943e-26	0.301815		GBP1	1.01644e-05	0.124009	0.346477		MT-ATP8	6.59999e-79	8.05221e-75	0.281462		BATF	8.28438e-73	1.01072e-68	0.288173		BATF	2.63622e-35	3.21628e-31	0.208251		EGR1	0	0	-0.570123		EEF1G	5.72269e-55	6.98187e-51	-0.274518
	ITM2B	2.71761e-12	2.48668e-08	-0.38897		RPS27	2.70174e-17	2.39399e-13	-0.896244		IFNG	6.7679e-18	6.1928e-14	0.106416		SOCS1	2.72607e-28	2.24629e-24	0.238489		ISG15	2.63623e-05	0.241222	0.244198		PLCB1	4.48428e-70	4.10323e-66	-0.281624		MT-ATP8	1.15301e-70	1.05503e-66	0.302007		IL2RA	1.20437e-33	1.10203e-29	0.239461		AC007952.4	8.89318162514244e-323	8.13745881326367e-319	-0.456265		AL136456.1	2.47714e-44	2.26665e-40	-0.336723
	MMP9	9.60071e-12	7.02791e-08	0.417121		RPS9	3.27039e-17	2.39399e-13	-0.831202		RPL3	1.58654e-17	1.16138e-13	-0.20995		EPSTI1	3.06861e-28	2.24629e-24	0.291232		PSMC3	4.50392e-05	0.329696	0.169943		IFITM2	1.25294e-68	9.1718e-65	0.261033		BATF3	9.02448e-59	6.6061e-55	0.237538		SLAMF1	5.85219e-33	4.28392e-29	0.124782		BTG2	3.37848e-306	2.47312e-302	-0.583985		SEC61B	1.1659e-41	8.53461e-38	0.256169
	CALD1	5.05377e-10	3.07057e-06	-0.358118		RPS6	7.90429e-17	4.56547e-13	-0.976603		SKAP1	6.81156e-14	4.15517e-10	-0.198141		STAT1	8.62671e-27	5.26243e-23	0.291473		IRF1	6.92071e-05	0.422175	0.409775		IFNG	1.83132e-59	1.11713e-55	0.139213		AL136456.1	1.11624e-47	6.80926e-44	-0.372633		HUWE1	6.56894e-30	4.00716e-26	0.210458		GPR68	2.15013e-301	1.31162e-297	-0.376835		EEF1B2	5.49475e-41	3.35189e-37	-0.248182
	DGKI	5.87252e-10	3.07057e-06	0.151721		RPL10	8.73153e-17	4.56547e-13	-0.980315		SRP14	9.55114e-13	4.99402e-09	0.16336		GBP1	1.18516e-25	6.19684e-22	0.234089		PARP14	9.6177e-05	0.471212	0.30986		TRDC	1.539e-52	8.047e-49	-0.225868		P2RX5	9.91467e-46	5.1841e-42	0.194681		BATF3	7.3394e-27	3.83756e-23	0.0969641		AC018816.1	2.08281e-294	1.08904e-290	-0.582238		RPL10	2.93333e-38	1.53375e-34	-0.228751
	CXCL3	1.29908e-09	5.94346e-06	0.603705		RPL21	1.36446e-16	6.24255e-13	-0.974471		LRBA	4.45325e-12	2.03742e-08	-0.161962		UBE2L6	4.30408e-23	1.96917e-19	0.195605		PSMB6	0.000108735	0.471212	0.203519		SKAP1	6.52202e-51	2.9839e-47	-0.240538		PLCB1	7.32135e-43	3.34961e-39	-0.278701		AUTS2	3.25719e-26	1.49021e-22	-0.184205		AC002378.1	4.1246e-281	1.88706e-277	-0.237226		AC244502.1	2.59032e-36	1.1851e-32	-0.311233
	EID1	1.83349e-09	7.45641e-06	-0.24326		CD63	2.00447e-16	8.15172e-13	-0.953953		MACF1	3.06227e-11	1.24536e-07	-0.129546		IFI44L	3.70488e-22	1.50669e-18	0.169562		POU2F2	0.000115869	0.471212	-0.17862		HSPE1	2.78439e-47	1.13235e-43	0.222412		SLAMF7	1.16158e-41	4.72389e-38	0.1651		METRNL	1.55069e-25	6.30632e-22	-0.160935		TEX14	3.64346e-274	1.48171e-270	-0.592746		EEF1D	5.72685e-36	2.32898e-32	-0.217807
	JUNB	2.43551e-09	8.60933e-06	-0.440267		CXCL2	2.24636e-16	8.22189e-13	0.843087		CCL5	3.77858e-11	1.35307e-07	-0.169289		TAP1	1.82262e-21	6.67098e-18	0.182277		EIF2AK2	0.000158196	0.567601	0.171452		MYL6	5.07926e-45	1.85906e-41	0.183086		CLEC2B	6.19163e-41	2.2662e-37	-0.246612		IFNG	3.03699e-25	1.11157e-21	0.0778454		AC090617.4	1.84287e-264	6.74508e-261	-0.37456		SSH1	2.003e-35	7.33117e-32	-0.164796
	TMEM232	2.58743e-09	8.60933e-06	0.142366		POLR2A	4.18002e-16	1.39084e-12	1.03623		B2M	4.0665e-11	1.35307e-07	0.106941		GBP5	2.02934e-21	6.75235e-18	0.24067		PSMA5	0.000182643	0.567601	0.227758		DUSP2	1.14768e-43	3.81875e-40	-0.224619		SEC61G	1.09041e-38	3.62818e-35	0.228591		AFF3	1.09443e-21	3.64158e-18	-0.23895		CD69	1.39388e-258	4.63796e-255	-0.704583		RPS4X	2.00443e-34	6.66948e-31	-0.228078
	TSLP	3.92267e-09	1.19645e-05	0.389551		RPS29	7.61444e-16	2.32247e-12	-0.864933		THEMIS	1.07983e-10	3.29358e-07	-0.177137		GBP2	3.74619e-20	1.14262e-16	0.269591		IBTK	0.000186094	0.567601	-0.16799		TXK	6.25861e-43	1.90893e-39	-0.222666		EGR1	7.52562e-36	2.29538e-32	-0.12203		SOD2	1.79923e-21	5.48781e-18	0.165948		SSH1	6.91323e-248	2.10859e-244	-0.448592		TPT1	1.09474e-32	3.33905e-29	-0.231844
	DDIT4	1.55027e-08	4.36472e-05	-0.405541		RPL27A	9.87318e-16	2.77975e-12	-0.831179		SERF2	1.72656e-10	4.67018e-07	0.144412		TMSB10	4.78786e-19	1.348e-15	0.296613		PSMB10	0.000231187	0.650898	0.205714		SRGN	1.4133e-41	3.9791e-38	0.150565		CD69	1.66442e-35	4.68612e-32	-0.263802		PLCB1	1.60305e-19	4.51333e-16	-0.160991		CCDC200	1.66946e-232	4.7003e-229	-0.40013		RPS3	3.97189e-32	1.03935e-28	-0.217016
	CD81	2.5478e-08	6.66085e-05	-0.232026		RPL34	1.25189e-15	3.05813e-12	-0.975489		SELENOK	1.78636e-10	4.67018e-07	0.150985		WARS	5.80498e-18	1.51763e-14	0.225331		AC011405.1	0.000262012	0.684993	-0.0398907		CD69	5.01921e-38	1.3122e-34	-0.203442		JUN	8.23085e-35	2.15184e-31	-0.150289		IL22	4.12789e-19	1.07918e-15	0.224747		TNF	5.03027e-229	1.31509e-225	-0.40157		LTB	3.97557e-32	1.03935e-28	-0.282807
	CALR	2.77837e-08	6.77941e-05	-0.317692		RPS13	1.2533e-15	3.05813e-12	-0.918452		TRERF1	2.86898e-10	7.00049e-07	-0.0895344		P2RY14	9.63394e-18	2.35075e-14	0.178793		HERC5	0.000386198	0.820509	0.166874		GNG4	2.64095e-37	6.4441e-34	0.111517		ITGA1	2.96865e-34	7.24371e-31	0.153332		CCR7	1.39205e-18	3.39671e-15	0.148941		IER2	3.2625e-228	7.96071e-225	-0.4661		RPSA	1.02945e-31	2.51194e-28	-0.197055
	BIRC3	4.41331e-08	0.000100957	0.40705		RACK1	1.49937e-15	3.22385e-12	-0.845553		SMARCA2	3.88203e-10	8.88038e-07	-0.116474		PARP9	1.07241e-17	2.4532e-14	0.164278		XBP1	0.00042241	0.820509	-0.254517		RPS29	2.95828e-36	6.76724e-33	0.156867		IL26	2.20737e-33	5.04949e-30	0.15981		BACH2	4.49663e-18	1.02863e-14	-0.184826		JUN	2.83574e-221	6.48694e-218	-0.432714		CD52	1.43392e-31	3.28018e-28	-0.176315
	MANF	4.71831e-08	0.000101585	-0.300234		PPP1R10	1.63813e-15	3.22385e-12	0.927214		A2M	5.45521e-10	1.17451e-06	-0.0919375		TRIM22	1.41733e-17	3.0515e-14	0.204212		PSMB8	0.000478136	0.820509	0.198552		LGALS3	1.09483e-35	2.35717e-32	0.0732525		BACH2	3.31193e-33	7.13059e-30	-0.273144		ITK	2.56533e-16	5.52316e-13	0.119981		TLCD1	5.24564e-215	1.12939e-211	-0.344112		AFF3	3.16253e-30	6.80893e-27	-0.287358
	JUND	5.91305e-08	0.000120235	-0.359877		RPL11	1.66607e-15	3.22385e-12	-0.907228		EEF1G	6.88659e-10	1.40031e-06	-0.145732		HLA-E	1.37677e-16	2.7995e-13	0.214895		ABCC1	0.000480554	0.820509	-0.157341		KCNQ5	1.67762e-35	3.41124e-32	-0.195426		AFF3	9.81884e-33	1.99655e-29	-0.27216		MPG	4.07592e-16	8.28794e-13	-0.0996673		TMEM107	6.80044e-207	1.38279e-203	-0.284271		CD81	9.07731e-30	1.84577e-26	-0.148712
	ARRDC3	6.77666e-08	0.000130543	-0.261849		GAPDH	1.67354e-15	3.22385e-12	-0.95043		UTY	7.50987e-10	1.44668e-06	-0.111898		APOL6	4.89083e-16	9.42153e-13	0.135619		PSMA2	0.000517484	0.820509	0.220259		MBNL1	4.43074e-35	8.53523e-32	-0.170513		SRP14	2.32884e-31	4.4862e-28	0.187197		INSIG1	4.48531e-16	8.64037e-13	0.102118		CD81	9.94517e-194	1.91581e-190	-0.327329		RPS27	1.27745e-29	2.46083e-26	-0.211977
	GNAI2	1.08396e-07	0.00019837	-0.188945		RPS12	1.92741e-15	3.52726e-12	-0.83029		BPTF	1.04155e-09	1.90609e-06	-0.132393		DTX3L	1.65732e-15	3.03298e-12	0.139917		MSN	0.000524148	0.820509	-0.169262		LDB2	4.91193e-35	8.98907e-32	-0.156936		ADORA2A	2.75795e-31	5.04718e-28	0.0671696		RAB21	7.4595e-16	1.36513e-12	0.133775		RPS4Y1	4.05578e-187	7.42228e-184	-0.327742		RPS10	1.58085e-28	2.89303e-25	-0.188883
	NCOA7	1.57143e-07	0.000267901	-0.272738		RPS14	2.69503e-15	4.69717e-12	-0.95095		TMSB4X	1.09765e-09	1.91309e-06	0.137192		ARPC3	3.29202e-14	5.73768e-11	0.188595		OSBPL3	0.000527123	0.820509	-0.200372		NR4A2	7.21261e-35	1.25709e-31	-0.168608		LTB	4.66441e-31	8.12961e-28	-0.247026		PTPN22	1.15248e-15	2.00866e-12	-0.129735		DUSP2	4.98391e-176	8.68648e-173	-0.369267		PFDN2	4.53223e-28	7.89924e-25	0.16736
	BHLHE40	1.61029e-07	0.000267901	-0.269067		RPL17	3.30501e-15	5.49848e-12	-0.840366		FAM49B	1.2007e-09	1.99758e-06	-0.132183		IFITM1	3.88884e-14	6.46979e-11	0.0935122		PSMB9	0.000558933	0.820509	0.274581		SFMBT2	1.01375e-34	1.68655e-31	-0.181351		IFNG-AS1	1.07897e-30	1.79507e-27	0.114229		FCER1G	1.49307e-15	2.48399e-12	0.123188		AHRR	9.40341e-164	1.56443e-160	-0.257967		RPS11	9.91513e-28	1.64956e-24	-0.178167
	BST2	1.84749e-07	0.000294001	-0.211342		HIVEP2	3.76218e-15	5.98694e-12	0.75829		SUB1	1.274e-09	2.02738e-06	0.137071		ISG20	6.38494e-14	1.01607e-10	0.204268		SEL1L3	0.000567384	0.820509	-0.24216		SCML4	2.7032e-34	4.30174e-31	-0.159652		NR4A2	1.76552e-30	2.80955e-27	-0.177242		IGKC	1.80459e-15	2.87174e-12	-0.0541579		ASB2	1.03526e-160	1.64746e-157	-0.217012		RPL21	1.36848e-27	2.17773e-24	-0.19467
	IQCG	2.59039e-07	0.00038856	0.347793		HLA-A	5.18859e-15	7.91282e-12	-0.930617		FOXN3	1.45182e-09	2.21409e-06	-0.148044		DDX3Y	1.93529e-13	2.9514e-10	-0.141003		CSGALNACT1	0.000604877	0.820509	-0.279329		ANKRD44	5.40039e-33	8.23581e-30	-0.17669		TNFSF4	2.15235e-30	3.28243e-27	0.172021		TNFSF13B	2.43184e-15	3.70866e-12	-0.0561285		ZFP36L1	2.17368e-160	3.31495e-157	-0.404987		MIR155HG	3.00616e-27	4.58452e-24	0.284358
	CHURC1	2.65402e-07	0.00038856	-0.170102		TNC	5.60337e-15	8.20355e-12	0.454179		USP9Y	1.59369e-09	2.33322e-06	-0.102228		CD79A	2.36194e-13	3.45797e-10	0.203441		RNF5	0.000608522	0.820509	0.11771		PABPC1	2.0189e-32	2.90968e-29	0.171596		GBE1	3.45217e-30	5.05411e-27	-0.230514		MT-ATP6	2.66661e-15	3.90402e-12	-0.141695		HSP90AA1	2.73858e-160	4.00938e-157	-0.409014		RPS18	3.9122e-27	5.72761e-24	-0.197233
	RPL3	2.90232e-07	0.000400896	-0.402058		RPL29	8.74101e-15	1.19357e-11	-0.807052		PRKY	2.45854e-09	3.3875e-06	-0.0864365		AL136456.1	4.58102e-13	6.24198e-10	-0.139543		RPS9	0.000618023	0.820509	-0.276232		TMA7	2.06693e-32	2.90968e-29	0.147469		SDK2	4.17113e-30	5.87182e-27	-0.12175		EGR1	3.74387e-15	5.27036e-12	-0.0560829		GAPDH	7.53305e-157	1.06045e-153	-0.394387		EGR1	2.44291e-26	3.43896e-23	-0.108518
	IGFBP4	2.95735e-07	0.000400896	-0.222606		FMNL2	8.80482e-15	1.19357e-11	0.81782		KLF12	2.49891e-09	3.3875e-06	-0.146154		TRIO	4.6216e-13	6.24198e-10	-0.187415		ISG20	0.000646502	0.820509	0.293975		UTRN	3.05526e-32	4.14168e-29	-0.182111		SEC61B	6.30434e-30	8.54612e-27	0.195565		SKAP2	5.08186e-15	6.88894e-12	-0.126382		BHLHE40-AS1	9.15606e-157	1.24119e-153	-0.238015		RBM8A	4.4926e-26	6.09014e-23	0.172662
	HILPDA	3.35353e-07	0.000437019	-0.293974		RPS28	1.26123e-14	1.64865e-11	-0.946694		CD69	3.07441e-09	4.0188e-06	-0.160633		PSME1	4.77516e-13	6.24198e-10	0.190063		GBP4	0.000667625	0.820509	0.274132		NEDD9	9.94281e-32	1.2997e-28	-0.146103		DDX21	1.66576e-29	2.17745e-26	0.204199		SEC61B	5.52151e-15	7.2176e-12	0.130849		STAT1	3.50686e-154	4.58409e-151	-0.419165		JUN	5.75709e-26	7.52555e-23	-0.144813
	SRI	3.57932e-07	0.000437019	-0.192645		HES1	1.70205e-14	2.14817e-11	1.00092		DUSP2	4.35377e-09	5.4949e-06	-0.132215		B2M	7.38354e-13	9.31879e-10	0.179817		GNG5	0.0006744	0.820509	0.217532		HOPX	5.76847e-31	7.28041e-28	-0.150497		KSR1	1.89036e-29	2.38583e-26	0.157777		PIM1	6.06759e-15	7.65792e-12	0.0936059		AL590068.4	7.47906e-154	9.43935e-151	-0.168389		AC018816.1	3.0325e-25	3.82733e-22	-0.192723
	FTX	3.58203e-07	0.000437019	-0.266356		RPL3	1.92109e-14	2.2971e-11	-0.874468		RPS2	6.06173e-09	7.39551e-06	-0.131739		HLA-DPA1	1.32698e-12	1.59348e-09	0.21034		NT5C3A	0.000685732	0.820509	0.186258		CYBA	1.2956e-30	1.58067e-27	0.151248		PIM1	2.84386e-29	3.4696e-26	0.152431		TNFSF4	2.18277e-14	2.66305e-11	0.121393		DDX3Y	1.06071e-153	1.2941e-150	-0.241097		POMP	3.90434e-25	4.76343e-22	0.179132
	SLCO1B3	4.15422e-07	0.00049048	0.0655114		RPL13	1.94558e-14	2.2971e-11	-0.890873		ANKRD44	8.92253e-09	1.05346e-05	-0.141491		PARP14	1.34964e-12	1.59348e-09	0.193238		CALU	0.000694947	0.820509	-0.159439		LPP	7.07351e-30	8.35153e-27	-0.17419		AUTS2	3.31574e-29	3.89309e-26	-0.249932		SEC61G	2.58503e-14	3.04192e-11	0.137439		TRAF1	4.16942e-153	4.92274e-150	-0.435337		RPS3A	8.13904e-25	9.60958e-22	-0.186913
	ESYT2	4.4306e-07	0.000506764	-0.224105		RPL9	2.18036e-14	2.49386e-11	-0.895553		UTRN	9.65814e-09	1.10468e-05	-0.132495		HLA-C	2.77208e-12	3.17065e-09	0.184396		IFNG	0.000729003	0.829742	0.0775346		SIPA1L1	8.27464e-30	9.46438e-27	0.197191		FEZ1	3.47142e-29	3.89309e-26	0.103941		AC245014.3	2.65953e-14	3.04192e-11	-0.0508621		UTY	1.38001e-146	1.57843e-143	-0.242369		BTG2	8.78273e-25	1.00455e-21	-0.196717
	IL33	5.92311e-07	0.000656945	0.472416		RPS18	2.75619e-14	3.05695e-11	-0.881657		LINC02649	1.31556e-08	1.45912e-05	-0.089361		SRP14	4.06527e-12	4.50887e-09	0.173118		IFI16	0.000777541	0.829742	0.257048		PRKY	1.63628e-29	1.81483e-26	-0.120819		TNRC6B	3.59138e-29	3.89309e-26	-0.202502		G0S2	4.22883e-14	4.69028e-11	0.0954402		LPXN	1.48396e-146	1.64589e-143	-0.378181		RPL10A	1.17321e-24	1.30123e-21	-0.184832
	FAM13A	6.22105e-07	0.00066864	-0.265112		RPS3A	4.40114e-14	4.68987e-11	-0.874902		AL136456.1	1.51589e-08	1.60554e-05	-0.129701		ACTB	6.96753e-12	7.50054e-09	0.21863		SSPN	0.000788385	0.829742	-0.144048		HLA-A	1.82931e-29	1.96925e-26	0.116111		BTG2	3.61644e-29	3.89309e-26	-0.190979		SLC4A10	4.5368e-14	4.88387e-11	0.0959184		MAP3K8	4.8701e-145	5.24266e-142	-0.414631		TXN	6.17574e-24	6.64818e-21	0.19904
	CXCL2	6.39392e-07	0.00066864	0.433609		AC083837.1	4.48473e-14	4.68987e-11	0.597938		PDE7A	1.53531e-08	1.60554e-05	-0.13108		SAMD9L	9.56075e-12	9.99809e-09	0.120293		PA2G4	0.000823949	0.829742	0.172227		UTY	5.75159e-29	6.01469e-26	-0.134378		SOD2	7.47616e-29	7.81814e-26	0.191783		MYLIP	4.96287e-14	5.18989e-11	-0.0740593		AL135818.1	6.93335e-144	7.2505e-141	-0.177599		ALCAM	1.0737e-23	1.12281e-20	0.156221
	RPS2	7.07034e-07	0.000718838	-0.386847		RPL7A	6.18452e-14	6.28777e-11	-0.834217		SMAD3	2.01492e-08	2.04856e-05	-0.0916421		GSTK1	1.52671e-11	1.5522e-08	0.106894		AC092546.1	0.000859435	0.829742	-0.135079		UBL5	4.05872e-28	4.12647e-25	0.141125		RBM8A	1.44604e-28	1.47018e-25	0.174298		UTRN	5.70985e-14	5.80517e-11	-0.0916995		NFKBIA	1.12681e-143	1.14563e-140	-0.447329		SNHG9	1.41591e-23	1.43955e-20	0.114138
	CCNI	7.44959e-07	0.000736926	-0.270299		EEF1G	6.86239e-14	6.78839e-11	-0.664253		ATXN2	2.40747e-08	2.38151e-05	-0.0908192		IFNG	2.48247e-11	2.45569e-08	0.0596323		ELP5	0.000887432	0.829742	0.10591		HLA-B	4.8291e-28	4.73912e-25	0.108095		PNRC1	2.0277e-28	2.00583e-25	-0.202595		MT-CO1	6.00906e-14	5.94426e-11	-0.130465		PKM	1.33352e-140	1.31914e-137	-0.338992		IFNG	2.03805e-23	2.01607e-20	0.12235
	TXNIP	8.44902e-07	0.000813796	-0.210749		RPL5	7.42293e-14	7.14965e-11	-0.835488		CHST11	2.51043e-08	2.41801e-05	-0.117555		PSMB10	3.94735e-11	3.80203e-08	0.123989		ITGB7	0.000924871	0.829742	-0.048783		DOCK8	4.92026e-28	4.73912e-25	-0.163014		UBL5	2.18112e-28	2.05125e-25	0.174492		BZW1	7.14275e-14	6.87978e-11	0.129296		XIST	1.98638e-140	1.91325e-137	0.289799		ATM	2.41037e-23	2.32163e-20	-0.144107
	TUBA1B	9.81763e-07	0.000921372	-0.306884		TPT1	8.36666e-14	7.852e-11	-0.842181		MON2	2.68434e-08	2.51921e-05	-0.108575		XAF1	4.21868e-11	3.95918e-08	0.090738		SMARCAD1	0.000939357	0.829742	-0.0998194		TMSB4X	6.77147e-28	6.35494e-25	0.125893		COX17	2.1857e-28	2.05125e-25	0.179723		MT-CYB	7.86471e-14	7.38093e-11	-0.143059		AL136456.1	2.50364e-140	2.34963e-137	-0.592925		PTPN22	3.26311e-23	3.06239e-20	-0.18819
	HLA-A	1.20633e-06	0.00107773	-0.350019		FAU	8.62559e-14	7.89263e-11	-0.846764		TBC1D22A	3.69155e-08	3.37786e-05	-0.110353		RNF213	8.79584e-11	8.04841e-08	0.143111		TVP23C	0.000940638	0.829742	-0.174759		HERC1	7.15756e-28	6.54935e-25	-0.15788		TIPARP	4.40788e-28	4.03332e-25	-0.159394		RPS10	1.32339e-13	1.21093e-10	-0.102225		EPB41L2	3.18123e-140	2.9109e-137	-0.297033		PRKG1	5.01836e-23	4.59192e-20	-0.252463
	SLC9C1	1.20726e-06	0.00107773	0.136717		RPL15	9.18257e-14	8.19735e-11	-0.853856		JUN	4.69814e-08	4.19406e-05	-0.0936921		PSME2	9.14687e-11	8.16547e-08	0.157348		SAT1	0.000979296	0.829742	0.402231		SRP14	1.5126e-27	1.35031e-24	0.13994		FCER1G	5.20117e-28	4.64313e-25	0.226047		AC138123.1	1.42174e-13	1.2692e-10	0.0570137		TNFSF13B	8.88931e-139	7.93555e-136	-0.249245		METRNL	5.5803e-23	4.98157e-20	-0.16057
	HIST1H1A	1.27362e-06	0.0011099	0.105673		RPLP2	9.62657e-14	8.3891e-11	-0.798155		ZBTB20	4.88947e-08	4.26094e-05	-0.1516		HAPLN3	1.2914e-10	1.12539e-07	0.0859211		ADA2	0.00104386	0.829742	-0.0862561		RPS26	1.58563e-27	1.3818e-24	0.162209		DOCK5	9.0555e-28	7.89143e-25	-0.199843		TTC3	1.48204e-13	1.29153e-10	-0.110063		ICAM1	3.63084e-135	3.16411e-132	-0.315601		RPS5	1.46304e-22	1.27497e-19	-0.173923
	MMP10	1.39779e-06	0.00115329	0.299617		RPS27A	9.89854e-14	8.4255e-11	-0.885963		CD96	5.36291e-08	4.56483e-05	-0.146107		KMT2C	2.04937e-10	1.74439e-07	-0.166633		YARS	0.00105738	0.829742	-0.145336		UBASH3B	1.74544e-27	1.4857e-24	-0.106034		TMA7	2.00265e-27	1.70463e-24	0.164061		PHACTR2	1.7476e-13	1.48753e-10	-0.129756		NEK8	3.31569e-134	2.82227e-131	-0.221958		S100A4	2.2674e-22	1.92998e-19	-0.104647
	ABL1	1.43037e-06	0.00115329	-0.244159		RPS15A	2.28986e-13	1.9048e-10	-0.871888		SMG6	5.95308e-08	4.95201e-05	-0.102609		RPL6	2.35967e-10	1.96287e-07	0.170094		RPL37A	0.00108832	0.829742	-0.267491		DDX3Y	1.80422e-27	1.50082e-24	-0.0941724		UBB	3.71482e-27	3.09014e-24	0.183182		JUN	2.78608e-13	2.31758e-10	-0.109041		AL603783.1	2.25002e-131	1.87166e-128	-0.139828		H3F3B	2.77022e-22	2.30438e-19	0.152664
	TUBB	1.4447e-06	0.00115329	-0.254047		IER3	2.56414e-13	2.08555e-10	0.748559		MVB12B	6.33945e-08	5.08997e-05	-0.0614462		IFITM2	2.71473e-10	2.20804e-07	0.152175		LAP3	0.0011231	0.829742	0.201061		MT-ATP6	4.19157e-27	3.40924e-24	-0.135967		DUSP2	6.93266e-27	5.63871e-24	-0.203768		MLLT3	2.99379e-13	2.43502e-10	-0.0728584		LINC00886	1.33331e-129	1.08445e-126	-0.160538		AC083837.1	3.24725e-22	2.64117e-19	0.188917
	EEF1G	1.44945e-06	0.00115329	-0.284648		AC015912.3	2.74299e-13	2.18252e-10	0.566776		EIF4B	6.39705e-08	5.08997e-05	-0.111112		IFI35	3.13432e-10	2.4939e-07	0.0743448		NDUFB4	0.00113579	0.829742	0.211842		B2M	5.20563e-27	4.09206e-24	0.0883251		RAB29	8.38128e-27	6.66877e-24	0.0989938		AL031599.1	3.6321e-13	2.88996e-10	0.167664		AC011511.2	1.68253e-128	1.33875e-125	-0.218203		CTSW	3.32506e-22	2.64566e-19	-0.162801
	SH3BGRL	1.62672e-06	0.0012668	-0.153715		GLIS3	3.06914e-13	2.39007e-10	0.708914		PPP1R16B	7.12316e-08	5.54712e-05	-0.127419		UTY	3.23204e-10	2.51693e-07	-0.129447		IFIT5	0.00113769	0.829742	0.10398		CLIC3	5.25469e-27	4.09206e-24	0.179878		SNRPF	1.77217e-26	1.38007e-23	0.162893		CKLF	3.96794e-13	3.09001e-10	-0.125068		LIF	2.4689e-126	1.92264e-123	-0.30143		ITGB8	7.16088e-22	5.5765e-19	0.0996108
	TENM3	1.74443e-06	0.00133016	0.281038		SPCS2	3.95953e-13	2.99734e-10	-0.587118		H3F3B	8.52158e-08	6.49788e-05	0.124484		PSMA4	4.6327e-10	3.53253e-07	0.11276		EEF1B2	0.00122234	0.829742	-0.278318		DOCK4	8.65112e-27	6.59666e-24	0.0857286		ZNF331	1.96181e-26	1.48133e-23	-0.201669		ZFP36L1	7.63355e-13	5.82074e-10	-0.116736		SH3BGRL3	2.78065e-126	2.1203e-123	-0.348214		B4GALNT1	8.27677e-22	6.31121e-19	-0.0813723
	WFDC10B	1.79192e-06	0.00133849	0.118317		UBA52	4.01273e-13	2.99734e-10	-0.734844		UBL5	9.53823e-08	7.12467e-05	0.11866		IFIT3	7.13805e-10	5.33183e-07	0.0576771		EEF1E1	0.00126851	0.829742	-0.0900367		RPL37	9.05573e-27	6.76426e-24	0.121764		ATP5F1E	1.98315e-26	1.48133e-23	0.163603		IRF8	7.87962e-13	5.88576e-10	0.0763436		CD83	3.69953e-126	2.76339e-123	-0.365639		KSR1	8.49198e-22	6.34316e-19	0.169441
	CD69	2.13342e-06	0.0015617	-0.209634		CSKMT	5.85502e-13	4.28599e-10	0.626737		AHNAK	1.0228e-07	7.48708e-05	-0.0683311		LACTB	8.11988e-10	5.8714e-07	0.116545		GADD45GIP1	0.0012748	0.829742	0.168584		NDUFB1	1.1406e-26	8.3494e-24	0.126393		ARL4C	2.36858e-26	1.73385e-23	-0.157591		ELL2	8.43902e-13	6.17753e-10	0.145618		NFKBID	4.96106e-124	3.6316e-121	-0.14575		RACK1	9.50013e-22	6.95429e-19	-0.162969
	CHCHD10	2.34391e-06	0.00168215	-0.132585		TUBB	6.61003e-13	4.7438e-10	-0.59729		BTF3	1.05562e-07	7.57581e-05	0.114949		LAP3	8.19955e-10	5.8714e-07	0.0911608		DOP1A	0.00127758	0.829742	-0.137634		TTTY14	2.1201e-26	1.52153e-23	-0.125155		PTPN22	6.23456e-26	4.47433e-23	-0.186532		AC253572.2	9.06504e-13	6.50568e-10	-0.0495238		AC239799.2	2.25582e-123	1.61893e-120	-0.155538		RPS2	1.76541e-21	1.26698e-18	-0.162854
	SRSF5	2.71863e-06	0.00191355	-0.227835		RPL22	7.85446e-13	5.52848e-10	-0.752887		RPL13A	1.09943e-07	7.73854e-05	-0.107489		SMAD3	8.34165e-10	5.8714e-07	-0.15993		SIL1	0.00128664	0.829742	-0.162358		NCAM1	3.01283e-26	2.12063e-23	-0.151424		EML4	1.52918e-25	1.07634e-22	-0.199892		BAZ1A	1.25503e-12	8.83374e-10	0.111712		LINC00910	7.57774e-121	5.33371e-118	-0.251637		RPS9	3.1177e-21	2.19444e-18	-0.152657
	CCDC73	3.00829e-06	0.00207748	0.0539709		CLIC1	8.09951e-13	5.5934e-10	-0.639695		HERC4	1.20498e-07	8.3214e-05	-0.119391		SNX3	1.10188e-09	7.60943e-07	0.130225		MX1	0.00131476	0.829742	0.143874		PET100	6.46357e-26	4.46365e-23	0.125468		CKLF	1.63201e-25	1.12704e-22	-0.181969		AL357793.2	1.84275e-12	1.27257e-09	-0.0242553		EGR2	2.15905e-120	1.491e-117	-0.128492		RPL13	3.62833e-21	2.50567e-18	-0.162165
	AUTS2	3.16194e-06	0.00214315	-0.244732		RPL8	8.67154e-13	5.87753e-10	-0.811503		MBNL1	1.6195e-07	0.000109769	-0.126737		ANKRD11	1.14181e-09	7.73911e-07	-0.160252		ZMIZ1	0.00131878	0.829742	-0.0798609		UBB	7.5039e-26	5.08612e-23	0.145445		IL2RA	1.71299e-25	1.16106e-22	0.221426		SNRK	1.88943e-12	1.28065e-09	-0.0987131		AL021155.5	6.74127e-120	4.56921e-117	-0.200931		ARL4C	1.47554e-20	1.00011e-17	-0.152651
	ACTG1	3.55108e-06	0.00236315	-0.3265		RPS11	9.09415e-13	6.05191e-10	-0.73599		PIP4K2A	1.79254e-07	0.000119288	-0.118337		MX1	1.25812e-09	8.37247e-07	0.0796928		C11orf58	0.00132423	0.829742	0.198747		DAPK2	8.13611e-26	5.41436e-23	-0.130242		UTRN	2.44315e-24	1.62585e-21	-0.183514		ARAP2	2.04209e-12	1.35895e-09	0.122663		TPI1	1.55575e-119	1.03531e-116	-0.34877		SEC61G	3.13994e-20	2.08954e-17	0.163089
	2003-03-01	3.74551e-06	0.00244802	-0.221686		ARPC1B	1.06521e-12	6.96211e-10	-0.542112		EPB41	1.95876e-07	0.000128022	-0.118004		PSMA2	1.42601e-09	9.32027e-07	0.130247		HINT1	0.00135797	0.829742	0.249997		PDGFD	1.59817e-25	1.04455e-22	-0.140534		SATB1	1.45795e-23	9.52902e-21	0.161193		KLF12	3.13593e-12	2.01618e-09	-0.0782299		RAD51B	1.10198e-115	7.20239e-113	-0.274224		CKLF	3.67505e-20	2.40197e-17	-0.164953
	EGR1	4.01313e-06	0.00254175	-0.326093		RPL13A	1.31872e-12	8.46778e-10	-0.72733		ATP6V1G1	2.13687e-07	0.000137213	0.113532		UST	1.57045e-09	1.00842e-06	-0.137475		ZSCAN32	0.00142074	0.829742	-0.0462608		AKT3	1.7328e-25	1.11267e-22	-0.148396		CCR7	2.16218e-23	1.38838e-20	0.153793		CHCHD2	3.13986e-12	2.01618e-09	0.11512		TRBC1	5.13715e-114	3.29868e-111	-0.329077		GNLY	5.59584e-20	3.59322e-17	-0.341684
	LAMC2	4.06443e-06	0.00254175	0.193956		RPS10	1.42402e-12	8.98633e-10	-0.741977		IFITM2	2.30092e-07	0.0001452	0.125102		IRF7	1.89453e-09	1.19555e-06	0.0766934		USP18	0.00142093	0.829742	0.0411302		SERF2	2.13574e-25	1.34776e-22	0.124345		SARAF	2.58246e-23	1.62967e-20	-0.167712		SOCS1	3.36594e-12	2.12408e-09	0.0833462		IL4I1	9.87772e-114	6.23335e-111	-0.327416		SPINK2	9.39588e-20	5.92929e-17	-0.12294
	MYADM	4.09724e-06	0.00254175	-0.178264		COX4I1	1.78958e-12	1.11018e-09	-0.596429		EEF1D	2.61244e-07	0.000162064	-0.11792		ALPK1	2.18981e-09	1.35846e-06	0.125645		SSBP4	0.00156301	0.829742	-0.0568679		HDAC9	3.33266e-25	2.06744e-22	-0.0939761		SMS	5.36255e-23	3.32669e-20	0.138523		UTY	3.6986e-12	2.29445e-09	-0.0747678		PRKY	1.58577e-113	9.83744e-111	-0.169807		PRMT9	1.02984e-19	6.38865e-17	-0.182089
	TMEM176B	4.45046e-06	0.00271485	-0.153406		RPS2	2.01232e-12	1.22755e-09	-0.767893		VEGFB	3.58452e-07	0.000218662	-0.0697195		BTG1	2.26202e-09	1.37987e-06	0.160739		GBP2	0.00156771	0.829742	0.293914		GLCCI1	3.95475e-25	2.41246e-22	-0.153384		BCL2A1	8.36872e-23	5.10506e-20	0.164935		CYBA	4.29702e-12	2.62126e-09	-0.119805		TMSB10	3.60277e-112	2.19775e-109	-0.430388		RPS27A	1.60753e-19	9.80619e-17	-0.152002
	AC055758.2	4.88389e-06	0.00292013	0.0601177		ZFPM2	2.16751e-12	1.30054e-09	0.763525		NEDD9	3.94455e-07	0.000235692	-0.0789847		ZNF331	2.63541e-09	1.58129e-06	-0.20185		H3F3B	0.00156879	0.829742	0.287526		SNHG29	8.19791e-25	4.89257e-22	0.145801		TFRC	1.04109e-22	6.24671e-20	0.142014		MT-ATP8	4.46946e-12	2.68175e-09	0.106899		AC007686.4	2.08422e-110	1.25057e-107	-0.0909872		GPR68	3.58014e-19	2.14814e-16	-0.0578596
	CCDC200	4.94653e-06	0.00292013	-0.144834		RPS19	2.52063e-12	1.48803e-09	-0.744623		PACS1	3.99249e-07	0.000235692	-0.12382		ZEB1	2.89366e-09	1.70824e-06	-0.194394		CLIC1	0.00156923	0.829742	0.241508		STRBP	8.28774e-25	4.89257e-22	-0.118763		POLR2L	2.56433e-22	1.51383e-19	0.157941		CXCL8	5.55016e-12	3.27648e-09	0.195534		TUBA1B	1.90146e-109	1.12251e-106	-0.296589		KIT	4.44588e-19	2.61737e-16	-0.190643
	SRGN	5.32721e-06	0.00309494	-0.309083		EEF1A1	2.72767e-12	1.56557e-09	-0.708047		HNRNPDL	4.20783e-07	0.000244461	0.115726		MYL12A	3.59662e-09	2.08952e-06	0.147863		KTN1	0.0015871	0.829742	0.215285		ATP5F1E	9.31445e-25	5.4114e-22	0.134491		FTH1	3.51778e-22	2.04372e-19	0.263961		SNHG16	6.15072e-12	3.52074e-09	0.113042		WDR74	1.16116e-107	6.74599e-105	-0.226423		GNG5	4.50518e-19	2.61737e-16	0.138798
	TMEM59	5.62863e-06	0.00321896	-0.186357		PPIB	2.77222e-12	1.56557e-09	-0.660292		RFFL	4.78147e-07	0.000273448	-0.0749078		BACH2	4.18738e-09	2.39472e-06	-0.207619		SPAG4	0.00159386	0.829742	-0.0860766		RPL39	9.49471e-25	5.42993e-22	0.119949		PFDN2	4.20932e-22	2.40727e-19	0.13714		GPR68	6.15632e-12	3.52074e-09	-0.0481916		MT-CYB	2.94159e-107	1.68227e-104	-0.331514		SOD2	6.67076e-19	3.81495e-16	0.180883
	AC098617.1	5.91494e-06	0.00333065	0.0651088		RPL18	2.7803e-12	1.56557e-09	-0.776732		TNRC6B	5.08694e-07	0.000286442	-0.123282		MAP4K4	6.80873e-09	3.83395e-06	-0.164925		N6AMT1	0.00159822	0.829742	0.0526257		ATM	1.02227e-24	5.75635e-22	-0.15136		KIF3B	7.37935e-22	4.15526e-19	0.0859776		VEGFB	6.66717e-12	3.71931e-09	-0.0583377		SPESP1	2.26984e-106	1.27813e-103	-0.110077		RPLP1	8.15644e-19	4.59283e-16	-0.163271
	MROH9	6.43578e-06	0.00356903	0.0578265		DSTN	2.84206e-12	1.57609e-09	-0.555103		MBD5	5.2366e-07	0.000290401	-0.1201		PLAAT4	7.3e-09	4.04829e-06	0.131755		ICAM3	0.00160118	0.829742	-0.123403		CCL5	2.01835e-24	1.11929e-21	-0.230204		POLR2K	7.86694e-22	4.36269e-19	0.124309		ADORA2A	6.70677e-12	3.71931e-09	0.038523		ITPR1	7.41762e-105	4.11352e-102	-0.269739		RPL5	8.87407e-19	4.92121e-16	-0.152782
	AC083837.1	6.6765e-06	0.00364727	0.273562		ENO1	3.17138e-12	1.73247e-09	-0.717233		PTMA	5.7079e-07	0.000311813	0.0932947		RPLP0	7.42892e-09	4.0583e-06	0.158306		GNB1	0.0016279	0.829742	0.196662		AL136456.1	4.28162e-24	2.33898e-21	-0.153556		MFSD2A	1.11845e-21	6.10992e-19	0.0572214		CYCS	7.78107e-12	4.25067e-09	0.118152		PLAAT4	2.98411e-103	1.63017e-100	-0.258141		RPL19	1.06617e-18	5.82428e-16	-0.149959
	SNHG32	6.98516e-06	0.00375976	-0.178279		RPL30	6.22573e-12	3.351e-09	-0.783857		ATXN7L1	5.80269e-07	0.00031233	-0.0782643		EML4	1.10174e-08	5.93014e-06	-0.156681		HELB	0.00164367	0.829742	0.156783		OST4	7.53536e-24	4.05531e-21	0.128609		ATP5ME	1.1931e-21	6.42187e-19	0.14418		THAP2	8.99707e-12	4.84267e-09	0.0732227		ACTG1	1.93604e-102	1.04207e-99	-0.388954		MTSS1	1.78072e-18	9.58472e-16	0.132386
	OIP5-AS1	7.15556e-06	0.00379566	-0.13533		SERPINE1	6.82652e-12	3.62112e-09	0.884399		DOCK2	7.90436e-07	0.000412519	-0.0921953		SAMD9	1.20296e-08	6.38108e-06	0.0942899		PDPR	0.00165338	0.829742	-0.074905		COX4I1	7.64505e-24	4.05531e-21	0.129169		CNOT6L	1.67356e-21	8.87738e-19	-0.166784		DPYD	9.67705e-12	5.13318e-09	-0.0911399		HSPA8	2.53416e-102	1.34424e-99	-0.295271		CD96	1.89556e-18	1.0055e-15	-0.157271
	NRP2	7.29337e-06	0.00381349	0.256148		NME2	7.42289e-12	3.88122e-09	-0.614255		UBC	7.94259e-07	0.000412519	0.124968		INPP5A	1.26634e-08	6.60586e-06	-0.111084		ARHGAP18	0.00166302	0.829742	-0.0981319		UBAC2	1.25703e-23	6.57266e-21	-0.127571		DUSP16	2.43946e-21	1.27552e-18	-0.139995		SPINK2	1.22303e-11	6.39488e-09	-0.0566401		ALDOC	3.63566e-100	1.90098e-97	-0.244655		FXYD5	2.95331e-18	1.52766e-15	-0.144935
	PRDX2	7.64753e-06	0.00388532	-0.126594		FKBP1A	8.11844e-12	4.18511e-09	-0.659423		CALM1	8.0022e-07	0.000412519	0.113966		PFN1	1.28143e-08	6.60586e-06	0.145882		PSMD6	0.00168735	0.829742	0.127487		OAZ1	2.01426e-23	1.03836e-20	0.127177		ZFPM2	3.0273e-21	1.5606e-18	0.0617143		ZBTB20	1.34725e-11	6.94516e-09	-0.12288		PTPRE	1.93675e-98	9.98411e-96	-0.233533		EIF4A1	2.96342e-18	1.52766e-15	0.158302
	TMEFF2	7.79133e-06	0.00388532	0.0644196		RPS8	8.43067e-12	4.28571e-09	-0.762358		FOXP1	9.53878e-07	0.000484901	-0.128337		CEMIP2	1.34183e-08	6.82115e-06	-0.138445		CABLES1	0.00169396	0.829742	-0.224514		ZDHHC14	4.14302e-23	2.10609e-20	0.18739		OTUD5	3.62509e-21	1.8428e-18	0.161185		CD81	1.5195e-11	7.72432e-09	-0.0893236		AL031602.2	4.46417e-97	2.26935e-94	-0.239779		BCL2L11	3.25855e-18	1.65648e-15	0.116011
	ARF6	7.84939e-06	0.00388532	-0.162449		SRP14	8.66624e-12	4.34511e-09	-0.679773		CCR7	1.07145e-06	0.000530285	0.110124		ATXN1	1.62951e-08	8.17009e-06	-0.130642		TMEM43	0.00169438	0.829742	-0.0650319		AFF3	5.99541e-23	3.006e-20	-0.138862		ZNF292	7.04457e-21	3.53203e-18	-0.163709		CXCR4	1.78175e-11	8.9334e-09	-0.143652		BST2	1.93147e-95	9.68405e-93	-0.29955		ARHGDIB	3.5656e-18	1.77594e-15	-0.111816
	AC009093.6	7.89391e-06	0.00388532	0.0963264		RPL23	1.07686e-11	5.32621e-09	-0.663255		KDM4C	1.07213e-06	0.000530285	-0.105599		CD40	1.68317e-08	8.32509e-06	0.122831		DAP	0.00171064	0.829742	-0.129191		CD48	7.04888e-23	3.48643e-20	-0.117584		DDX5	8.62136e-21	4.26419e-18	0.144373		PRKCH	1.86214e-11	9.21029e-09	-0.108724		AC010761.2	1.82564e-93	9.02977e-91	-0.076719		BATF	3.59059e-18	1.77594e-15	0.145824
	TRBC1	8.06464e-06	0.00388532	-0.150238		IFITM3	1.10031e-11	5.36967e-09	-0.682084		H3F3A	1.10277e-06	0.000538167	0.109695		FBXO6	1.73412e-08	8.46272e-06	0.0493982		IFI30	0.00171083	0.829742	0.165813		HINT1	8.7154e-23	4.25323e-20	0.125726		MT2A	2.60429e-20	1.26701e-17	0.145689		EIF1	2.27468e-11	1.11007e-08	0.0930021		LSP1	2.83119e-93	1.38166e-90	-0.214146		NOP53	4.33898e-18	2.11748e-15	-0.140429
	HIF1A-AS3	8.06767e-06	0.00388532	-0.275819		CHCHD2	1.14945e-11	5.53564e-09	-0.631775		RPS10	1.20413e-06	0.000579901	-0.113743		TBC1D9	1.77817e-08	8.56351e-06	-0.132486		ZC3H7A	0.00172704	0.829742	0.164897		HLA-C	1.15681e-22	5.5711e-20	0.125006		ATP10A	2.63088e-20	1.26701e-17	-0.158181		SH3BGRL3	2.5433e-11	1.22484e-08	-0.114086		RPS26	3.29294e-92	1.58585e-89	-0.286863		PLXNC1	5.89441e-18	2.8387e-15	-0.129297
	MESD	8.93888e-06	0.00423134	-0.15035		MIR222HG	1.29713e-11	6.16574e-09	0.528278		RPS11	1.24348e-06	0.000591075	-0.104731		TBL1XR1	1.88572e-08	8.96354e-06	-0.128486		SVIP	0.00180583	0.829742	0.190011		CD74	1.43246e-22	6.809e-20	0.114968		AOAH	4.42238e-20	2.10212e-17	-0.23879		COX17	2.81256e-11	1.32684e-08	0.101899		BCAS3	1.55667e-91	7.39943e-89	-0.280388		IL2RA	6.89589e-18	3.27788e-15	0.179689
	UQCRB	9.01736e-06	0.00423134	-0.226464		ACTB	1.36678e-11	6.35708e-09	-0.779522		RALGAPA2	1.3381e-06	0.000627893	-0.0811719		XRN1	1.91628e-08	8.992e-06	0.143083		PMS1	0.0018235	0.829742	-0.087001		LTB	1.48359e-22	6.96164e-20	-0.109481		EBI3	5.73805e-20	2.69254e-17	0.0490147		MT-ND4	2.82761e-11	1.32684e-08	-0.113127		MT-ATP6	2.27644e-91	1.06821e-88	-0.289865		LST1	7.1429e-18	3.35176e-15	-0.136445
	AC020611.2	9.20179e-06	0.00426322	0.12506		RPLP1	1.37212e-11	6.35708e-09	-0.712474		AFF3	1.36739e-06	0.000633517	-0.0961578		MYL6	2.25665e-08	1.04551e-05	0.145346		AC026356.2	0.00182787	0.829742	-0.0354347		RPL6	1.65882e-22	7.68537e-20	0.116771		SLIRP	7.41497e-20	3.43539e-17	0.125798		CERS6	3.49331e-11	1.61846e-08	-0.0861035		SMG6	2.96315e-91	1.37284e-88	-0.25038		SNRPG	7.6185e-18	3.52968e-15	0.134329
	ERO1A	9.33823e-06	0.00427236	-0.226086		RPL18A	1.53144e-11	6.97847e-09	-0.733409		JAML	1.56166e-06	0.000714478	-0.0726346		MGAT5	2.34881e-08	1.07461e-05	-0.156957		ARSA	0.00191041	0.829742	-0.064606		VWA8	1.73649e-22	7.94467e-20	-0.0922028		AGPAT5	1.39794e-19	6.39576e-17	-0.141338		FUCA2	4.29374e-11	1.96444e-08	-0.051994		CD74	1.79073e-90	8.19282e-88	-0.246875		PSMC1	1.3754e-17	6.29262e-15	0.106817
	VKORC1	9.76671e-06	0.00434093	-0.152704		SSR4	1.54437e-11	6.97847e-09	-0.502539		MYL6	1.60056e-06	0.000722801	0.117541		IRF9	2.43999e-08	1.10255e-05	0.104258		SNAPC1	0.00193375	0.829742	-0.0937444		STK17B	1.81598e-22	8.20575e-20	-0.13601		ZFP36L2	1.63961e-19	7.40881e-17	-0.173428		ARL4C	4.50111e-11	2.03389e-08	-0.0633613		RNF19B	6.38569e-90	2.88546e-87	-0.267082		RPL30	1.41031e-17	6.37267e-15	-0.150045
	EPRS	9.8246e-06	0.00434093	-0.135047		TRAF1	1.60832e-11	7.17879e-09	0.613897		BCKDHB	1.61935e-06	0.000722801	-0.0570244		IFI6	3.7235e-08	1.662e-05	0.0558559		PTGES3	0.00195293	0.829742	0.234007		STK39	2.59821e-22	1.15972e-19	-0.119167		MRPL33	1.89092e-19	8.4402e-17	0.131524		RBM8A	4.93633e-11	2.20335e-08	0.106307		PSME2	1.03992e-89	4.64174e-87	-0.311853		S100A6	1.79771e-17	8.02414e-15	-0.127669
	RNASEH2C	9.84393e-06	0.00434093	-0.134201		SEMA3A	1.74423e-11	7.69163e-09	0.548762		DENND1B	1.67049e-06	0.000736645	-0.0663051		CYTIP	3.96812e-08	1.74985e-05	-0.153547		RPL13A	0.0019589	0.829742	-0.267677		CCL4	2.81553e-22	1.24158e-19	-0.197579		HERC1	2.43292e-19	1.07286e-16	-0.139018		AC083837.1	5.11996e-11	2.25778e-08	0.0333716		TIPARP	1.40993e-89	6.21745e-87	-0.268562		RPL8	2.20663e-17	9.73071e-15	-0.14643
	METRNL	1.03386e-05	0.00450481	-0.155064		ARF1	2.13351e-11	9.29627e-09	-0.473055		ATE1	1.87073e-06	0.000815127	-0.069738		COX4I1	4.35251e-08	1.8965e-05	0.13964		TNKS	0.00196041	0.829742	-0.166608		BZW1	3.3608e-22	1.46439e-19	0.131198		PFN1	2.72785e-19	1.1886e-16	0.174278		CCDC200	6.47659e-11	2.82202e-08	-0.0602059		ZC3H4	3.94856e-89	1.72049e-86	-0.176288		PLA2G6	3.42891e-17	1.49407e-14	-0.0669786
	LINC00326	1.12477e-05	0.00484327	0.0666276		RPS16	2.17668e-11	9.37278e-09	-0.762452		ERN1	1.94907e-06	0.000839271	-0.0884613		IGFLR1	4.50132e-08	1.93827e-05	0.0851184		ISOC1	0.00196855	0.829742	0.0931801		EEF1A1	4.43871e-22	1.91131e-19	0.0994526		COPS9	3.77028e-19	1.62348e-16	0.121144		TLE1	6.58544e-11	2.83569e-08	-0.0914809		S100A10	1.28346e-87	5.52659e-85	-0.266671		SNRPD1	4.08538e-17	1.75518e-14	0.126298
	PGR	1.21167e-05	0.0051568	0.0712853		TLE4	3.05601e-11	1.30061e-08	0.66052		CSNK2B	2.011e-06	0.000855866	0.0758664		NMI	4.64028e-08	1.97487e-05	0.082842		EMC3	0.00198404	0.829742	-0.117907		CLNK	4.62931e-22	1.9702e-19	-0.0715957		CXCR4	4.6419e-19	1.97556e-16	-0.199062		BTG2	7.3106e-11	3.11134e-08	-0.0955996		ZFY	1.75802e-87	7.48202e-85	-0.134774		SNHG3	4.12407e-17	1.75518e-14	0.0922657
	ZNF141	1.54758e-05	0.00651067	-0.1144		RPL35A	3.46969e-11	1.4597e-08	-0.724928		TBC1D5	2.05427e-06	0.000864235	-0.105331		IL22	4.80509e-08	2.02151e-05	0.134111		MTOR	0.00201975	0.829742	-0.079478		CD63	5.14705e-22	2.16537e-19	0.130189		POMP	4.92617e-19	2.07244e-16	0.142618		PFDN2	8.86283e-11	3.7286e-08	0.0920855		ACTB	2.3533e-87	9.90037e-85	-0.383217		EVA1C	4.53745e-17	1.90891e-14	-0.0735546
	COL1A2	1.56642e-05	0.00651505	-0.204028		AL355075.4	3.51067e-11	1.46016e-08	0.493881		DPYD	2.10504e-06	0.000875529	-0.110796		LY6E	5.129e-08	2.13326e-05	0.0806802		ETV7	0.00203167	0.829742	0.110458		CELF2	5.95444e-22	2.47658e-19	-0.139476		ROMO1	5.92273e-19	2.46338e-16	0.134272		GNA15	9.60389e-11	3.99445e-08	0.100027		CDH13	8.85917e-87	3.68471e-84	-0.0560434		PCNX2	5.26373e-17	2.18929e-14	-0.0988916
	PHPT1	1.61192e-05	0.00662899	-0.162522		IFRD1	3.60768e-11	1.48365e-08	0.607435		EPS15	2.1979e-06	0.000903879	-0.0898249		MSI2	5.589e-08	2.29846e-05	-0.137938		GBP5	0.00203379	0.829742	0.293568		KLF2	6.1797e-22	2.54138e-19	-0.0998921		KIT	8.05409e-19	3.31222e-16	-0.124549		MAGOH	9.93182e-11	4.08443e-08	0.0824115		LCP2	1.41985e-86	5.83911e-84	-0.210932		ICAM3	5.40588e-17	2.22315e-14	-0.080145
	LINC00243	1.74507e-05	0.00709681	0.149083		TAGLN2	3.70521e-11	1.50683e-08	-0.543246		PZP	2.45555e-06	0.000998616	-0.0666449		CIRBP	6.1449e-08	2.4918e-05	0.124034		MSRB1	0.00205246	0.829742	0.082183		PSME1	1.04716e-21	4.25856e-19	0.132244		CD96	9.42308e-19	3.83216e-16	-0.190366		HAMP	1.06864e-10	4.3459e-08	0.0652698		NSUN6	1.79672e-86	7.30685e-84	-0.176901		ZFPM2	5.78666e-17	2.35331e-14	0.0755724
	CTSS	1.77595e-05	0.00714304	0.174277		PDLIM1	3.97831e-11	1.60011e-08	-0.570828		SNRPG	2.48867e-06	0.00100096	0.0979539		PRDM2	6.1953e-08	2.4918e-05	-0.148561		RPL3	0.00206296	0.829742	-0.29217		KLRF1	1.4435e-21	5.80587e-19	-0.136408		TTC3	1.02399e-18	4.11857e-16	-0.135249		SNRPD1	1.42722e-10	5.74041e-08	0.0815108		LPP	1.4577e-83	5.863e-81	-0.277915		RPL17	7.01404e-17	2.82111e-14	-0.141112
	Z83844.2	1.84337e-05	0.00732036	0.0378071		YWHAB	4.38015e-11	1.74151e-08	-0.489792		AC010894.3	2.53452e-06	0.00100457	-0.0888464		DCK	6.74602e-08	2.68382e-05	0.0742309		NOTCH2	0.00213746	0.850362	-0.132977		VAV3	1.48109e-21	5.89231e-19	-0.112016		C15orf48	1.17442e-18	4.67228e-16	0.217		DDX21	1.55259e-10	6.17679e-08	0.109991		CD63	6.24552e-82	2.4847e-79	-0.260244		BATF3	9.1455e-17	3.63842e-14	0.107111
	ZEB2	1.86004e-05	0.00732036	-0.265566		RPL32	4.4891e-11	1.74151e-08	-0.767493		SNHG25	2.55252e-06	0.00100457	0.088767		BST2	7.49823e-08	2.951e-05	0.10854		EEF1D	0.0022412	0.882046	-0.228476		PLCL2	1.6937e-21	6.6657e-19	-0.132372		PRMT9	1.73832e-18	6.84132e-16	-0.11714		GAPDH	1.57504e-10	6.19872e-08	-0.12721		AC009313.1	1.6489e-81	6.48941e-79	-0.1761		FBXW7	1.22201e-16	4.80933e-14	0.137683
	BCKDK	1.89499e-05	0.00737856	-0.0868465		RPS23	4.49934e-11	1.74151e-08	-0.776148		SGMS1	2.62033e-06	0.00102028	-0.0833756		GNG10	7.80729e-08	3.03994e-05	0.0742199		TNRC18	0.00230729	0.898396	-0.0534829		GNAS	1.82055e-21	7.0887e-19	0.122177		ESYT2	2.2445e-18	8.73946e-16	-0.140891		LRBA	1.96786e-10	7.6623e-08	-0.0948496		RIN2	1.92444e-81	7.49322e-79	-0.131689		ELOVL6	1.34117e-16	5.22213e-14	-0.0868463
	SMDT1	1.94067e-05	0.00740849	-0.145432		RPS5	4.5257e-11	1.74151e-08	-0.689017		RPS5	2.75036e-06	0.00105964	-0.110867		PDIA3	9.36838e-08	3.58375e-05	0.117167		STARD9	0.00236546	0.91135	-0.0576171		PIP4K2A	3.98536e-21	1.53545e-18	-0.136883		CYCS	3.15644e-18	1.21609e-15	0.140988		NABP1	2.28231e-10	8.79315e-08	0.118675		AC067751.1	7.76689e-81	2.99238e-78	-0.0571201		RPL11	2.66303e-16	1.026e-13	-0.128637
	OTUD5	1.94316e-05	0.00740849	-0.156737		RPL19	4.56776e-11	1.74151e-08	-0.71042		COX7C	2.88544e-06	0.00109168	0.0971126		ZNF292	9.39975e-08	3.58375e-05	-0.147478		FUBP3	0.00239263	0.912214	-0.0751004		MT-CO3	4.9952e-21	1.90447e-18	-0.113261		SNRPG	3.59742e-18	1.37156e-15	0.130467		NINJ1	2.34645e-10	8.94608e-08	0.0879252		NFKBIZ	1.38162e-80	5.26755e-78	-0.259213		RPS6	2.79075e-16	1.064e-13	-0.139105
	LINC00571	2.12455e-05	0.00801656	0.0906767		TSPO	5.80981e-11	2.19221e-08	-0.370873		GABARAP	2.89318e-06	0.00109168	0.0982987		JARID2	9.63934e-08	3.63721e-05	-0.134413		AL022311.1	0.00246238	0.929131	-0.0302737		AC073167.1	6.76745e-21	2.55356e-18	-0.0782518		ZBTB20	5.23812e-18	1.9765e-15	-0.178271		AL078604.4	2.78558e-10	1.04441e-07	0.0409769		MIR3142HG	2.45873e-80	9.27751e-78	-0.221738		KIAA1211	3.90237e-16	1.47248e-13	0.0682627
	DDX21	2.51035e-05	0.00930751	0.282495		CD99	6.31351e-11	2.34313e-08	-0.45764		SMYD3	2.99926e-06	0.00112016	-0.125389		DRAP1	1.14136e-07	4.26275e-05	0.0938782		SLC35G2	0.0025583	0.95493	-0.0675505		USP9Y	9.57342e-21	3.57548e-18	-0.0888956		COX6C	7.20561e-18	2.69115e-15	0.13703		RERE	2.79642e-10	1.04441e-07	-0.117625		MYL12A	1.58224e-78	5.90935e-76	-0.295196		PFDN5	4.82489e-16	1.802e-13	-0.132832
	SPRY1	2.53311e-05	0.00930751	-0.144342		TGFB2	6.33779e-11	2.34313e-08	0.31095		FARS2	3.45511e-06	0.00127738	-0.0734964		LSM7	1.16215e-07	4.29657e-05	0.115012		PSMD2	0.00260466	0.95493	0.114428		AP002762.2	1.66796e-20	6.16657e-18	-0.0528674		SLC38A1	7.88498e-18	2.91502e-15	-0.142283		AC025580.2	2.96581e-10	1.09451e-07	0.0830386		WWOX	4.05282e-78	1.49836e-75	-0.223073		AL603783.1	7.64157e-16	2.82514e-13	-0.044577
	NR2F2	2.56832e-05	0.00930751	-0.113134		BTF3	6.60467e-11	2.41737e-08	-0.607643		H2AFZ	3.52747e-06	0.00129109	0.10409		USP9Y	1.24378e-07	4.55236e-05	-0.102635		C9orf16	0.00260903	0.95493	-0.113518		CMTM7	1.72956e-20	6.33038e-18	0.121154		NDUFS6	7.96432e-18	2.91502e-15	0.118368		AHI1	2.99037e-10	1.09451e-07	-0.123686		NCF4-AS1	4.52815e-78	1.65735e-75	-0.0630234		LINC00996	7.72819e-16	2.8286e-13	-0.0824638
	C15orf48	2.5684e-05	0.00930751	-0.194696		OSTC	7.22627e-11	2.6187e-08	-0.452855		N4BP2L2	3.69797e-06	0.00133794	-0.106769		SUMO2	1.36889e-07	4.96066e-05	0.122931		SLC39A11	0.00273955	0.992775	-0.127764		PDE7A	3.17237e-20	1.14962e-17	-0.138424		PLEKHA2	8.28444e-18	3.00217e-15	-0.131618		SLC24A1	3.34838e-10	1.21341e-07	0.0680156		FURIN	7.93909e-78	2.87702e-75	-0.259204		SEPTIN6	9.23149e-16	3.34536e-13	-0.147299
	PGK1	2.60156e-05	0.00933527	-0.268775		YBX1	7.30169e-11	2.62009e-08	-0.608634		ITPR2	3.7286e-06	0.00133794	-0.0929961		ADRM1	1.45496e-07	5.22089e-05	0.0604801		CCDC102A	0.00278075	0.997825	-0.0367664		PSMD13	3.23549e-20	1.161e-17	0.103124		KRT10	8.57029e-18	3.0753e-15	0.121642		CD96	3.58495e-10	1.2864e-07	-0.107515		RGS10	8.96381e-78	3.21651e-75	-0.128591		PECAM1	1.00932e-15	3.62176e-13	-0.108192
	HEBP2	2.65604e-05	0.00943821	-0.124221		TMEM258	7.72054e-11	2.74349e-08	-0.520056		PAN3	3.81199e-06	0.00135459	-0.101289		SLC25A6	1.50226e-07	5.33827e-05	0.128365		ZNF692	0.00282275	1	-0.0277859		BTF3	4.08884e-20	1.45297e-17	0.119924		RERE	9.23587e-18	3.28196e-15	-0.154704		SAT1	3.7018e-10	1.31543e-07	0.117878		CFL1	1.05039e-77	3.73254e-75	-0.260444		LINC00886	1.0758e-15	3.82287e-13	-0.0562355
	INHBA	2.78186e-05	0.00979027	0.260844		KCTD8	8.14825e-11	2.86763e-08	0.324915		OST4	3.90654e-06	0.00137484	0.101581		MOB3A	1.98858e-07	6.99847e-05	-0.102795		AC008937.2	0.00287318	1	-0.0836762		MCTP2	4.17211e-20	1.4683e-17	-0.148874		NDUFA3	9.90845e-18	3.48056e-15	0.114542		S100A10	5.5387e-10	1.94925e-07	-0.0939398		CTSH	3.35777e-75	1.18171e-72	-0.194851		ENY2	1.2675e-15	4.46076e-13	0.122517
	HLA-B	2.86152e-05	0.00997472	-0.305756		RNASEK	9.42874e-11	3.28668e-08	-0.516133		CD7	4.1077e-06	0.00143187	0.114343		PPIA	2.09443e-07	7.30078e-05	0.131329		AC107884.1	0.00291495	1	-0.0500011		YEATS2	6.22311e-20	2.16926e-17	-0.0924227		SNRK	9.98494e-18	3.48056e-15	-0.114616		ABCG1	5.70911e-10	1.99009e-07	-0.030463		HLA-A	2.25504e-74	7.86062e-72	-0.203729		ABTB2	1.66622e-15	5.77981e-13	0.0811162
	H3F3A	3.02149e-05	0.0102913	-0.243194		HLA-B	1.0464e-10	3.61315e-08	-0.76914		AC104078.2	4.17367e-06	0.00144114	-0.0383893		TRMT112	2.17436e-07	7.50791e-05	0.107596		NUCB2	0.00302728	1	-0.181923		FAM49B	6.34643e-20	2.19137e-17	-0.125835		ZFP36L1	1.02644e-17	3.54421e-15	-0.124843		SNHG15	7.41261e-10	2.55952e-07	0.0749493		LY6E	2.78034e-74	9.60032e-72	-0.126886		CD69	1.67389e-15	5.77981e-13	-0.16882
	VPS35	3.02204e-05	0.0102913	-0.110677		RPL27	1.59195e-10	5.4148e-08	-0.64448		SUMO2	4.56374e-06	0.0015611	0.101277		CTSS	2.25989e-07	7.73031e-05	0.117738		MIR4435-2HG	0.00304651	1	-0.18062		CD96	6.9956e-20	2.39295e-17	-0.145312		TBCA	1.1348e-17	3.88176e-15	0.132902		DENND4A	7.80303e-10	2.66915e-07	0.129313		TIMP1	1.02409e-73	3.50306e-71	-0.282733		CCNI	2.05736e-15	7.03751e-13	-0.132343
	CFH	3.0693e-05	0.0102913	-0.165628		TM4SF1	1.59777e-10	5.4148e-08	-0.792314		RORA	4.7058e-06	0.00159479	-0.116006		FAU	2.37961e-07	8.01203e-05	0.141202		IRF2BP2	0.00313244	1	-0.0989453		GZMA	1.13552e-19	3.84825e-17	-0.159811		ZFP36	1.17181e-17	3.97011e-15	-0.106301		GNG5	8.31407e-10	2.81762e-07	0.0940395		PSME1	1.49598e-73	5.06986e-71	-0.259987		TMEM184C	2.33033e-15	7.89746e-13	-0.134962
	NR3C1	3.09083e-05	0.0102913	-0.21679		GNAI2	1.65342e-10	5.55199e-08	-0.455049		PIK3R5	4.87151e-06	0.0016358	-0.0729346		EEF1A1	2.40663e-07	8.01203e-05	0.138929		UNKL	0.00313362	1	-0.0642251		TBC1D5	1.36355e-19	4.57864e-17	-0.13228		SLAMF1	1.18232e-17	3.97011e-15	0.0880373		POLR2K	9.54808e-10	3.20614e-07	0.0824936		SPTY2D1OS	1.55543e-73	5.22297e-71	-0.112318		BASP1	3.01716e-15	1.01313e-12	0.0769783
	SPCS2	3.09293e-05	0.0102913	-0.242799		TMEM59	1.78692e-10	5.94573e-08	-0.394736		PRKCB	4.9436e-06	0.00164491	-0.0939539		FNBP1	2.40792e-07	8.01203e-05	-0.152442		SH3KBP1	0.0031574	1	-0.170786		ATP5ME	1.86578e-19	6.20812e-17	0.115842		MYL6	1.47288e-17	4.90082e-15	0.148837		JAML	1.03886e-09	3.45668e-07	-0.0582054		LTB	2.11166e-73	7.02626e-71	-0.353266		MPG	3.12145e-15	1.03862e-12	-0.0849993
	TVP23A	3.15572e-05	0.0104056	0.0472655		CD9	1.82291e-10	6.01085e-08	-0.584166		CCSER2	4.99055e-06	0.00164558	-0.105365		TRAF3	2.47912e-07	8.17462e-05	-0.122019		KIAA1841	0.00316398	1	-0.032798		CD44	2.3493e-19	7.74654e-17	-0.135522		TNFSF13B	1.74781e-17	5.76321e-15	-0.0508452		ENTPD1	1.21385e-09	4.00254e-07	-0.0907746		ENTPD1-AS1	3.3706e-73	1.11142e-70	-0.280913		CAPG	3.46816e-15	1.14359e-12	-0.075657
	RBPJ	3.22974e-05	0.0105546	-0.219085		HMGB1	2.02914e-10	6.63111e-08	-0.604361		PCNX2	5.21381e-06	0.0016946	-0.0855653		STAT2	2.60835e-07	8.52393e-05	0.0911103		FURIN	0.00317321	1	-0.0855223		YES1	2.39135e-19	7.81479e-17	-0.12607		HSPE1	1.94204e-17	6.34647e-15	0.153514		SOCS3	1.28967e-09	4.21459e-07	0.0714739		HORMAD2	9.23089e-73	3.0166e-70	-0.0594672		HDAC9	3.82247e-15	1.24916e-12	-0.0986168
	RPS9	3.3406e-05	0.0108203	-0.293676		RPL37A	2.14656e-10	6.88667e-08	-0.697847		SUCLG2	5.24643e-06	0.0016946	-0.0788849		RMI2	2.67567e-07	8.66655e-05	0.0491927		FBP1	0.00323671	1	-0.0833387		GABARAP	2.43281e-19	7.87995e-17	0.109429		ATP8A1	2.01885e-17	6.53911e-15	-0.126477		SMYD3	1.32179e-09	4.28133e-07	-0.0891789		HSP90AB1	3.93651e-72	1.27505e-69	-0.244413		MAP4K4	4.78702e-15	1.55053e-12	0.138647
	FOSL2	3.43814e-05	0.0110385	-0.171772		KRTCAP2	2.16244e-10	6.88667e-08	-0.441361		ARHGAP26	5.27812e-06	0.0016946	-0.0849728		ZNF267	2.77395e-07	8.90609e-05	0.11619		RPL23A	0.00327046	1	-0.243012		KLF12	2.56864e-19	8.24692e-17	-0.124484		CDC42SE2	2.13989e-17	6.87036e-15	-0.143347		CCND2	1.73236e-09	5.56195e-07	0.0909185		AL391832.4	6.50139e-71	2.08734e-68	-0.0748976		RPL15	5.84419e-15	1.87634e-12	-0.133535
	EIF4A2	3.56419e-05	0.0113437	-0.235006		ACTG1	2.16378e-10	6.88667e-08	-0.692731		ST6GAL1	5.44614e-06	0.00173334	-0.0807984		RPS4X	2.80297e-07	8.92099e-05	0.146651		ZSCAN26	0.0034439	1	-0.0625449		PSENEN	2.64502e-19	8.4183e-17	0.0733343		DPYD	2.37621e-17	7.56275e-15	-0.150647		IMMP2L	1.794e-09	5.70977e-07	-0.0947851		TYMP	9.58951e-71	3.05205e-68	-0.221136		SOX5	8.40342e-15	2.67455e-12	0.122275
	SRSF3	3.61882e-05	0.0114183	-0.25321		ARPC2	2.26462e-10	7.14545e-08	-0.51723		ARID1B	5.90474e-06	0.0018631	-0.104766		ISG15	2.88535e-07	9.10402e-05	0.0935771		SOAT1	0.00346182	1	0.1007		SKAP1-AS1	3.4383e-19	1.08487e-16	-0.0664016		PET100	2.49854e-17	7.88354e-15	0.117388		SAMD12	1.8169e-09	5.73279e-07	-0.0553958		APRT	2.33667e-70	7.37278e-68	-0.20501		P2RX5	9.40148e-15	2.96641e-12	0.0624134
	CD151	3.73753e-05	0.0116921	-0.113521		ITM2B	2.32916e-10	7.28628e-08	-0.555174		PAG1	6.19079e-06	0.00193666	-0.0860014		GPX4	3.2151e-07	0.000100578	0.114548		AL731577.1	0.00349415	1	-0.0345177		PITPNM2	5.08317e-19	1.59016e-16	-0.0525227		NDUFA1	2.67124e-17	8.35643e-15	0.125112		STAT4	1.83355e-09	5.73586e-07	0.113004		MRPL39	2.60897e-70	8.16163e-68	-0.195448		ALDOC	1.10113e-14	3.44464e-12	-0.110568
	AC084816.1	3.82016e-05	0.0118493	0.0642215		KDELR2	2.82582e-10	8.69922e-08	-0.394418		TPRG1	6.56365e-06	0.0020359	-0.0458898		UBL5	3.65493e-07	0.000113368	0.115051		CNNM2	0.00350162	1	-0.104323		HELZ	5.91647e-19	1.83516e-16	-0.126693		EIF3J	2.78336e-17	8.63337e-15	0.1343		CALM2	2.0974e-09	6.50567e-07	0.102766		PPP1R15A	5.90991e-70	1.83312e-67	-0.211135		ITGA1	1.49538e-14	4.63835e-12	0.122217
	GALNT2	3.88993e-05	0.0119643	-0.160812		ARPC3	2.82836e-10	8.69922e-08	-0.482452		ZNRF2	6.91514e-06	0.0021269	-0.0713163		NR4A2	3.75392e-07	0.00011546	-0.14214		CLNS1A	0.00353123	1	-0.148363		RUNX3	1.12075e-18	3.4471e-16	-0.129668		SF3B6	3.25339e-17	1.00065e-14	0.118404		FYN	2.1535e-09	6.62356e-07	-0.114527		TNFSF14	1.03118e-69	3.17163e-67	-0.130805		LINC00298	1.94666e-14	5.98738e-12	-0.0765049
	ZBTB20	4.03711e-05	0.0122427	-0.246209		DAD1	2.85565e-10	8.70997e-08	-0.477253		RPL21	7.0946e-06	0.00216391	-0.101821		GABARAP	3.85761e-07	0.00011766	0.117397		NAMPT	0.0036284	1	0.253594		PRDX6	1.38037e-18	4.21025e-16	0.105914		AC025580.2	4.23633e-17	1.29212e-14	0.157514		CLEC2B	2.48473e-09	7.57864e-07	-0.11572		ISG20	2.02007e-69	6.16139e-67	-0.255852		ACAP1	2.00703e-14	6.12162e-12	-0.0798835
	ACTR1A	4.04735e-05	0.0122427	-0.112335		EIF1	3.26269e-10	9.86925e-08	-0.62832		SOCS1	7.4576e-06	0.00225583	0.0793078		PLSCR1	4.00959e-07	0.000120633	0.0843301		AL035587.2	0.00363203	1	-0.0247469		MACF1	1.52802e-18	4.62208e-16	-0.118656		NUCB2	4.46068e-17	1.3493e-14	-0.132982		CCDC69	2.72309e-09	8.23701e-07	-0.0406877		JUNB	5.0097e-68	1.51537e-65	-0.257676		CD274	3.00636e-14	9.09385e-12	0.0675253
	BBX	4.12184e-05	0.0122828	-0.17037		RPL7	3.44365e-10	1.03312e-07	-0.616898		YEATS2	7.57587e-06	0.00227282	-0.0666339		C5orf56	4.02098e-07	0.000120633	0.101084		XRN1	0.00364483	1	0.247917		SNRPG	1.63616e-18	4.90861e-16	0.10345		SSBP2	5.80129e-17	1.74044e-14	-0.168052		HMGB1	2.74817e-09	8.24475e-07	-0.102225		PEBP1	1.26514e-67	3.79553e-65	-0.195026		AC002378.1	3.33403e-14	1.00024e-11	-0.0248826
	CXCR4	4.12772e-05	0.0122828	-0.22914		RPS21	3.53486e-10	1.05187e-07	-0.702511		AC090772.2	8.18366e-06	0.0024352	-0.0450486		PHF11	4.13202e-07	0.000122956	0.097385		C5orf24	0.00365681	1	-0.0709221		ATP8B4	1.70072e-18	5.06082e-16	-0.132866		GLCCI1	6.43941e-17	1.91617e-14	-0.132984		FAM13A	3.25145e-09	9.67532e-07	-0.0646995		HLA-B	9.99792e-67	2.97507e-64	-0.192283		TOMM7	4.06551e-14	1.20189e-11	-0.129189
	RPS4Y1	4.28906e-05	0.01266	-0.163192		PPP1R14B	3.67636e-10	1.08515e-07	-0.527676		WNK1	8.4188e-06	0.00248497	-0.0975928		SLC23A2	4.25938e-07	0.000125085	-0.086769		NECAP2	0.00366506	1	0.0931348		TC2N	2.15548e-18	6.36233e-16	-0.0976714		COX16	7.38663e-17	2.18031e-14	0.110513		CBLB	3.65333e-09	1.07835e-06	-0.111536		CD151	1.66911e-66	4.92671e-64	-0.0920557		RPS14	4.07187e-14	1.20189e-11	-0.127268
	DIRC3	4.40371e-05	0.0128558	0.163233		SOX18	4.58819e-10	1.34346e-07	-0.492795		MKLN1	8.51738e-06	0.00249396	-0.0896792		IFIT2	4.27192e-07	0.000125085	0.0574546		PSMD13	0.00376074	1	0.127958		ABHD15-AS1	2.54562e-18	7.45379e-16	-0.0843039		SMARCA2	7.69769e-17	2.25394e-14	-0.106329		REL	3.98441e-09	1.16667e-06	0.117496		AC012447.1	9.75163e-66	2.85536e-63	-0.159976		CASC15	4.73664e-14	1.38693e-11	0.187308
	WSB1	4.42566e-05	0.0128558	-0.256819		CXCL3	4.8511e-10	1.40917e-07	0.465893		KDM7A	8.88886e-06	0.00258207	-0.0791713		PSMB8	4.49687e-07	0.000130627	0.105777		PECAM1	0.00376749	1	-0.0985329		RBM8A	3.68899e-18	1.07159e-15	0.108698		DAPK2	9.29819e-17	2.70098e-14	-0.0592463		MT-CO2	4.73736e-09	1.37613e-06	-0.10491		EVL	9.97688e-66	2.89812e-63	-0.16544		SUCLG2	5.34633e-14	1.55302e-11	-0.0816793
	ANP32A	4.82022e-05	0.0138032	-0.130101		RPS7	5.01436e-10	1.44512e-07	-0.714838		IMP3	9.05798e-06	0.00261048	0.0727301		RBCK1	4.90299e-07	0.000141303	0.073806		EML6	0.00377434	1	-0.111715		CBLB	6.24548e-18	1.79993e-15	-0.126909		SNRPD1	9.90112e-17	2.85347e-14	0.123982		PDE3B	4.84347e-09	1.39587e-06	-0.111442		NLRP3	5.80777e-65	1.67378e-62	-0.104821		FTH1	7.00117e-14	2.01771e-11	0.210597
	LINC01033	4.8272e-05	0.0138032	0.17371		PFN1	5.2976e-10	1.51482e-07	-0.560787		BABAM2	9.20373e-06	0.00263176	-0.0928647		IFI16	5.27852e-07	0.000150937	0.12419		TRAPPC13	0.003781	1	0.0700628		ISG20	7.38681e-18	2.11222e-15	0.116645		TMCO1	1.77727e-16	5.08201e-14	0.111495		PDE7B	5.21518e-09	1.49126e-06	-0.10142		DNAJC15	6.38086e-65	1.82458e-62	-0.167733		RPS21	7.12746e-14	2.03461e-11	-0.11543
	FKBP1A	5.06242e-05	0.0143635	-0.200619		CFL1	6.07174e-10	1.72273e-07	-0.541642		RPSA	9.29142e-06	0.00263624	-0.100736		AC083837.1	5.41744e-07	0.000153708	0.0861919		MEF2C-AS1	0.0039927	1	-0.149749		MBD5	8.26792e-18	2.34584e-15	-0.134785		ITGAE	2.01143e-16	5.707e-14	0.109198		AL121985.1	5.86795e-09	1.66491e-06	0.0355664		ZNF295-AS1	1.17673e-64	3.33871e-62	-0.0803699		ANKRD12	7.17098e-14	2.03461e-11	-0.138699
	TYMP	5.1087e-05	0.0143759	-0.187052		MYDGF	6.16933e-10	1.73695e-07	-0.431418		CPEB3	9.71195e-06	0.00273436	-0.0485057		CARD11	5.60131e-07	0.000157703	-0.125504		SLC25A36	0.00404968	1	-0.115504		ZEB2	9.47255e-18	2.66696e-15	-0.141432		EIF1AY	2.24601e-16	6.32357e-14	0.0900045		SSH1	6.06849e-09	1.70856e-06	-0.0618287		PPIA	1.78533e-64	5.02653e-62	-0.217302		CMTM7	7.29681e-14	2.05439e-11	0.112523
	ETV6	5.14534e-05	0.0143759	-0.224493		HLA-C	7.39817e-10	2.06703e-07	-0.622817		ZNF609	9.8933e-06	0.00276416	-0.0864138		GNG5	5.95905e-07	0.000166494	0.103345		ZBTB14	0.00411466	1	-0.0230199		BCL2A1	1.25088e-17	3.49492e-15	0.088483		MT-CO1	2.9835e-16	8.33582e-14	-0.127237		MTHFD2	6.20668e-09	1.73413e-06	0.0796885		LTA	2.66426e-64	7.44387e-62	-0.239333		ADRM1	9.11397e-14	2.54642e-11	0.0724825
	CR1L	5.36385e-05	0.0148729	0.0578049		PDIA6	8.14253e-10	2.25776e-07	-0.503665		CLASP1	1.00719e-05	0.00279273	-0.0862202		APEX1	6.40912e-07	0.000177712	0.0768736		CCDC71L	0.00414276	1	0.0661523		RNF125	1.37832e-17	3.82181e-15	-0.119546		LAMTOR5	3.21776e-16	8.92221e-14	0.110555		KLRB1	7.18015e-09	1.99091e-06	-0.124206		SSBP2	3.30764e-63	9.17143e-61	0.300589		TIPARP	1.20882e-13	3.35183e-11	-0.129284
	DPYSL2	5.46561e-05	0.0150411	-0.153595		ENG	8.72185e-10	2.38508e-07	-0.432125		RANBP9	1.14699e-05	0.00315647	-0.0795366		HINT1	7.15802e-07	0.000196986	0.122079		KCTD6	0.00416767	1	-0.0484651		ZBTB16	1.40543e-17	3.86768e-15	-0.121696		AKT3	3.39723e-16	9.34901e-14	-0.14043		PBXIP1	7.6123e-09	2.09487e-06	-0.0525117		YWHAB	3.40389e-63	9.36736e-61	-0.206059		VEGFB	1.26288e-13	3.4754e-11	-0.0700918
	SMYD3	5.60366e-05	0.0153059	-0.16224		GUK1	8.79441e-10	2.38508e-07	-0.456729		MAP3K5	1.17973e-05	0.00322233	-0.098345		FYN	7.21257e-07	0.000197005	-0.11168		HERC3	0.00416914	1	-0.110979		DENND1B	1.49196e-17	4.07517e-15	-0.100164		AC011511.2	3.89513e-16	1.06392e-13	-0.0638462		IFNGR1	8.98494e-09	2.43919e-06	0.0918848		MALAT1	1.47128e-62	4.01868e-60	0.169363		RPL27A	1.28556e-13	3.5114e-11	-0.120621
	PTEN	5.75541e-05	0.015604	-0.161298		IFITM2	8.79718e-10	2.38508e-07	-0.524086		STXBP5	1.21021e-05	0.00325943	-0.0721303		RACK1	7.9816e-07	0.000216396	0.130491		LRP10	0.00420644	1	-0.0917182		ATP5MD	1.52618e-17	4.13775e-15	0.106558		SUB1	4.70299e-16	1.27507e-13	0.123001		SMG6	8.99676e-09	2.43919e-06	-0.0713041		AC005083.1	2.06893e-62	5.60925e-60	-0.0876524		PSMD1	1.47274e-13	3.99287e-11	0.103099
	AFAP1	5.91762e-05	0.0159258	-0.142144		ELOB	9.04464e-10	2.43414e-07	-0.476962		MRPL51	1.21112e-05	0.00325943	0.0699043		PET100	8.22555e-07	0.00022137	0.0937567		ZNF451-AS1	0.00424909	1	-0.0766912		HSPD1	2.27994e-17	6.1359e-15	0.134888		FAM13A	5.03078e-16	1.3449e-13	-0.0962962		HLA-DPA1	9.26824e-09	2.49431e-06	-0.0395486		B2M	2.73981e-62	7.37352e-60	-0.169807		MGST3	1.63631e-13	4.40371e-11	-0.0854153
	SLCO1B7	6.06806e-05	0.0161923	0.0427514		DAPK1	9.12473e-10	2.43777e-07	0.408542		EIF3E	1.24233e-05	0.00331903	-0.101478		BLOC1S1	8.91244e-07	0.000238105	0.0775642		MACROD2	0.00428148	1	-0.0545509		KDM4C	2.61903e-17	6.99701e-15	-0.116593		GATA3	5.03404e-16	1.3449e-13	-0.111104		CD274	1.08428e-08	2.89677e-06	0.0292787		AC106739.1	4.59235e-62	1.22689e-59	-0.0818067		POLR2K	1.75885e-13	4.69895e-11	0.10379
	VEGFB	6.10511e-05	0.0161923	-0.106696		RPL23A	1.00543e-09	2.66666e-07	-0.642997		SIDT1	1.28712e-05	0.00339355	-0.0737712		SELENOH	9.69791e-07	0.000257212	0.108213		IREB2	0.00435101	1	-0.0910648		RPS27	2.78049e-17	7.37454e-15	0.10283		PIM2	5.10752e-16	1.35464e-13	0.101976		NFKBIA	1.0999e-08	2.9172e-06	0.120727		EIF1AY	7.28179e-62	1.93131e-59	-0.138274		RPL4	1.78354e-13	4.7304e-11	-0.122435
	TAF15	6.21021e-05	0.0163131	-0.159879		CLEC2B	1.07173e-09	2.82204e-07	-0.563434		RPS18	1.30214e-05	0.00339355	-0.0989155		COX6A1	9.90843e-07	0.000260905	0.103327		GOLGA2	0.0043787	1	0.123994		CHCHD2	3.49313e-17	9.198e-15	0.10935		TMEM123	7.30915e-16	1.9151e-13	-0.12612		CFLAR	1.18476e-08	3.11968e-06	0.0835426		Z93241.1	1.37844e-61	3.62967e-59	-0.0906341		RPL7A	1.86509e-13	4.91109e-11	-0.12389
	AC092969.1	6.25876e-05	0.0163131	0.0490758		HEXIM1	1.51064e-09	3.94935e-07	0.603311		RPS9	1.30427e-05	0.00339355	-0.098952		EIF2AK2	1.08168e-06	0.000282789	0.0750753		AC138956.1	0.0044542	1	-0.0355265		SEC61B	4.8748e-17	1.27445e-14	0.117542		TEX14	7.32531e-16	1.9151e-13	-0.120007		TFRC	1.30935e-08	3.42311e-06	0.0817171		GSTP1	1.87462e-61	4.90094e-59	-0.19889		RIN2	1.93169e-13	5.05014e-11	-0.0968489
	CXCL1	6.2844e-05	0.0163131	0.250195		RPL12	1.69541e-09	4.40097e-07	-0.666887		PDSS2	1.31882e-05	0.00339355	-0.0663316		TCL1A	1.10978e-06	0.000288079	0.101919		USO1	0.00449961	1	-0.1577		NR3C1	5.64807e-17	1.46614e-14	-0.119136		CMTM7	7.74326e-16	2.01001e-13	0.110281		AKAP9	1.50455e-08	3.90553e-06	-0.0874123		SEPTIN6	3.13871e-61	8.14752e-59	-0.194469		EMCN	1.95189e-13	5.06674e-11	-0.0698148
	TPT1-AS1	6.41619e-05	0.016538	-0.128401		MIF	1.73501e-09	4.47206e-07	-0.678388		MYO9A	1.32279e-05	0.00339355	-0.0734353		AP3S1	1.11804e-06	0.000288178	-0.108722		ZC2HC1A	0.00452182	1	-0.0758237		SSH2	6.11685e-17	1.57664e-14	-0.125509		PSMA2	8.38059e-16	2.15504e-13	0.119847		PELI1	1.58606e-08	4.08812e-06	0.0745568		POLR2L	3.91952e-61	1.01027e-58	-0.208931		SAT1	1.98404e-13	5.11393e-11	0.146019
	NOL3	6.51295e-05	0.01667	-0.0870956		RPL24	1.77375e-09	4.53994e-07	-0.6568		RPAP2	1.32586e-05	0.00339355	-0.0760526		LIMD2	1.14995e-06	0.00029288	0.0961999		AC090541.1	0.00453415	1	-0.0456743		PPP1R16B	6.62955e-17	1.69684e-14	-0.124942		SOS2	8.41973e-16	2.15504e-13	-0.118388		IFI30	1.66603e-08	4.26423e-06	0.0336635		PCNX2	2.04215e-60	5.22691e-58	-0.14763		PSMA7	2.05398e-13	5.25719e-11	0.131333
	RPL15	6.69451e-05	0.0170157	-0.304036		RPL14	1.83035e-09	4.65228e-07	-0.63564		RHD	1.37218e-05	0.00348771	-0.058773		RABAC1	1.15228e-06	0.00029288	0.095665		FRG1	0.00453593	1	0.146736		SMURF2	9.89087e-17	2.514e-14	-0.103875		NFE2L2	8.71269e-16	2.21453e-13	-0.131825		PACS1	1.79678e-08	4.56693e-06	-0.0880193		ANP32A	2.18151e-60	5.54482e-58	-0.178538		BCL2A1	2.61198e-13	6.63898e-11	0.133359
	MFSD10	6.80037e-05	0.0171655	-0.0987738		ECSCR	1.87977e-09	4.74492e-07	-0.381764		USO1	1.42984e-05	0.00360922	-0.0668025		TRBC1	1.16663e-06	0.000294482	-0.0603402		PSMA3	0.00457042	1	0.165851		CASK	1.15889e-16	2.92527e-14	-0.107013		SNHG25	8.82903e-16	2.22631e-13	0.0901645		BAZ2B	1.83214e-08	4.62469e-06	-0.0815464		PPCDC	3.56778e-60	9.0058e-58	-0.109792		PRKCH	2.95673e-13	7.46339e-11	-0.136272
	TACC1	6.91455e-05	0.0173342	-0.156585		AL118516.1	2.03524e-09	5.10218e-07	0.513522		UBR3	1.44894e-05	0.00363237	-0.0728206		CHMP5	1.17643e-06	0.00029492	0.0718133		Z82215.1	0.00457329	1	-0.0298124		SLC27A4	1.51411e-16	3.79576e-14	0.0943448		PPP3CA	8.88065e-16	2.22631e-13	-0.138905		ALG2	1.86706e-08	4.68056e-06	0.0626523		PPP2R5C	3.78505e-60	9.48881e-58	-0.18581		UTP11	3.025e-13	7.58344e-11	0.0752229
	AP000446.1	6.99567e-05	0.0174004	0.0650597		SEC61B	2.10172e-09	5.23299e-07	-0.544453		ITGAL	1.59116e-05	0.00396177	-0.0674331		PDK3	1.19466e-06	0.000297453	-0.0960488		TIMP2	0.00468995	1	-0.0997456		ARL6IP1	1.54986e-16	3.85895e-14	0.0999611		TRMT112	8.95398e-16	2.22942e-13	0.116033		GNL3	1.97056e-08	4.90644e-06	0.0759227		AL137186.1	6.33951e-60	1.57845e-57	-0.115032		PSMD7	3.06085e-13	7.6211e-11	0.101181
	PCMTD1	7.03671e-05	0.0174004	-0.153005		PCDH10	2.13042e-09	5.26861e-07	0.585123		COX7B	1.61336e-05	0.0039899	0.0892091		SEL1L3	1.21049e-06	0.000299359	-0.151806		MBNL2	0.00472531	1	-0.224874		COX7B	1.7099e-16	4.22866e-14	0.100728		CCSER1	9.07488e-16	2.24426e-13	-0.10703		AC090617.4	2.44806e-08	6.05415e-06	-0.0430744		PHLDA1	8.24371e-60	2.0387e-57	-0.160205		DOCK5	3.30611e-13	8.17616e-11	-0.135239
	ETS1	7.13385e-05	0.0174004	0.241894		NACA	2.16401e-09	5.31577e-07	-0.662534		RIPOR2	1.64487e-05	0.00404054	-0.109768		PSMB3	1.23153e-06	0.000302519	0.0871037		CCDC85C	0.00474802	1	-0.0352097		UQCR10	2.26903e-16	5.57373e-14	0.100425		RPL38	9.56128e-16	2.34615e-13	0.108704		THEMIS	2.60031e-08	6.3875e-06	-0.0408922		GMFG	8.39223e-60	2.0615e-57	-0.18058		IP6K2	3.51512e-13	8.63468e-11	0.0884807
	ERP29	7.13872e-05	0.0174004	-0.103023		RPL35	2.42739e-09	5.92299e-07	-0.613792		FAM102B	1.6735e-05	0.00408345	-0.0555272		KDM2B	1.30292e-06	0.000317922	-0.0935456		AC093865.1	0.00481736	1	-0.0350787		TRMT112	2.60738e-16	6.36219e-14	0.0973015		SNRPB	9.61512e-16	2.34615e-13	0.120341		AC002378.1	2.63107e-08	6.41998e-06	-0.0212163		PLA2G6	1.31209e-59	3.2016e-57	-0.0921736		EBI3	4.23133e-13	1.02738e-10	0.0464518
	MAML3	7.17867e-05	0.0174004	-0.157833		S100A10	2.52731e-09	6.12596e-07	-0.587353		NEK7	1.7247e-05	0.00418051	-0.0973514		IL2RG	1.31225e-06	0.000318078	0.112663		METTL7A	0.00485498	1	-0.0704967		DGKD	2.86963e-16	6.95571e-14	-0.0945186		HELZ	9.80313e-16	2.37619e-13	-0.123758		CBFA2T2	2.69663e-08	6.53638e-06	-0.0713763		TMC1	2.36993e-59	5.7445e-57	-0.0982185		SNHG19	4.23853e-13	1.02738e-10	0.0586747
	IFNG	7.24015e-05	0.017434	0.107577		EEF1B2	2.763e-09	6.64992e-07	-0.571223		RPS29	1.78725e-05	0.00428267	0.0884272		CHST11	1.33223e-06	0.000320795	-0.128016		YTHDF3	0.00487643	1	-0.119674		COX5B	2.91907e-16	7.02901e-14	0.100812		SEPTIN6	1.09396e-15	2.63421e-13	-0.127868		GPR183	2.75996e-08	6.64588e-06	0.100345		ISG15	5.65293e-59	1.3612e-56	-0.189868		CCDC200	4.878e-13	1.1746e-10	-0.0953654
	MMP1	7.43039e-05	0.0177751	0.256897		GSTP1	2.77981e-09	6.64992e-07	-0.443754		RPL37	1.79558e-05	0.00428267	0.0871734		2006-03-01	1.35974e-06	0.00032528	-0.110799		CCDC88A	0.00488352	1	-0.126238		TPT1	3.59833e-16	8.60801e-14	0.0924197		DYNLL1	1.13787e-15	2.72203e-13	0.131404		USP9Y	3.22329e-08	7.71083e-06	-0.0520006		CYBA	1.75066e-58	4.18798e-56	-0.226815		RPL32	4.917e-13	1.17626e-10	-0.128361
	MGST3	7.50566e-05	0.0178386	-0.154855		COX7C	2.93981e-09	6.98701e-07	-0.498509		CHMP1B	1.80195e-05	0.00428267	0.0544683		TPM3	1.43452e-06	0.000340941	0.114568		LHFPL4	0.00488833	1	-0.0246402		TNFAIP8	3.96819e-16	9.42177e-14	-0.104187		TNFRSF9	1.22579e-15	2.91332e-13	0.126941		SF3B5	3.32522e-08	7.90301e-06	0.0841452		S100A4	4.62519e-57	1.09926e-54	-0.214355		RNF125	5.20961e-13	1.23816e-10	-0.117507
	SQSTM1	7.66912e-05	0.0180451	0.303708		BRI3	3.28436e-09	7.75553e-07	-0.438574		EIF1	1.84597e-05	0.00435898	0.087144		HMGN2	1.44697e-06	0.000341682	0.104822		ITGA8	0.00501488	1	-0.138247		ARHGAP26	3.98999e-16	9.42177e-14	-0.101106		SERPINB1	1.25411e-15	2.96139e-13	0.136753		SMIM3	3.43926e-08	8.11117e-06	0.0452057		PRDX2	6.37844e-57	1.50618e-54	-0.141308		PSMD14	5.33072e-13	1.25877e-10	0.0996174
	SEC31A	7.71529e-05	0.0180451	-0.193054		CROCC	3.42164e-09	8.02791e-07	0.554595		ZNF292	1.89246e-05	0.00444013	-0.106684		GPS2	1.51469e-06	0.000355378	0.0704051		CTH	0.00502862	1	-0.0858395		CCL3	4.06068e-16	9.52724e-14	-0.137417		ARPC3	1.37654e-15	3.22966e-13	0.12554		VAV3	3.45713e-08	8.11117e-06	-0.0496044		SRGN	9.24591e-57	2.16929e-54	-0.22314		PHLDA1	5.90057e-13	1.3844e-10	-0.0793717
	GPX4	7.74043e-05	0.0180451	-0.177814		MT-ATP6	3.53608e-09	8.24356e-07	-0.800711		RHOBTB3	2.03906e-05	0.0047536	-0.0303986		RSAD2	1.53518e-06	0.000357893	0.0252139		AKT1	0.00507089	1	-0.032663		RNF165	4.37797e-16	1.02062e-13	-0.0696333		PLXNA4	1.54046e-15	3.59125e-13	-0.120312		RIN2	3.69738e-08	8.58866e-06	-0.026253		BCL2A1	1.33211e-56	3.10551e-54	-0.252467		EEF2	6.403e-13	1.49271e-10	-0.116437
	ENTPD1-AS1	7.80231e-05	0.0180742	-0.134886		UQCRB	3.57922e-09	8.29133e-07	-0.46374		PSMA7	2.15586e-05	0.0049685	0.0969828		QKI	1.61239e-06	0.000373512	-0.110598		DZANK1	0.00508904	1	-0.0299144		AOAH	7.30661e-16	1.69259e-13	-0.118697		RPS29	1.62746e-15	3.77003e-13	0.113331		S100A6	3.70757e-08	8.58866e-06	-0.0883361		TAPBP	1.41335e-56	3.27406e-54	-0.182615		UBE2E3	6.91454e-13	1.60177e-10	0.102945
	NDUFA11	8.07104e-05	0.0185791	-0.151011		MT-ND3	3.62457e-09	8.34358e-07	-0.858732		CDC26	2.15839e-05	0.0049685	0.0676386		SYNGR2	1.64525e-06	0.000378728	0.113582		SGIP1	0.00509209	1	-0.0422674		IK	7.65026e-16	1.76105e-13	0.0925755		AC245014.3	2.0712e-15	4.76779e-13	-0.055505		RAP1GDS1	4.14385e-08	9.50304e-06	-0.0603131		PHPT1	3.96503e-56	9.12731e-54	-0.141378		NFAT5	7.17624e-13	1.65193e-10	0.151628
	FOS	8.49051e-05	0.0192399	-0.292841		ATP5MC2	3.69285e-09	8.44763e-07	-0.416084		CASK	2.21241e-05	0.00506103	-0.0990604		HNRNPF	1.6757e-06	0.000383328	0.100667		SSR4	0.00512887	1	-0.334595		FES	9.25529e-16	2.11721e-13	0.0657277		SERBP1	2.17808e-15	4.9825e-13	0.135638		FNBP1	4.15422e-08	9.50304e-06	0.102579		AC243965.1	4.04533e-56	9.25394e-54	-0.0506818		FXYD7	7.39522e-13	1.6917e-10	-0.0580958
	LINC00504	8.51281e-05	0.0192399	0.11602		PECAM1	3.74968e-09	8.52435e-07	-0.510206		EGR1	2.33629e-05	0.00531121	-0.0248172		NCL	1.72092e-06	0.000391225	0.128045		C3orf70	0.00517393	1	-0.0906473		EDF1	9.31656e-16	2.11798e-13	0.102818		ITM2B	2.5422e-15	5.77931e-13	-0.127532		STAT5A	4.48348e-08	1.01925e-05	0.0405311		MIF	6.8507e-56	1.55741e-53	-0.214435		SH3BGRL3	7.67337e-13	1.74443e-10	-0.134125
	ABCC9	8.51579e-05	0.0192399	-0.137487		CEMIP	3.92987e-09	8.87884e-07	0.821316		PICALM	2.45241e-05	0.0055368	-0.0864722		RPL24	1.74688e-06	0.000394675	0.12671		CWF19L2	0.00522874	1	-0.1337		POLR2L	9.52554e-16	2.15213e-13	0.101915		BCL2L11	2.97365e-15	6.71843e-13	0.087137		CDYL	4.72948e-08	1.06854e-05	-0.0630486		MT-CO3	1.20125e-55	2.71402e-53	-0.216517		IL22	8.07214e-13	1.82376e-10	0.142149
	GAS5	8.65406e-05	0.0194323	-0.255853		H3F3A	4.14053e-09	9.29739e-07	-0.562787		TOX	2.46577e-05	0.0055368	-0.103286		RPL5	1.77283e-06	0.000398081	0.128245		SNHG5	0.00525278	1	-0.189639		UQCRQ	9.82443e-16	2.20604e-13	0.0936537		CDK17	3.16241e-15	7.10107e-13	-0.131829		PLEKHA5	4.90623e-08	1.10167e-05	-0.0579148		C4orf48	1.46996e-55	3.30073e-53	-0.110845		KLRB1	8.20467e-13	1.84233e-10	-0.167573
	ZNF300	9.11255e-05	0.0202522	0.0367406		RPS24	4.28189e-09	9.55618e-07	-0.683984		ABR	2.50154e-05	0.00558286	-0.0434421		SBNO2	1.84182e-06	0.00041105	0.05423		TCF20	0.00532224	1	-0.0757247		RIPOR2	1.58475e-15	3.53679e-13	-0.0969492		AC018816.1	3.37315e-15	7.52529e-13	-0.118779		IER2	5.00407e-08	1.11679e-05	-0.0874596		C12orf57	1.62676e-55	3.63055e-53	-0.158892		ZNF281	8.30579e-13	1.85366e-10	0.0636379
	GLDC	9.18041e-05	0.0202522	0.0391967		CCNI	4.61843e-09	1.02448e-06	-0.456609		HNRNPM	2.51965e-05	0.00558919	0.0836373		CCNY	1.87607e-06	0.000411602	-0.106593		GCFC2	0.0053415	1	-0.064564		AC114760.2	1.83779e-15	4.07153e-13	-0.0619882		UTP11	3.39245e-15	7.52529e-13	0.0808463		KIT	5.2709e-08	1.16921e-05	-0.100822		PHB	2.40755e-55	5.34052e-53	-0.135182		HILPDA	8.57932e-13	1.9031e-10	0.156454
	P4HB	9.18516e-05	0.0202522	-0.202814		RPL36A	4.69711e-09	1.03566e-06	-0.630837		AC006059.1	2.54915e-05	0.00562057	-0.0566369		AC099063.1	1.87704e-06	0.000411602	0.0486865		LRP5	0.00538927	1	-0.0313335		PTPN12	1.8466e-15	4.07153e-13	-0.0988062		NSA2	4.08723e-15	9.01184e-13	0.118538		HLA-A	5.30514e-08	1.16972e-05	-0.0838156		VAMP8	2.91761e-55	6.43298e-53	-0.17429		BMP6	1.05897e-12	2.33491e-10	0.129587
	AC010255.3	9.43259e-05	0.020577	0.0524845		Z93241.1	4.89026e-09	1.07179e-06	0.38177		TTC3	2.62471e-05	0.00571272	-0.0948785		MT-ATP8	1.87802e-06	0.000411602	0.134196		SLC49A4	0.0053915	1	-0.0893248		RUNX1	1.92887e-15	4.22745e-13	-0.103471		B4GALNT1	4.12624e-15	9.04338e-13	-0.044125		EIF4A1	5.53469e-08	1.21303e-05	0.0931705		LACC1	4.73788e-55	1.03839e-52	-0.0877656		PSMA6	1.14975e-12	2.51988e-10	0.110134
	POLR2I	9.46558e-05	0.020577	-0.124233		SUMO2	4.95781e-09	1.08012e-06	-0.493797		POU2F1	2.6355e-05	0.00571272	-0.0717668		BCL7C	1.89352e-06	0.000412529	0.0576745		SASS6	0.00541358	1	-0.0821871		MT-CO1	2.05013e-15	4.46647e-13	-0.0829611		LPP	4.2774e-15	9.31888e-13	-0.141362		COL4A3	5.60046e-08	1.22013e-05	-0.0282101		ITM2B	5.95376e-55	1.29711e-52	-0.1931		TMA7	1.35704e-12	2.95649e-10	0.11667
	PHF21A	9.50115e-05	0.020577	-0.167258		DYNLRB1	5.23302e-09	1.13334e-06	-0.347586		BCAS3	2.63777e-05	0.00571272	-0.0867268		BTF3	1.92044e-06	0.000415917	0.116091		ESR1	0.00542497	1	-0.174616		ARL4C	2.17532e-15	4.68521e-13	-0.0766113		PSMA6	4.73707e-15	1.02593e-12	0.113993		CAST	5.79391e-08	1.25481e-05	-0.0777449		WSB1	1.65525e-54	3.58484e-52	0.226655		XYLT1	1.49543e-12	3.23871e-10	-0.157134
	LINC01580	9.6675e-05	0.0208141	0.042487		SSR3	5.36722e-09	1.15227e-06	-0.405764		ARHGAP15	2.74616e-05	0.00591249	-0.116037		LAT2	2.07471e-06	0.000446685	0.073278		PI4K2A	0.00544939	1	-0.044624		UBC	2.17613e-15	4.68521e-13	0.113049		PDE8A	4.8389e-15	1.04181e-12	-0.114788		LYN	6.08963e-08	1.3111e-05	0.0738423		GBP4	1.7192e-54	3.70144e-52	-0.238651		AC253572.2	1.52299e-12	3.27899e-10	-0.0593049
	TMCO1	9.93204e-05	0.0211872	-0.145424		TPM4	5.38343e-09	1.15227e-06	-0.491224		WDR75	2.77962e-05	0.00594952	-0.0487676		TRIR	2.11288e-06	0.000452243	0.104802		INTS6L	0.00545681	1	-0.0906821		MT-CYB	2.25716e-15	4.83124e-13	-0.103635		NFKBIZ	5.43867e-15	1.1641e-12	-0.126893		PIK3AP1	6.55904e-08	1.4039e-05	0.0797994		DOCK1	2.00763e-54	4.29715e-52	-0.089751		EML4	1.65285e-12	3.53777e-10	-0.150448
	CFL1	9.95655e-05	0.0211872	-0.230031		SEPTIN2	6.75914e-09	1.43832e-06	-0.365405		STK17B	2.81806e-05	0.00599674	-0.102738		CASP4	2.1382e-06	0.000455002	0.0868083		APAF1	0.00547376	1	-0.0491233		SELENOK	2.36657e-15	5.03597e-13	0.109855		SPRY1	6.03117e-15	1.28341e-12	-0.119277		AC023590.1	6.70896e-08	1.42764e-05	-0.0253663		TRAC	2.49365e-54	5.30639e-52	-0.154825		RPS12	1.97524e-12	4.19073e-10	-0.132813
	CDC27	0.000100758	0.0213171	-0.157872		ERRFI1	6.82335e-09	1.44359e-06	0.531053		ATAD2B	2.87725e-05	0.00608729	-0.0683527		CD74	2.17269e-06	0.000459669	0.157146		OFD1	0.00550954	1	0.170846		COX6C	3.04393e-15	6.43993e-13	0.100669		PRF1	8.54956e-15	1.8088e-12	0.134146		TTC39C	6.90831e-08	1.46157e-05	-0.0856302		CALM1	7.16522e-54	1.51592e-51	-0.213293		MCTP2	1.98081e-12	4.19073e-10	0.169236
	DLC1	0.000101536	0.0213581	-0.198432		PCAT1	6.9089e-09	1.45329e-06	0.446921		EFR3A	2.98419e-05	0.00627726	-0.0627054		RAPGEF1	2.3536e-06	0.00049508	-0.128863		AC091153.2	0.00555912	1	-0.0303872		MYBL1	3.53479e-15	7.43544e-13	-0.114287		PHLPP1	9.34083e-15	1.96485e-12	-0.095651		TEX14	7.23432e-08	1.52174e-05	-0.0931365		P2RY8	9.40846e-54	1.97907e-51	-0.19393		DPM3	2.00449e-12	4.21647e-10	0.069051
	FSTL1	0.000105814	0.0220581	-0.133282		TMEM14C	7.55884e-09	1.58092e-06	-0.251884		LARP4B	3.00192e-05	0.00627848	-0.0696834		VPS37B	2.37129e-06	0.000495953	-0.116941		ZNF512	0.00558936	1	-0.0825753		UQCR11	3.97063e-15	8.30452e-13	0.10208		SNRNP27	9.44008e-15	1.97438e-12	0.0828821		PLCB4	7.59437e-08	1.58835e-05	-0.0403472		CPNE3	1.63921e-53	3.42838e-51	-0.116917		MALAT1	2.29405e-12	4.79797e-10	-0.12051
	SLC25A37	0.000106069	0.0220581	0.115242		RPL6	8.05236e-09	1.67457e-06	-0.622913		DDX3Y	3.02932e-05	0.00629978	-0.0611588		NCF1	2.42133e-06	0.000503541	0.101926		FOCAD	0.00575819	1	-0.115005		FAU	4.00961e-15	8.3384e-13	0.0889722		HNRNPM	9.90478e-15	2.0598e-12	0.117636		GMFG	8.21655e-08	1.70872e-05	-0.0695136		UEVLD	1.86006e-53	3.86819e-51	-0.110978		IL4I1	2.6061e-12	5.41965e-10	-0.155046
	SSTR2	0.000108388	0.022413	0.138643		TMBIM6	8.13152e-09	1.68148e-06	-0.472517		LIME1	3.10823e-05	0.0063911	-0.0563804		UBR5	2.51811e-06	0.000520314	-0.105503		AL078459.1	0.00584904	1	0.0760774		IL12RB2	5.16855e-15	1.06878e-12	-0.13329		DYNC1I2	1.0299e-14	2.12969e-12	0.0936363		RPS6KA5	8.54732e-08	1.76746e-05	-0.0596872		ZFP36	2.06554e-53	4.27123e-51	-0.148746		CLNK	3.1485e-12	6.51063e-10	-0.100677
	CBLB	0.000109192	0.0224365	-0.217872		LMO2	9.00804e-09	1.85226e-06	-0.289418		EIF1B	3.11727e-05	0.0063911	0.0816297		EMP3	2.53513e-06	0.000520314	0.122876		YIPF1	0.00586392	1	-0.0465337		PTPN22	5.33959e-15	1.09795e-12	-0.116753		ITM2C	1.06521e-14	2.19033e-12	0.106813		CTNNA1	8.74343e-08	1.79785e-05	-0.0565774		RFLNB	3.40664e-53	7.00486e-51	-0.121626		MARCKSL1	3.19402e-12	6.55495e-10	0.0905726
	SRSF2	0.000109727	0.0224365	-0.200299		TRAM1	9.59393e-09	1.96172e-06	-0.406305		HLA-DRA	3.12812e-05	0.0063911	-0.0423397		RPL23	2.54464e-06	0.000520314	0.126302		CIB1	0.00603442	1	0.144031		RPS27L	5.52691e-15	1.13011e-12	0.0945591		PSMB2	1.44859e-14	2.96201e-12	0.0941104		DDX5	1.0676e-07	2.18298e-05	0.0855549		USP9Y	4.41443e-53	9.02641e-51	-0.115293		CDK8	3.20575e-12	6.55495e-10	0.0913146
	LINC01933	0.000110511	0.0224712	0.05414		OAT	9.68342e-09	1.96902e-06	0.591549		NCOA1	3.14308e-05	0.0063911	-0.0935212		SON	2.56872e-06	0.00052232	0.111857		OGT	0.00607324	1	-0.15631		PVT1	5.94179e-15	1.2082e-12	-0.0645088		CTNNB1	1.49389e-14	3.03766e-12	-0.134389		ATXN1	1.12025e-07	2.2779e-05	-0.0751864		GAS5	1.0382e-52	2.11107e-50	0.232143		TRAC	3.24471e-12	6.59775e-10	-0.0574046
	ADH5	0.000115385	0.0233327	-0.0884505		KLHL29	1.02392e-08	2.07052e-06	0.336462		STAT3	3.20882e-05	0.00648874	-0.0981201		CTSZ	2.63657e-06	0.000533154	0.0867547		PIK3C2A	0.00613552	1	-0.143395		DDX5	5.97965e-15	1.20918e-12	0.104111		OST4	1.54874e-14	3.13179e-12	0.113793		MT-CO3	1.14246e-07	2.31024e-05	-0.0946709		AL627171.2	1.12768e-52	2.28035e-50	0.189346		COX16	3.36074e-12	6.77031e-10	0.0982048
	CCNG2	0.000116762	0.0234813	-0.136714		NFKBIZ	1.13926e-08	2.2911e-06	0.635671		PDK3	3.39932e-05	0.00683619	-0.0679246		RPS7	2.66713e-06	0.000536371	0.128547		OAS2	0.00620308	1	0.0828932		NCR3	6.07023e-15	1.22075e-12	-0.0364903		PSMC3	1.58339e-14	3.18427e-12	0.0830951		PIK3C2B	1.2105e-07	2.43438e-05	0.0341028		PARK7	2.25781e-52	4.54056e-50	-0.177119		SF3B6	3.36656e-12	6.77031e-10	0.102282
	PPCS	0.000117977	0.0235394	-0.0771319		RAC1	1.18425e-08	2.36855e-06	-0.476663		Z94721.1	3.44475e-05	0.0068897	-0.0347239		RNMT	2.79464e-06	0.000556969	-0.120462		AGAP3	0.00623334	1	-0.0344309		SMYD3	6.3893e-15	1.2779e-12	-0.1285		PSMD14	1.66684e-14	3.33376e-12	0.100107		IL18R1	1.30187e-07	2.60381e-05	-0.0757764		ENO1	2.84056e-52	5.68128e-50	-0.218365		TNF	3.41102e-12	6.82222e-10	-0.0671933
	VPS28	0.000118337	0.0235394	-0.128067		MAFB	1.30122e-08	2.58838e-06	0.425161		GZMK	3.47204e-05	0.00690653	-0.0784356		POLE4	2.79999e-06	0.000556969	0.0652476		MEA1	0.0062426	1	0.0743987		ZCCHC7	6.68397e-15	1.32956e-12	-0.10892		ACTB	1.87174e-14	3.72323e-12	0.178334		IGFBP4	1.31411e-07	2.61402e-05	0.0715712		TNFRSF25	3.48188e-52	6.9261e-50	-0.146426		AC245014.3	3.75195e-12	7.46332e-10	-0.0563835
	SPAG9	0.000119697	0.0236812	0.225957		RPSA	1.34355e-08	2.65813e-06	-0.520957		CEMIP2	3.55032e-05	0.00702406	-0.104257		ACADVL	2.86129e-06	0.000566087	0.0543547		PIK3CG	0.00633878	1	-0.137597		SATB1	7.89123e-15	1.56123e-12	0.0896251		ZBTB1	2.13708e-14	4.22807e-12	-0.106459		MVB12B	1.33307e-07	2.63738e-05	0.057574		PFN1	5.02543e-52	9.94247e-50	-0.237706		ZBTB20	4.31781e-12	8.54249e-10	-0.152281
	IMPDH2	0.000121163	0.0236875	-0.127665		CD81	1.4936e-08	2.93909e-06	-0.416399		PCAT1	3.6441e-05	0.00717084	-0.0685304		EIF2AK3	2.91135e-06	0.000572894	-0.132605		INPP4A	0.00634406	1	-0.130083		CDK17	8.46539e-15	1.66582e-12	-0.110445		CBLB	2.1939e-14	4.31714e-12	-0.149071		TGFBR3	1.38912e-07	2.7335e-05	-0.0342851		ARSG	7.18345e-52	1.41356e-49	-0.0827163		TTC3	4.45016e-12	8.75701e-10	-0.122116
	TMOD3	0.000121922	0.0236875	-0.160022		ELK3	1.52698e-08	2.98871e-06	-0.432811		MYO18A	3.70162e-05	0.00724507	-0.0218927		RAB11FIP1	2.95266e-06	0.000577916	-0.106018		KAZN	0.00635255	1	-0.113017		HPGD	9.2202e-15	1.80464e-12	0.0311823		PRDX1	2.42474e-14	4.74588e-12	0.113976		ARHGAP15	1.43363e-07	2.80601e-05	-0.0830299		ARHGAP31	7.48688e-52	1.46539e-49	-0.174688		RAB9A	5.02711e-12	9.81294e-10	0.131577
	HORMAD2	0.000122956	0.0236875	0.0215362		PTTG1IP	1.58722e-08	3.0901e-06	-0.332786		AC068888.1	3.83639e-05	0.00746394	-0.0450659		NDUFB11	2.99515e-06	0.000583114	0.0945198		CDRT4	0.00649133	1	-0.0838166		PLIN2	1.10313e-14	2.14764e-12	0.0880873		ABR	2.57828e-14	5.01955e-12	-0.0861141		CLEC2D	1.68929e-07	3.28881e-05	-0.0665266		SSB	8.00359e-52	1.55819e-49	-0.157768		RAN	5.04039e-12	9.81294e-10	0.117646
	LINC00299	0.000123089	0.0236875	-0.120571		RAB13	1.8152e-08	3.51524e-06	-0.38064		AC018816.1	3.85611e-05	0.00746394	-0.0482057		CMTR1	3.03832e-06	0.000588388	0.0432321		MRPL4	0.00649459	1	0.0730428		RPS4X	1.16998e-14	2.26575e-12	0.0918733		GNG5	2.6809e-14	5.19173e-12	0.112932		IL26	1.90186e-07	3.68306e-05	0.036464		TLN1	1.14296e-51	2.21342e-49	-0.165877		ITGB7	5.50175e-12	1.06545e-09	-0.0484329
	MRPL33	0.000123522	0.0236875	-0.143179		MRPL33	1.99355e-08	3.84031e-06	-0.431031		BTN3A1	3.87462e-05	0.00746394	-0.062675		IRAK2	3.23851e-06	0.000623856	-0.0769929		RNF125	0.00650556	1	-0.0475926		ZNF331	1.25209e-14	2.412e-12	-0.141319		LRRC75A	2.73611e-14	5.27076e-12	-0.0624506		PEBP1	1.94423e-07	3.74531e-05	-0.0671237		ANKRD44	2.16791e-51	4.17619e-49	-0.208957		WWOX	6.07984e-12	1.1712e-09	-0.136778
	SERPINH1	0.000123961	0.0236875	-0.174538		RHOC	2.02506e-08	3.8806e-06	-0.430466		DOCK8	3.93461e-05	0.00751335	-0.0904136		MED12L	3.30576e-06	0.000633477	0.0603298		STEAP1B	0.0065229	1	-0.0957205		IFITM3	1.3588e-14	2.60384e-12	0.084231		ATP5MC3	2.97964e-14	5.70982e-12	0.114427		PFKFB3	2.01801e-07	3.86707e-05	0.0771714		MYL6	2.19877e-51	4.21347e-49	-0.210138		ZFP36L1	6.25606e-12	1.19884e-09	-0.138016
	NEB	0.000124536	0.0236875	0.0605183		SPARC	2.12548e-08	4.0518e-06	-0.352866		ELMO1	3.94132e-05	0.00751335	-0.0928971		PIP4K2A	3.37734e-06	0.000643823	-0.106807		SAMD9L	0.00656361	1	0.126975		KAT2B	1.52436e-14	2.9059e-12	-0.072717		CD83	3.13447e-14	5.97524e-12	0.168272		HLA-DRA	2.07791e-07	3.95245e-05	-0.0460295		JAML	2.66088e-51	5.07244e-49	-0.13129		SNHG15	6.83757e-12	1.30345e-09	0.0995485
	RPS27L	0.000124906	0.0236875	-0.180715		OAZ1	2.22167e-08	4.21322e-06	-0.515195		HMGN1	4.0835e-05	0.00774404	0.0908111		OSBPL3	3.43542e-06	0.000651501	-0.0705576		MRPL47	0.0066197	1	0.105885		XCL2	1.63462e-14	3.0796e-12	-0.140945		SMYD3	3.18496e-14	6.04005e-12	-0.148029		LTB	2.08416e-07	3.95245e-05	-0.0996199		CEBPB	4.72276e-51	8.95635e-49	0.204173		UTRN	7.12343e-12	1.3509e-09	-0.122884
	AL591506.1	0.000130512	0.024623	0.101315		LDHA	2.3014e-08	4.34194e-06	-0.582589		UGDH	4.17203e-05	0.00783868	-0.0283399		RIN2	3.63432e-06	0.000685669	-0.0192322		RECK	0.00695031	1	-0.0410513		STAMBPL1	1.6354e-14	3.0796e-12	-0.0756472		PRMT1	3.83478e-14	7.23489e-12	0.113033		SNRPG	2.13242e-07	4.02313e-05	0.0783034		ENTPD1	5.16246e-51	9.73975e-49	-0.239985		SNTB1	7.3461e-12	1.38595e-09	-0.0702276
	EPN2	0.000136078	0.0255415	-0.106537		RASIP1	2.36627e-08	4.44143e-06	-0.313493		DOCK11	4.18218e-05	0.00783868	-0.0716778		TPI1	3.87978e-06	0.000725347	0.132846		ADAMTSL1	0.00696927	1	-0.0513041		ATP10A	1.64072e-14	3.0796e-12	-0.0751971		WSB1	3.91441e-14	7.34724e-12	-0.13319		PLXNC1	2.20301e-07	4.13143e-05	-0.0557926		MAN1C1	1.44558e-50	2.71331e-48	-0.0745768		GAPDH	7.67928e-12	1.44138e-09	-0.142706
	LMNA	0.000138326	0.0258309	-0.191723		ATF3	2.55446e-08	4.73702e-06	0.638619		KIAA0232	4.20754e-05	0.00783868	-0.0611121		NACA	3.89883e-06	0.000725347	0.121037		AC012181.1	0.00699681	1	-0.0319419		CD81	1.65878e-14	3.0976e-12	-0.0991171		PDCD5	4.74138e-14	8.85405e-12	0.10545		SAMD4A	2.2124e-07	4.13143e-05	0.0439981		ANKRD28	4.21315e-50	7.86763e-48	0.22717		CCR7	8.1031e-12	1.51317e-09	0.158665
	IL1RAPL1	0.000140445	0.0260574	0.0904754		TOMM20	2.55509e-08	4.73702e-06	-0.369695		PSMA2	4.21906e-05	0.00783868	0.0761435		RPL37	3.90408e-06	0.000725347	0.127468		ZNF581	0.00705801	1	-0.0652821		ZNF292	1.7078e-14	3.17296e-12	-0.109417		FCRL3	5.10241e-14	9.47986e-12	0.0349356		PSMD14	2.22538e-07	4.13457e-05	0.0616545		PSMB9	1.2345e-49	2.2936e-47	-0.203392		ZNF331	8.36698e-12	1.55452e-09	-0.154258
	AC138512.1	0.000140962	0.0260574	0.195349		PSMA4	2.56258e-08	4.73702e-06	-0.347167		GLS	4.25294e-05	0.0078617	-0.0893348		ST3GAL1	4.27692e-06	0.000790604	-0.0808767		POLE3	0.00706627	1	0.104583		RNASEK	1.81295e-14	3.35131e-12	0.0991179		GTF2A2	5.9331e-14	1.09675e-11	0.0895583		PSIP1	2.50522e-07	4.63099e-05	-0.0579746		RPSA	1.27729e-49	2.36111e-47	-0.182961		IGFBP4	8.59399e-12	1.58863e-09	0.0770763
	SSBP3	0.000143153	0.0262132	-0.135007		B2M	2.77842e-08	5.1102e-06	-0.536664		IMMP2L	4.38834e-05	0.00807124	-0.107872		TNFSF10	4.44136e-06	0.000816875	0.070239		PARP9	0.00708482	1	0.14565		RORA-AS1	1.91939e-14	3.53023e-12	-0.0957557		CAMK1D	5.97839e-14	1.09957e-11	-0.141738		AL138828.1	2.62532e-07	4.82861e-05	-0.055462		KLRK1	2.06278e-49	3.79397e-47	0.12023		LINC00299	1.00777e-11	1.85353e-09	-0.155557
	STK17B	0.000143238	0.0262132	-0.147485		CHMP2A	2.82311e-08	5.16643e-06	-0.314919		PCED1B	4.69468e-05	0.00856091	-0.092533		RNASEK	4.49056e-06	0.000821795	0.108831		NFKBID	0.00714741	1	0.0717066		MGAT5	1.9619e-14	3.57796e-12	-0.0881863		AL137856.1	6.10175e-14	1.11665e-11	-0.0764642		ATP5F1D	2.73021e-07	4.99642e-05	-0.069751		TRIM69	5.28237e-49	9.667e-47	-0.11254		S100A10	1.03054e-11	1.88594e-09	-0.0788319
	PSMD8	0.00015607	0.0282178	-0.179611		AMD1	3.07565e-08	5.6006e-06	0.585345		PATJ	4.70136e-05	0.00856091	-0.0692893		LY9	4.67228e-06	0.000850797	-0.140987		PPIL4	0.00719544	1	-0.121649		AL590807.1	1.96489e-14	3.57796e-12	-0.0513301		SSH1	6.97248e-14	1.26965e-11	-0.0918956		ILF2	2.7818e-07	5.0655e-05	0.0688455		EPSTI1	5.58778e-49	1.0175e-46	-0.183107		ALG2	1.15907e-11	2.1106e-09	0.0833385
	THEMIS	0.000156345	0.0282178	0.0598402		HSBP1	3.13436e-08	5.67924e-06	-0.324682		EIF2S3	4.84576e-05	0.00878017	-0.0718055		BLOC1S6	4.96779e-06	0.000900129	0.0819239		RNASET2	0.00726926	1	-0.126635		IMMP2L	2.13574e-14	3.86982e-12	-0.119313		SH3BP5	7.37781e-14	1.33681e-11	0.0474468		SELENOK	2.8406e-07	5.14698e-05	0.093385		CTSZ	6.16354e-49	1.11679e-46	-0.0978056		ENOSF1	1.16496e-11	2.11084e-09	-0.0717429
	PPP1CB	0.000156504	0.0282178	-0.156162		EEF1D	3.42422e-08	6.17388e-06	-0.462654		RPL39	4.89824e-05	0.00883156	0.0835491		PPP1CA	5.3911e-06	0.000965585	0.0703215		HMCES	0.00749964	1	-0.110343		NR1D2	2.25958e-14	4.07404e-12	-0.0579462		PDE7B	7.92777e-14	1.42492e-11	-0.177145		BCAS3	2.87923e-07	5.19126e-05	-0.0612764		AC244502.1	8.03967e-49	1.44956e-46	-0.133569		MACC1	1.21783e-11	2.19575e-09	0.117248
	PTMS	0.000157677	0.0282898	-0.163901		SAMD4A	3.50516e-08	6.28884e-06	0.545893		EIF4G3	4.92538e-05	0.00883696	-0.0695754		SNX25	5.39981e-06	0.000965585	-0.1023		PSMB2	0.00750469	1	0.149058		SLC38A1	2.40748e-14	4.31084e-12	-0.106161		ATP5MD	7.94196e-14	1.42492e-11	0.118173		ID2	2.90139e-07	5.20558e-05	0.105667		MT-ND4	9.02097e-49	1.61851e-46	-0.179406		ATP10A	1.27424e-11	2.2862e-09	-0.136583
	C4orf3	0.000158842	0.0283598	-0.191517		RPS15	3.52575e-08	6.29492e-06	-0.593224		ABCA5	4.95487e-05	0.0088465	-0.0521117		VAMP5	5.40818e-06	0.000965585	0.0574096		RERE-AS1	0.0075364	1	-0.0216626		MALAT1	2.41447e-14	4.31084e-12	0.0690051		UQCR11	8.6264e-14	1.54017e-11	0.116845		HLA-DQB1	2.99384e-07	5.34525e-05	0.0459022		ZFAS1	1.38823e-48	2.47857e-46	0.2257		ZFP36	1.30222e-11	2.325e-09	-0.0809832
	AC079760.2	0.000161182	0.028638	0.0527452		LMAN1	3.78897e-08	6.73204e-06	-0.406868		GLG1	4.99526e-05	0.00887532	-0.0806155		TYMP	5.56793e-06	0.00098928	0.0898246		CREB3L2	0.00755374	1	-0.148361		SNTB1	2.54275e-14	4.51783e-12	-0.0629117		MAFF	1.01331e-13	1.80039e-11	-0.0896949		ST3GAL1	3.23039e-07	5.73246e-05	-0.0710692		NDUFB2	1.64369e-48	2.92042e-46	-0.173547		ATP6V1G1	1.31319e-11	2.3332e-09	0.107785
	AZI2	0.000166853	0.029461	-0.123784		S100A16	3.81557e-08	6.74655e-06	-0.385458		TMEM181	5.05447e-05	0.00893713	-0.0555152		RPS8	5.75715e-06	0.00101796	0.140309		ZNF609	0.0076191	1	-0.14289		GFOD1	3.35233e-14	5.92746e-12	-0.0829024		PSMC1	1.04054e-13	1.83985e-11	0.087771		ANKRD12	3.24204e-07	5.73246e-05	-0.092151		SIGLEC7	1.95516e-48	3.45704e-46	-0.068542		ANKRD17	1.37053e-11	2.42332e-09	0.121056
	PRMT3	0.000167424	0.029461	0.0947867		TMED10	3.98095e-08	7.00513e-06	-0.34485		PET100	5.11543e-05	0.00900144	0.07879		ARIH1	5.81588e-06	0.00102261	-0.115106		NDUFC2	0.00762481	1	0.155767		IGKC	3.42932e-14	6.03446e-12	-0.0356469		UQCRQ	1.0504e-13	1.84835e-11	0.110204		EVI2B	3.45685e-07	6.08289e-05	-0.0501387		SUCLG2	6.57287e-48	1.1566e-45	-0.109635		RPL26	1.41616e-11	2.49196e-09	-0.1137
	SEC61A1	0.000168763	0.0295545	-0.138854		EEF2	4.12457e-08	7.193e-06	-0.418753		SKAP1-AS1	5.35805e-05	0.00938325	-0.0413458		SAT1	5.83931e-06	0.00102261	0.133645		MOB2	0.00763278	1	0.0831843		LTA	3.72437e-14	6.52229e-12	-0.0472954		PSMB3	1.12594e-13	1.9718e-11	0.10514		PSMA6	3.52572e-07	6.1744e-05	0.0716816		VAMP5	1.36996e-47	2.39914e-45	-0.103941		SUB1	1.42508e-11	2.49567e-09	0.108252
	LINC02073	0.000175059	0.0303777	0.0245251		MANF	4.14135e-08	7.193e-06	-0.442986		RABAC1	5.41542e-05	0.00943856	0.079368		THOC7	5.93175e-06	0.00103385	0.0736981		SART1	0.00774559	1	0.0701216		RPLP2	3.85753e-14	6.72331e-12	0.0837056		SOS1	1.17633e-13	2.05024e-11	-0.129881		SF3B6	3.7479e-07	6.53129e-05	0.0744384		ATOX1	1.87073e-47	3.2605e-45	-0.148512		SDCCAG8	1.68246e-11	2.93237e-09	-0.100224
	AC128707.1	0.000175123	0.0303777	0.0248275		ESAM	4.16325e-08	7.193e-06	-0.352314		RPS27L	5.49879e-05	0.00953845	0.0877139		GRHPR	6.13071e-06	0.00106346	0.0559847		GAMT	0.00784458	1	-0.0305874		ARHGAP18	4.4199e-14	7.66696e-12	-0.057713		GZMB	1.25865e-13	2.18331e-11	0.284339		APPL1	3.7652e-07	6.53129e-05	-0.0607638		CD52	2.84271e-47	4.93109e-45	-0.153053		EMC6	1.97699e-11	3.42937e-09	0.0742501
	UBD	0.000176899	0.0304495	0.212358		EIF2S2	4.16632e-08	7.193e-06	-0.474848		RAD51B	5.62689e-05	0.00971461	-0.0880011		TOMM6	6.2092e-06	0.00107199	0.0907143		TTC27	0.00788203	1	-0.0787395		ELOB	4.44374e-14	7.67196e-12	0.0970206		NDUFAF4	1.32538e-13	2.28822e-11	0.0597878		TYROBP	3.79053e-07	6.54421e-05	-0.0630712		MT-CO2	2.86164e-47	4.94052e-45	-0.192734		EMID1	2.01847e-11	3.48481e-09	-0.0633425
	DCN	0.000177201	0.0304495	-0.118069		SEC61G	4.24163e-08	7.28863e-06	-0.521984		NFKB1	5.78012e-05	0.00993231	-0.0973089		ATP5F1E	6.28714e-06	0.00108036	0.117391		FBXO16	0.00792354	1	-0.0807158		SNRK	4.52707e-14	7.77913e-12	-0.087105		IGKC	1.34863e-13	2.31743e-11	-0.0436634		CXCL10	3.81571e-07	6.55676e-05	-0.0226328		EGR3	4.41746e-47	7.59077e-45	-0.0602944		PSMD12	2.2022e-11	3.78417e-09	0.0900569
	TBC1D17	0.000179487	0.0306981	-0.0871014		EIF3K	4.26329e-08	7.29161e-06	-0.378243		LCORL	5.87655e-05	0.0100508	-0.0627538		PPP2R5C	6.51553e-06	0.00111437	-0.106478		PHF20L1	0.00804608	1	-0.0920665		ATP5MC3	4.57875e-14	7.83115e-12	0.0911933		TIAM1	1.41123e-13	2.41367e-11	-0.131793		MYO1G	3.86374e-07	6.58423e-05	0.0383046		EIF5A	4.9212e-47	8.41687e-45	-0.178167		DUSP2	2.21929e-11	3.79572e-09	-0.125548
	MGP	0.000181162	0.0308405	-0.19188		SNRPF	4.42956e-08	7.54076e-06	-0.334667		ANO6	6.62929e-05	0.0112855	-0.0556109		NFKBID	7.2936e-06	0.00124164	-0.0889907		AC099063.4	0.00805965	1	0.0761484		RBMX	4.99015e-14	8.49509e-12	0.0892243		BANF1	1.47268e-13	2.50706e-11	0.0904187		NOP58	3.86768e-07	6.58423e-05	0.0789463		LINC00486	5.26824e-47	8.96851e-45	0.141992		GAR1	2.42372e-11	4.12608e-09	0.0619942
	CPE	0.000189125	0.0319724	-0.135986		RPL4	4.47007e-08	7.57449e-06	-0.442218		AGO3	6.79473e-05	0.0115136	-0.0723685		CHCHD2	8.08468e-06	0.00136994	0.110323		XPR1	0.00825462	1	-0.136576		STMN1	5.01997e-14	8.50629e-12	0.072319		HPCAL1	1.5447e-13	2.61747e-11	-0.0891002		TRAPPC9	3.99404e-07	6.76786e-05	-0.0430254		MPG	8.05167e-47	1.36435e-44	-0.141344		JPT1	2.44365e-11	4.14074e-09	0.079582
	CRYBG3	0.000189642	0.0319724	-0.13734		CALU	5.13255e-08	8.65698e-06	-0.367226		CHCHD2	6.87829e-05	0.0116015	0.090524		DNAJA1	8.15009e-06	0.00137466	0.105547		NDUFA5	0.00832294	1	0.127314		P2RX5	5.1138e-14	8.62535e-12	0.066858		ADRM1	1.60164e-13	2.70145e-11	0.0761895		SMARCA2	4.0879e-07	6.89498e-05	-0.0534482		SDC4	1.08642e-46	1.83245e-44	-0.098829		RPLP0	2.61619e-11	4.41268e-09	-0.117424
	GPC5	0.000190431	0.0319724	0.110848		SERP1	5.33446e-08	8.95627e-06	-0.419612		UBE2B	6.92032e-05	0.0116188	0.0911691		CD38	8.41477e-06	0.00141279	0.0965825		C5orf56	0.0083364	1	0.168738		RTF1	5.42301e-14	9.10494e-12	0.0942409		TNF	1.73313e-13	2.90983e-11	-0.0625025		UFM1	4.36143e-07	7.3226e-05	0.0831464		PGLS	2.43254e-46	4.08411e-44	-0.122197		MAML2	2.72166e-11	4.56952e-09	0.172891
	CKLF	0.000195735	0.0327128	-0.107569		EID1	5.49944e-08	9.1911e-06	-0.332398		RNF4	7.03851e-05	0.0117362	-0.0568853		SSH1	8.70811e-06	0.00145537	-0.0464827		ESRRG	0.00835477	1	-0.0473145		FOXO3	5.51524e-14	9.2175e-12	-0.0927228		ATP5MPL	1.75536e-13	2.93369e-11	0.102515		PRKCA	4.43063e-07	7.40482e-05	-0.0549298		NME2	3.97868e-46	6.64948e-44	-0.193381		RPS19	2.76079e-11	4.61405e-09	-0.11049
	ID3	0.000197341	0.0328312	-0.199263		SLCO5A1	5.62906e-08	9.36497e-06	0.369845		CD48	7.05438e-05	0.0117362	-0.0933245		EMC1-AS1	8.99046e-06	0.00149573	-0.0434797		UGT8	0.00839535	1	-0.0666291		AC243829.2	5.75948e-14	9.58194e-12	-0.0437129		TYMP	1.84824e-13	3.06416e-11	0.0976857		PHTF2	4.6139e-07	7.67606e-05	-0.0447807		PLSCR1	5.00785e-46	8.33147e-44	-0.178857		RPL9	2.85382e-11	4.74785e-09	-0.116516
	VIT	0.000214374	0.0355037	0.0214199		YWHAE	5.88393e-08	9.74469e-06	-0.454334		MAGOH	7.22246e-05	0.0119123	0.0630513		CBLB	9.17261e-06	0.00151913	-0.124096		AC093849.4	0.00846563	1	-0.0267045		ATP5MF	6.11275e-14	1.01237e-11	0.0864856		LINC01619	1.85017e-13	3.06416e-11	-0.129989		TMEM120A	5.29536e-07	8.76994e-05	0.0504427		CALM3	5.16318e-46	8.55102e-44	-0.117817		LHFPL6	3.07341e-11	5.09003e-09	0.0741646
	DNAH10	0.000215832	0.0355548	0.0293829		CD93	6.06809e-08	9.98988e-06	-0.351476		CTHRC1	7.22529e-05	0.0119123	-0.0143624		JMY	9.23886e-06	0.0015232	-0.0828515		TTC3	0.00856906	1	-0.159019		KAT6B	6.22892e-14	1.02696e-11	-0.0996174		AL627171.2	1.87053e-13	3.08393e-11	0.114679		PSMD12	5.41445e-07	8.92676e-05	0.0676756		CALR	1.11147e-45	1.83248e-43	-0.185907		SEPTIN9	3.24773e-11	5.35452e-09	-0.0867447
	TRAF1	0.000216626	0.0355548	0.267064		SNRPB	6.08657e-08	9.98988e-06	-0.373721		ARHGAP18	7.2733e-05	0.0119377	-0.0299955		COX7A2	9.4146e-06	0.00154522	0.10024		PCNX2	0.00859774	1	-0.0828841		SOD1	6.71141e-14	1.10154e-11	0.088575		KDM4C	2.05143e-13	3.36701e-11	-0.119477		PENK	5.59967e-07	9.19075e-05	-0.0203521		ARPC2	1.72579e-45	2.83254e-43	-0.176547		ZFAND3	3.34988e-11	5.49816e-09	0.125424
	CIAO2B	0.000218092	0.0356356	-0.156208		RPL41	6.12422e-08	1.00068e-05	-0.600853		TGIF1	7.39287e-05	0.0120429	0.0547395		RPS21	9.59414e-06	0.00156766	0.124733		AC104971.3	0.00872265	1	-0.0204225		TMEM131L	7.65301e-14	1.25048e-11	-0.0945544		HLA-DRA	2.24627e-13	3.67035e-11	-0.0607984		BCL2A1	5.64223e-07	9.21924e-05	0.0823253		SMAD3	2.24855e-45	3.67407e-43	-0.19233		RPS23	3.39834e-11	5.5528e-09	-0.113163
	TMEM107	0.000220684	0.0358989	-0.125455		PLS3	6.32663e-08	1.02916e-05	-0.43155		NDUFA1	7.40324e-05	0.0120429	0.0816134		SNX17	9.74569e-06	0.00158534	0.0524873		P4HA1	0.00877189	1	-0.213317		ABHD17B	8.22294e-14	1.33763e-11	-0.0874028		UTY	2.34965e-13	3.8222e-11	-0.0935845		GADD45G	5.75102e-07	9.35524e-05	0.0583028		LDLRAD3	2.661e-45	4.32868e-43	-0.0978949		SPRY2	3.45268e-11	5.61651e-09	-0.0471524
	GANAB	0.000221706	0.0359056	-0.0909428		RND3	6.37442e-08	1.03235e-05	0.35254		ATP5ME	7.5766e-05	0.0122704	0.0846116		COX17	1.03901e-05	0.00168129	0.0929189		HNRNPDL	0.00880965	1	0.176809		ZFP36L2	8.3473e-14	1.34781e-11	-0.110395		OTULIN	2.39061e-13	3.87162e-11	0.115615		PRKY	6.04575e-07	9.79117e-05	-0.0387389		S100A11	2.99584e-45	4.8518e-43	-0.217512		AC004797.1	4.10804e-11	6.65302e-09	-0.0614781
	PPA2	0.000224759	0.0360588	-0.103719		PFDN5	6.42876e-08	1.03503e-05	-0.463769		MLH1	7.68265e-05	0.0123633	-0.040514		AL133259.1	1.04274e-05	0.00168129	-0.122667		RSAD2	0.00884284	1	0.0887942		PRKCH	8.35913e-14	1.34781e-11	-0.110794		SAP18	2.47559e-13	3.99159e-11	0.102353		FEZ1	6.1014e-07	9.8267e-05	0.0295903		ATP5F1D	4.6205e-45	7.44999e-43	-0.152924		RPS13	4.51135e-11	7.27401e-09	-0.113137
	PDGFRB	0.00022551	0.0360588	-0.154381		NOP53	6.44755e-08	1.03503e-05	-0.31382		ATP5F1E	7.70153e-05	0.0123633	0.0831881		PSMB1	1.04936e-05	0.00168455	0.0920083		CEP70	0.00889553	1	0.0859319		DENND2D	8.61545e-14	1.38304e-11	-0.0670166		AC083837.1	2.63999e-13	4.238e-11	0.0746459		BTF3	6.12138e-07	9.8267e-05	0.0775359		CPNE7	9.35074e-45	1.50108e-42	-0.052663		ZEB2	5.2637e-11	8.44193e-09	0.134629
	IFT43	0.000225607	0.0360588	-0.112904		TEX14	6.5416e-08	1.04554e-05	0.58553		BHLHE40-AS1	7.87254e-05	0.0125827	-0.0252456		SLC15A4	1.06054e-05	0.00169506	-0.0682117		JCHAIN	0.00889929	1	-0.505808		IL2RG	8.80976e-14	1.40806e-11	0.0992493		CFL1	2.83178e-13	4.52602e-11	0.131156		BCAS2	6.17309e-07	9.86643e-05	0.0660727		HSPB1	1.08211e-44	1.72953e-42	-0.212649		SDK2	5.28183e-11	8.44193e-09	-0.122377
	NOP53	0.000226768	0.0360867	-0.150862		BAIAP2	7.14835e-08	1.13755e-05	0.362678		IGLC3	8.4009e-05	0.0133688	-0.0202227		MYL12B	1.10268e-05	0.00175474	0.100257		ABCB7	0.00901624	1	-0.095541		JUN	1.13307e-13	1.80311e-11	-0.0491112		SSBP1	3.11818e-13	4.95744e-11	0.10573		FOXP1	6.34028e-07	0.000100896	0.0987695		SKAP1	1.3426e-44	2.13654e-42	-0.160603		COX17	5.57123e-11	8.86576e-09	0.107227
	CPNE4	0.000228568	0.0361389	0.0262028		RPL26	7.53683e-08	1.19418e-05	-0.642039		SIRPG	8.55426e-05	0.0135539	-0.0397591		PHF12	1.11966e-05	0.00177405	-0.0570373		HMGN2	0.00904936	1	0.161666		DYNLL1	1.15408e-13	1.82859e-11	0.097544		LINC00886	3.12879e-13	4.95744e-11	-0.0478329		MED13L	6.43669e-07	0.000101718	-0.0814897		ECHS1	1.3722e-44	2.1742e-42	-0.115411		AL590068.4	5.7997e-11	9.18939e-09	-0.0314407
	ELK3	0.000229071	0.0361389	0.178307		HSPG2	7.69605e-08	1.21415e-05	-0.433871		NDUFA6	8.71543e-05	0.0137497	0.0677315		RPL19	1.1501e-05	0.00181442	0.125144		C2CD4D-AS1	0.0090637	1	0.0323411		AC010894.3	1.20108e-13	1.89486e-11	-0.09242		CCNG2	3.34892e-13	5.28336e-11	-0.077022		ITGA1	6.44752e-07	0.000101718	0.0263596		PSMB10	1.66409e-44	2.62532e-42	-0.153606		RAB29	6.03763e-11	9.52514e-09	0.0592051
	CHSY1	0.000232415	0.0365092	-0.148057		VDAC1	7.88749e-08	1.23901e-05	-0.365444		STK10	8.88881e-05	0.0139631	-0.0710306		UBB	1.15697e-05	0.00181743	0.11019		TP53INP1	0.0090848	1	-0.206429		ID2	1.28355e-13	2.01628e-11	-0.105414		CHCHD2	3.39872e-13	5.33891e-11	0.119806		GBP5	7.13954e-07	0.000112152	0.0787522		PTP4A3	1.85057e-44	2.90699e-42	-0.0887454		ZC3H12B	6.47405e-11	1.01698e-08	-0.0640984
	UQCR10	0.000234493	0.0366781	-0.127928		CSNK2B	8.38084e-08	1.31088e-05	-0.284656		ATXN1	9.32787e-05	0.0145901	-0.1081		LRCH1	1.17599e-05	0.00183943	-0.0931399		SGCE	0.00915667	1	-0.0639478		A2M	1.37796e-13	2.15534e-11	-0.046784		PSMA7	3.78116e-13	5.91428e-11	0.122673		TIPARP	7.19231e-07	0.000112351	-0.0732504		COX6B1	2.46337e-44	3.85307e-42	-0.161708		HNRNPC	6.58949e-11	1.03069e-08	0.101148
	MEIS2	0.000236861	0.0368908	0.223973		PGK1	8.44191e-08	1.31482e-05	-0.46683		MAN1A1	9.36959e-05	0.014593	-0.0546254		PICALM	1.21137e-05	0.00187846	-0.100197		SOCS7	0.00919742	1	-0.0394938		CD160	1.3932e-13	2.16756e-11	-0.0771172		TXN	3.91026e-13	6.09018e-11	0.126204		KIF20B	7.21361e-07	0.000112351	-0.0324882		RGS3	2.65422e-44	4.13392e-42	-0.0810383		AC007952.4	7.03242e-11	1.09529e-08	-0.0728272
	CCL20	0.000243083	0.0376994	-0.170187		RAMP2	8.56775e-08	1.32876e-05	-0.335873		RUNX1	9.49428e-05	0.014706	-0.0887062		TAP2	1.21177e-05	0.00187846	0.0556345		IFITM1	0.00924658	1	0.131319		XIST	1.39762e-13	2.16756e-11	0.0804432		RPL22L1	4.06531e-13	6.30485e-11	0.115282		NEK1	7.39544e-07	0.000114695	-0.0554151		CCND2-AS1	3.72487e-44	5.77687e-42	-0.0457166		SLA	7.38999e-11	1.14611e-08	-0.0804125
	SELENOW	0.000253305	0.0391191	-0.128763		SNRPG	8.93339e-08	1.37963e-05	-0.387848		VTI1A	9.52245e-05	0.014706	-0.0790295		FRG1	1.21635e-05	0.00187846	0.0734454		SPATA1	0.00925045	1	-0.0795748		THRA1/BTR	1.57448e-13	2.43153e-11	-0.037076		BNIP3L	4.56568e-13	7.05098e-11	-0.115943		KMT2E	7.46667e-07	0.000115153	0.0905245		GPR55	6.23746e-44	9.63279e-42	-0.136811		GSN	8.57118e-11	1.32369e-08	-0.045862
	ZFP36L2	0.000257153	0.0394496	-0.205683		SARS	9.26351e-08	1.4246e-05	-0.389722		AC124014.1	9.66622e-05	0.0148653	-0.0196586		RPL30	1.23008e-05	0.00188811	0.125911		AC136475.3	0.00925057	1	-0.0396256		IKZF1	1.58902e-13	2.44369e-11	-0.0935322		SMIM3	4.69926e-13	7.22679e-11	0.0688992		ATRX	7.48787e-07	0.000115153	-0.074652		ABRACL	1.01262e-43	1.55727e-41	-0.140009		SYTL2	9.032e-11	1.38899e-08	-0.0608897
	RPL27A	0.000257601	0.0394496	-0.267242		SSB	9.37986e-08	1.43645e-05	-0.349458		IL4I1	9.80234e-05	0.0150115	-0.0423713		PLEKHA2	1.23291e-05	0.00188811	-0.115532		ZNF215	0.00928593	1	-0.116335		OOEP	1.62194e-13	2.48387e-11	0.082087		SEM1	4.95321e-13	7.58547e-11	0.10268		PIP4K2A	7.74738e-07	0.000118645	-0.0664375		SELENOK	1.09902e-43	1.68306e-41	0.186021		PSMC4	9.50976e-11	1.45635e-08	0.0708607
	ZNF331	0.000260108	0.0395804	-0.131907		PTMA	9.90398e-08	1.5104e-05	-0.564972		TTC39C	9.85912e-05	0.0150356	-0.0930631		CCT7	1.2885e-05	0.00196226	0.0643716		NOP10	0.00928621	1	0.161292		S100PBP	1.6392e-13	2.49481e-11	-0.0849026		OAZ1	5.00478e-13	7.63249e-11	0.111873		WSB1	7.81541e-07	0.000119188	-0.0957809		TSPO	1.12758e-43	1.71961e-41	-0.136497		ASAP1	1.02455e-10	1.56248e-08	0.112466
	AC090572.3	0.000260618	0.0395804	0.0341569		SF3B6	1.10323e-07	1.67549e-05	-0.34372		DPYD-AS1	9.98362e-05	0.0151623	-0.0390523		UQCR10	1.29205e-05	0.00196226	0.0897158		KCNN3	0.00957396	1	-0.093492		AL139807.1	1.64271e-13	2.49481e-11	-0.0495673		NDUFAB1	5.17146e-13	7.85397e-11	0.0959398		AC018816.1	7.86702e-07	0.000119478	-0.0793315		SERPINB9P1	1.17205e-43	1.78001e-41	-0.0863227		SNHG25	1.16802e-10	1.77376e-08	0.0810832
	UBE2K	0.000266315	0.0402311	-0.152858		HYAL2	1.1976e-07	1.8113e-05	-0.282158		RABGAP1L	0.000103251	0.0156161	-0.108164		HLA-DRB1	1.31196e-05	0.00198426	0.143137		AL138733.1	0.00968879	1	-0.0252654		RHBDF2	1.72722e-13	2.61231e-11	0.0683689		PACS1	5.38508e-13	8.1446e-11	-0.118707		URI1	7.90274e-07	0.000119524	-0.0625006		KDELR2	1.22936e-43	1.85934e-41	0.152191		COMMD6	1.17278e-10	1.77376e-08	-0.107145
	PGF	0.00026968	0.0402311	-0.106866		RPL37	1.20958e-07	1.81611e-05	-0.585624		BZW1	0.00010368	0.0156165	0.0851264		GNG8	1.35332e-05	0.00203316	0.035348		SFXN1	0.00973422	1	-0.0629772		NDUFA13	1.89978e-13	2.86148e-11	0.0912101		RPS17	5.92905e-13	8.93042e-11	0.119003		TNFRSF18	8.33587e-07	0.000125556	0.085241		NSMCE1	2.47009e-43	3.72049e-41	-0.125474		SORL1	1.20832e-10	1.81999e-08	-0.0618008
	METTL23	0.000270356	0.0402311	-0.11336		UQCRH	1.21071e-07	1.81611e-05	-0.326731		STK39	0.00010568	0.0158524	-0.0560979		GAB2	1.3554e-05	0.00203316	-0.102775		ZNF35	0.00975427	1	-0.0430975		CD3E	2.14355e-13	3.21541e-11	-0.0589073		GPR68	6.85965e-13	1.02898e-10	-0.0712724		GIGYF1	8.76101e-07	0.000131419	-0.0320275		NR4A1	2.87462e-43	4.31205e-41	-0.109711		TLN1	1.23766e-10	1.85654e-08	-0.0876943
	NR2F2-AS1	0.000271402	0.0402311	-0.131549		COX8A	1.21911e-07	1.82125e-05	-0.316163		FAM153CP	0.000106839	0.0159609	-0.0502884		LIF	1.36859e-05	0.00204457	-0.0246542		COX7B	0.00980899	1	0.155		RAMP1	2.36436e-13	3.53216e-11	0.0663495		TOX2	7.05214e-13	1.05353e-10	-0.121759		NAMPT	9.24942e-07	0.00013764	0.0777597		FMNL1	4.17004e-43	6.2297e-41	-0.129916		HSPE1	1.37828e-10	2.05903e-08	0.113523
	RPS19BP1	0.00027205	0.0402311	-0.125598		KDELR1	1.28659e-07	1.91424e-05	-0.250842		AEBP2	0.000108442	0.0161344	-0.0665716		PLCB1	1.39685e-05	0.00207829	-0.0513813		SYNJ2BP	0.00990182	1	-0.0377525		MRPL33	2.69189e-13	4.00511e-11	0.0853044		MAGOH	7.25241e-13	1.07905e-10	0.0917612		ROCK2	9.25098e-07	0.00013764	-0.0341402		MIR222HG	7.07331e-43	1.0524e-40	-0.158654		TFPI	1.46115e-10	2.17396e-08	0.0892475
	AL078604.4	0.00027271	0.0402311	0.168536		NDUFS6	1.46434e-07	2.1699e-05	-0.313724		ENOSF1	0.000111754	0.0165142	-0.0505523		LGALS9	1.4204e-05	0.00210477	0.0452395		CYCS	0.00992434	1	0.168267		TBL1XR1	2.75546e-13	4.08311e-11	-0.0959046		SNRPB2	7.42395e-13	1.1001e-10	0.10438		EIF4A3	9.94104e-07	0.000147309	0.0593859		ABCA5	8.09758e-43	1.19992e-40	-0.160004		RIN3	1.50565e-10	2.2311e-08	-0.0913085
	IGFBP7	0.000272767	0.0402311	-0.253786		CANX	1.47292e-07	2.1738e-05	-0.412973		IFI44L	0.000112384	0.0165142	0.0252144		ANKRD44	1.42725e-05	0.00210641	-0.125985		HLA-E	0.00999298	1	0.227567		SETBP1	2.7783e-13	4.10034e-11	-0.0832595		MIR155HG	7.56214e-13	1.11606e-10	0.148868		UBB	1.00508e-06	0.000148335	0.0848951		IER3	8.26956e-43	1.22046e-40	-0.147278		PRKN	1.51301e-10	2.23297e-08	-0.0655474
	SSBP2	0.000274926	0.0402311	-0.183195		HINT1	1.50191e-07	2.20769e-05	-0.464487		NIBAN1	0.000112574	0.0165142	-0.0760868		CDK17	1.43484e-05	0.0021091	-0.0919391		ROMO1	0.0100498	1	0.141063		AC008569.1	3.06556e-13	4.50613e-11	-0.0813774		EIF5A	8.09809e-13	1.19035e-10	0.117287		VAMP8	1.02303e-06	0.000150376	-0.0665281		AC008840.1	1.31543e-42	1.93357e-40	-0.0760052		DIPK1C	1.52322e-10	2.23901e-08	-0.0397214
	KRTCAP2	0.000275322	0.0402311	-0.143294		COL15A1	1.53217e-07	2.24315e-05	-0.313555		CBX3	0.000112799	0.0165142	0.0818489		ECH1	1.45891e-05	0.00213591	0.0603489		COL9A3	0.010089	1	0.0638785		BRD7	3.26332e-13	4.77763e-11	0.0922761		COX7B	8.61038e-13	1.26059e-10	0.109677		HAPLN3	1.06565e-06	0.000156015	0.0492654		UBE2L6	1.32104e-42	1.93405e-40	-0.123374		THBS1	1.53054e-10	2.24078e-08	-0.0565996
	TTC37	0.000275894	0.0402311	-0.0989885		NDUFA4	1.60827e-07	2.34519e-05	-0.36438		STX8	0.000114295	0.0166665	-0.0584216		SP110	1.5102e-05	0.00220218	0.111008		NEK4	0.0100932	1	-0.0497051		ACTG1	3.39368e-13	4.94869e-11	0.111257		MBD5	9.29208e-13	1.35498e-10	-0.129107		RAN	1.13195e-06	0.000165062	0.0762264		B3GALT5	1.66857e-42	2.43313e-40	-0.0570246		KCMF1	1.54566e-10	2.25389e-08	0.0914474
	AC027018.1	0.000278356	0.040429	0.0527249		TRIOBP	1.66204e-07	2.41398e-05	-0.271259		STT3B	0.00011475	0.0166665	-0.0770994		ATP5MD	1.53328e-05	0.00222696	0.091005		ETNK1	0.0101233	1	-0.125083		CREM	3.55025e-13	5.15645e-11	0.12533		PSMD1	9.60327e-13	1.3948e-10	0.0894178		MATN2	1.13947e-06	0.000165499	-0.0240999		STX8	2.24057e-42	3.25425e-40	-0.119867		MGAT4A	1.56188e-10	2.2685e-08	-0.069988
	REV3L	0.000281119	0.0406689	-0.185322		SF3B5	1.71738e-07	2.4845e-05	-0.275149		RPS3	0.000115479	0.0166731	-0.0901897		BCL2	1.55857e-05	0.00225476	-0.144186		CKAP5	0.0101516	1	-0.0627902		H3F3A	3.67628e-13	5.3184e-11	0.0864033		CEMIP2	1.06483e-12	1.54047e-10	-0.147107		LSP1	1.2103e-06	0.000175091	-0.0530694		ZFY-AS1	2.25342e-42	3.25998e-40	-0.0387204		GLCCI1	1.5761e-10	2.28011e-08	-0.130684
	SEPTIN2	0.000285149	0.041007	-0.159106		RFLNB	1.7549e-07	2.52879e-05	-0.235768		SELENOH	0.000115707	0.0166731	0.0675668		TMEM258	1.57005e-05	0.00226242	0.0907934		EFCAB2	0.0102153	1	0.085217		NCALD	4.2449e-13	6.11683e-11	-0.100847		MTR	1.10176e-12	1.58762e-10	-0.0814622		EXT1	1.22756e-06	0.000176237	-0.0662064		AC051619.4	2.30003e-42	3.3143e-40	-0.0386555		SLIRP	1.59399e-10	2.29692e-08	0.0943774
	SRSF7	0.000285697	0.041007	-0.226131		EMCN	1.79222e-07	2.57243e-05	-0.403091		GBF1	0.00011794	0.0168006	-0.0627566		ATP11B	1.60191e-05	0.00228533	-0.094241		FCHO1	0.0102966	1	-0.0414547		SLC4A4	4.98939e-13	7.16143e-11	-0.0716729		SNRPE	1.15579e-12	1.65894e-10	0.101084		JUND	1.22784e-06	0.000176237	-0.0924766		SELENOW	2.34038e-42	3.35922e-40	-0.130087		CPNE3	1.6395e-10	2.35324e-08	-0.0712008
	AC068279.2	0.000295644	0.042269	0.0593106		ERP29	1.9709e-07	2.81784e-05	-0.213739		AC093010.2	0.000118216	0.0168006	-0.0576264		TRIM5	1.60265e-05	0.00228533	0.0731052		COL4A4	0.0103339	1	-0.112964		LZTFL1	5.21869e-13	7.4613e-11	-0.108541		TNR	1.26283e-12	1.8055e-10	-0.0544834		STK24	1.2778e-06	0.00018269	-0.0522014		NDUFA13	2.47898e-42	3.54427e-40	-0.160925		PSMB2	1.95286e-10	2.79205e-08	0.0821459
	ACVR1C	0.000300077	0.0427359	0.044285		RPS19BP1	2.00617e-07	2.85711e-05	-0.309033		RICTOR	0.000118424	0.0168006	-0.079192		SUB1	1.60468e-05	0.00228533	0.100999		PGBD2	0.0103577	1	-0.0492339		MPHOSPH9	5.89284e-13	8.39237e-11	-0.0697751		GAB1	1.3132e-12	1.87021e-10	-0.119723		MYO1D	1.28416e-06	0.000182885	-0.0658029		NDUFA12	3.4251e-42	4.87791e-40	-0.144996		MT-CYB	2.11093e-10	3.00631e-08	-0.136184
	SNRNP48	0.000303364	0.0430366	-0.0628172		MPG	2.09278e-07	2.96891e-05	-0.257694		SLC4A7	0.000118427	0.0168006	-0.0665798		ATP6V1G1	1.63045e-05	0.00231302	0.101019		PTCH2	0.0103655	1	-0.0497826		CHST11	6.01061e-13	8.52691e-11	-0.109489		JUNB	1.32401e-12	1.8783e-10	-0.11598		BICRAL	1.29492e-06	0.000183703	-0.0491376		LINC02240	3.79038e-42	5.37719e-40	-0.0256064		SNHG29	2.20371e-10	3.12627e-08	-0.11707
	NDUFB7	0.000307413	0.0434426	-0.0959443		POMP	2.17532e-07	3.07409e-05	-0.499996		SSBP2	0.000118973	0.0168129	-0.0773613		NPC2	1.64341e-05	0.00231803	0.0793537		CCDC191	0.0103689	1	-0.0469237		GAS7	6.28009e-13	8.87481e-11	-0.0433664		RNF125	1.33068e-12	1.88047e-10	-0.114167		PMAIP1	1.32882e-06	0.000187784	0.0580112		BCL2	5.4e-42	7.6311e-40	0.233963		TCF7L2	2.26539e-10	3.20137e-08	0.120143
	WDR74	0.000310076	0.0436504	-0.162468		SLC9A3R2	2.2272e-07	3.1353e-05	-0.317639		ASH1L	0.000120809	0.0170066	-0.0894554		NGLY1	1.64664e-05	0.00231803	-0.122905		RASA3	0.0104349	1	-0.0725156		CCDC88C	6.76752e-13	9.52684e-11	-0.0702922		SMG6	1.35859e-12	1.91253e-10	-0.108589		PTK2B	1.43405e-06	0.000201876	0.0651742		KIF25	6.3653e-42	8.96063e-40	-0.0260961		ETS1	2.63232e-10	3.7006e-08	-0.118945
	WDFY2	0.000312674	0.0438474	-0.132176		COMMD6	2.26825e-07	3.18086e-05	-0.322601		NT5DC1	0.00012449	0.0174576	-0.0610855		CARD16	1.66878e-05	0.00234019	0.0522279		C4orf3	0.0104644	1	0.19011		TRERF1	6.98755e-13	9.79891e-11	-0.0652244		CMTM1	1.37491e-12	1.92809e-10	-0.0676122		PSTPIP2	1.46843e-06	0.000205923	0.0508669		LDHA	1.4358e-41	2.01348e-39	-0.187955		TOX2	2.63888e-10	3.7006e-08	-0.124079
	LUCAT1	0.00032406	0.0451757	0.23099		TNFRSF10D	2.34149e-07	3.27102e-05	0.459105		KAT2B	0.00012594	0.0175937	-0.0527307		PTGIR	1.67839e-05	0.00234206	0.0142579		EIF2B2	0.0104902	1	0.0533292		GPX4	7.51882e-13	1.05037e-10	0.0894203		LYST	1.50576e-12	2.10353e-10	-0.141056		DOT1L	1.51688e-06	0.000211897	0.0335502		PLAT	2.69007e-41	3.75799e-39	-0.0604241		LAPTM5	2.80208e-10	3.91447e-08	-0.073117
	DGKH	0.000324614	0.0451757	0.153712		CDC42	2.45395e-07	3.41509e-05	-0.422983		AC243829.1	0.000128872	0.017841	-0.0200042		SEC62	1.68291e-05	0.00234206	0.106632		EXTL2	0.0105643	1	-0.0331185		POMP	8.88897e-13	1.23705e-10	0.0899867		JAML	1.63862e-12	2.28043e-10	-0.0502855		PLGRKT	1.5226e-06	0.000211897	0.0350303		BCAS1	2.73987e-41	3.813e-39	-0.121574		SOCS1	2.86052e-10	3.98091e-08	0.1018
	PTPRK	0.000326843	0.0453135	0.177994		COX7A2	2.49983e-07	3.4563e-05	-0.390489		DCXR	0.000128895	0.017841	0.0695237		ATP5F1D	1.70006e-05	0.00235696	0.091746		ARMCX2	0.010584	1	0.0398363		VPS37B	8.95027e-13	1.24087e-10	-0.0929104		MRPL20	1.65675e-12	2.29692e-10	0.0986128		XIST	1.53807e-06	0.000212511	0.0547079		LRRFIP2	5.76727e-41	7.99575e-39	0.165665		SAMD12	2.93227e-10	4.0653e-08	-0.080533
	LOXL3	0.000334168	0.0460686	-0.0872955		RPL39	2.50244e-07	3.4563e-05	-0.599805		MAP3K11	0.000129173	0.017841	-0.0218903		PPFIBP2	1.74395e-05	0.00240094	-0.0783453		HIST1H4E	0.0106185	1	-0.045792		LCP2	9.15113e-13	1.26393e-10	-0.0834512		NDUFB8	1.76271e-12	2.43461e-10	0.104639		DDX3Y	1.54224e-06	0.000212511	-0.0619435		SUMF1	7.09535e-41	9.79989e-39	-0.133302		TOMM5	2.96982e-10	4.10182e-08	0.0873961
	MAN1A1	0.000334806	0.0460686	-0.143186		HNRNPA1	2.59701e-07	3.56866e-05	-0.432351		TAF9	0.000130363	0.0179255	0.045401		ITM2B	1.74495e-05	0.00240094	0.106228		ESF1	0.0106278	1	0.116425		PIM2	9.29964e-13	1.27961e-10	0.0618941		TMEM120A	1.80462e-12	2.48312e-10	0.0582169		GRID2IP	1.54444e-06	0.000212511	-0.0175207		ARL5B	1.09955e-40	1.51295e-38	-0.110366		ETV6	3.03648e-10	4.17813e-08	0.148845
	POLR2H	0.00033753	0.0462694	-0.134063		RPL31	2.60329e-07	3.56866e-05	-0.467456		AC079793.1	0.000130764	0.0179255	-0.0896224		TLCD1	1.75146e-05	0.00240094	-0.0271692		STAMBPL1	0.010759	1	-0.0612058		NACA	9.77944e-13	1.34059e-10	0.0829563		CCND2	1.99305e-12	2.73213e-10	0.147927		SNCA	1.56451e-06	0.000214467	-0.037126		CDK2AP1	1.1897e-40	1.63086e-38	-0.0829845		RPS6KA5	3.2405e-10	4.44215e-08	-0.0863812
	AL627171.2	0.000340992	0.0465695	-0.216681		RPL10A	2.6317e-07	3.59413e-05	-0.53735		TVP23B	0.000132351	0.0180753	-0.0370128		NEGR1	1.79451e-05	0.00245078	-0.0335715		PTPN6	0.010918	1	0.0890923		RPS4Y1	1.10708e-12	1.51195e-10	-0.102996		NEAT1	2.17092e-12	2.96485e-10	-0.146187		PRDX6	1.60368e-06	0.000219016	0.0707274		CASK	1.23938e-40	1.69263e-38	0.179349		KRT10	3.26461e-10	4.4585e-08	0.0928183
	LPP	0.000343118	0.0466857	-0.217629		TNFRSF1A	2.68925e-07	3.65908e-05	-0.296175		LINC01934	0.000133262	0.0181321	-0.0869681		PEG10	1.80427e-05	0.00245494	0.0506998		AIFM2	0.0109304	1	0.0599496		EIF3J	1.12843e-12	1.53538e-10	0.0878151		ATP5MF	2.25483e-12	3.06799e-10	0.103693		C4orf45	1.61962e-06	0.000220371	0.0277749		VEGFB	1.26693e-40	1.72383e-38	-0.0781431		IER2	3.42543e-10	4.66075e-08	-0.109814
	CRYZ	0.000344919	0.046757	-0.0552855		EPRS	2.80196e-07	3.79832e-05	-0.267379		MBD2	0.000134877	0.0182839	-0.0521915		PSENEN	1.81433e-05	0.0024595	0.053754		ZBTB24	0.0109523	1	0.0594443		SLC16A7	1.23245e-12	1.6707e-10	-0.071514		CTNS	2.4701e-12	3.34845e-10	0.0369886		GZMA	1.64437e-06	0.000222909	-0.0199127		TUBB	1.27513e-40	1.72856e-38	-0.136391		MRPL51	3.44626e-10	4.67173e-08	0.0832531
	AC079385.1	0.000355711	0.048042	0.0296828		LAPTM4A	2.81801e-07	3.80598e-05	-0.3219		POLR2J	0.000138858	0.018754	0.0553077		ZBTB25	1.90612e-05	0.00257439	-0.0798578		NDUFA10	0.011001	1	-0.0826514		FASLG	1.23801e-12	1.67204e-10	-0.0643327		AC253572.2	2.61119e-12	3.52665e-10	-0.0504706		H3F3B	1.72438e-06	0.000232893	0.0740172		TTC39C	1.2811e-40	1.73024e-38	-0.182139		BST2	3.68769e-10	4.98056e-08	-0.117132
	LTB	0.00035954	0.0483806	-0.111526		RASEF	2.84624e-07	3.82997e-05	0.224351		POLR2L	0.000142894	0.0192282	0.073348		SLC25A5	1.9187e-05	0.00258185	0.0841989		IGHA1	0.011011	1	-0.382036		SLA	1.59886e-12	2.15029e-10	-0.0921748		YES1	3.08817e-12	4.15552e-10	-0.100537		TANC2	1.8328e-06	0.000246627	0.0922472		EPAS1	1.29983e-40	1.74908e-38	0.145577		LIF	3.92034e-10	5.2753e-08	-0.043012
	LINC01344	0.000361339	0.0484445	0.0287848		COLEC12	2.95084e-07	3.95617e-05	0.227646		CREM	0.000144557	0.0193807	0.1107		RANBP2	1.92719e-05	0.00258378	-0.0936954		SEC24D	0.0110236	1	-0.162768		LINC00299	1.60386e-12	2.15029e-10	-0.0929932		RPL6	3.28435e-12	4.40332e-10	0.0983526		STAU2	1.90698e-06	0.000255668	-0.0455401		AFF3	1.35296e-40	1.81391e-38	-0.288799		RPL29	4.05171e-10	5.43211e-08	-0.105339
	EBLN3P	0.000363747	0.0484817	-0.098332		LARS	2.96251e-07	3.95733e-05	-0.330513		PSMA4	0.000146089	0.0195146	0.0608459		OAZ1	1.98999e-05	0.00265823	0.110068		YJEFN3	0.0111345	1	0.01839		NDUFA3	1.63924e-12	2.1897e-10	0.0807564		CSTB	3.37368e-12	4.50657e-10	0.0884417		BLOC1S6	1.91409e-06	0.000255685	0.0543058		GCH1	1.62085e-40	2.16514e-38	-0.126837		CAMK2D	4.23566e-10	5.65801e-08	-0.100643
	OR5V1	0.00036522	0.0484817	0.0308606		PRELID1	3.1011e-07	4.1274e-05	-0.326935		RPL27A	0.000147333	0.0196092	-0.0808774		HIPK2	2.03551e-05	0.00270915	-0.0962722		SNRK	0.0111827	1	-0.0888018		PCM1	1.90543e-12	2.53602e-10	-0.0910783		MPG	3.40165e-12	4.52741e-10	-0.0974583		GSTP1	1.98789e-06	0.000264578	-0.0680739		SLA	1.7584e-40	2.34034e-38	-0.138296		NR4A2	4.30788e-10	5.73355e-08	-0.139075
	TTC27	0.00036559	0.0484817	0.101959		MGST2	3.38881e-07	4.49398e-05	-0.378594		FYN	0.000150448	0.0199512	-0.101527		XKR6	2.07608e-05	0.0027523	-0.0911049		C19orf53	0.0112403	1	0.152281		IL17F	1.96392e-12	2.60439e-10	0.044965		CCNI	3.42002e-12	4.53537e-10	-0.106559		SEPTIN7	2.00629e-06	0.000266059	-0.077898		HBEGF	1.91275e-40	2.53654e-38	-0.0866396		CORO1A	4.4041e-10	5.84037e-08	-0.0739877
	CD22	0.00036917	0.0487765	0.0252559		EIF3I	3.46305e-07	4.57585e-05	-0.323613		MAN1A2	0.000151082	0.019963	-0.0659935		GCH1	2.08297e-05	0.0027523	-0.0677471		DCTN3	0.0112473	1	0.0954274		ITK	2.04202e-12	2.6982e-10	-0.0859407		NOL7	3.51376e-12	4.64286e-10	0.0998084		SKAP1	2.01592e-06	0.000266371	-0.0539808		RNASET2	2.06055e-40	2.72268e-38	-0.0770003		TASOR2	4.76775e-10	6.2998e-08	0.107737
	RBMS1	0.000370478	0.0487765	-0.210446		RPL28	3.51402e-07	4.62649e-05	-0.519769		LPP	0.00015748	0.0207335	-0.0673807		ATF7IP	2.26232e-05	0.00297853	-0.121153		SRC	0.0113199	1	-0.051854		CEMIP2	2.45289e-12	3.22943e-10	-0.133401		PLGRKT	3.63564e-12	4.78663e-10	0.0562793		AC067945.4	2.02982e-06	0.000267243	0.0316877		STK10	3.26452e-40	4.29801e-38	-0.13477		ST6GALNAC3	5.42816e-10	7.14662e-08	-0.100124
	MALSU1	0.00037358	0.0490087	-0.0867278		MZT2B	3.6717e-07	4.81677e-05	-0.307292		RFX7	0.000158144	0.0207463	-0.0719524		TMEM156	2.30629e-05	0.00302554	-0.109179		PIAS4	0.0113378	1	0.0426864		DDX21	2.50755e-12	3.28957e-10	0.0847577		ACTG1	3.9319e-12	5.15811e-10	0.135346		GPSM3	2.03718e-06	0.00026725	0.0597458		CSF2	3.31762e-40	4.35227e-38	-0.378418		SLC1A4	5.91119e-10	7.75467e-08	-0.0666378
	WDFY4	0.000377173	0.0493032	0.0625151		ARHGDIA	3.71856e-07	4.86082e-05	-0.321176		VOPP1	0.000159633	0.0208669	-0.0680046		RPL7A	2.33743e-05	0.00305543	0.118553		C9orf147	0.0114499	1	-0.0273763		FRG1	2.51895e-12	3.29271e-10	0.0792801		ARHGAP10	4.13874e-12	5.41008e-10	-0.0901603		VAMP5	2.08338e-06	0.000272335	-0.0327672		NCF4	3.37419e-40	4.41067e-38	-0.0814726		COTL1	6.24837e-10	8.16774e-08	-0.0918266
	SERP1	0.000380934	0.0494518	-0.193279		HLA-E	3.74094e-07	4.87268e-05	-0.487612		CFLAR-AS1	0.000162792	0.0212041	-0.0343379		OGT	2.40256e-05	0.00312939	-0.079875		C8orf82	0.0115524	1	0.0421372		STIP1	2.53015e-12	3.29559e-10	0.0637729		MLLT3	4.23555e-12	5.51691e-10	-0.0974897		MXD1	2.30019e-06	0.000299606	0.0556546		COX8A	3.65041e-40	4.75475e-38	-0.150304		GMDS-DT	6.626e-10	8.63054e-08	-0.108849
	TDP2	0.000381944	0.0494518	-0.0954332		ACBD3	3.81009e-07	4.94515e-05	-0.298738		AC093865.1	0.000164956	0.0214098	-0.065745		MRTFA	2.49396e-05	0.00323692	-0.0734678		DCAF10	0.0115644	1	-0.0963793		TOX	2.58703e-12	3.35773e-10	-0.113953		IER2	4.42426e-12	5.74228e-10	-0.116325		PDCD4	2.31314e-06	0.000300225	-0.062592		LINC01136	4.38283e-40	5.6885e-38	-0.0354845		TDG	7.24567e-10	9.40421e-08	0.0858058
	SPARCL1	0.000382363	0.0494518	-0.132181		NDUFB3	3.95701e-07	5.11768e-05	-0.215618		ATP5MPL	0.000168875	0.0218409	0.0765382		SF3B2	2.50882e-05	0.00324471	0.0776167		TAPBPL	0.0116178	1	0.0592269		ADAMTS17	2.77343e-12	3.58694e-10	0.12338		RAB4B	4.95042e-12	6.40249e-10	0.0631251		SSBP2	2.32966e-06	0.000301301	-0.109585		KLF12	4.98532e-40	6.44762e-38	-0.155909		AL359834.1	7.54297e-10	9.75549e-08	0.0209913
	IGFBP5	0.000384795	0.0495258	-0.19149		MORF4L1	4.00048e-07	5.15569e-05	-0.40051		KANSL1	0.000169756	0.0218422	-0.0870231		CDIPT	2.52926e-05	0.00325963	0.0314546		RRAS2	0.0116297	1	-0.140233		KLHL6	2.91962e-12	3.76271e-10	-0.0796268		UST	5.21662e-12	6.72301e-10	-0.0941853		CHD7	2.34196e-06	0.000301326	-0.0317566		SCARF1	5.55196e-40	7.15519e-38	-0.0785446		PLEKHG1	7.93459e-10	1.02258e-07	0.0626322
	AC016821.1	0.000385641	0.0495258	0.0291708		OS9	4.11309e-07	5.28222e-05	-0.259274		ATM	0.000170078	0.0218422	-0.0899184		ARPC1B	2.58668e-05	0.00332194	0.088082		RABIF	0.0116609	1	0.0707672		TMEM256	3.30088e-12	4.23914e-10	0.0639609		RELL1	5.41093e-12	6.94896e-10	-0.0768914		PRDX2	2.34633e-06	0.000301326	-0.0483324		ATP5PD	6.01404e-40	7.72351e-38	-0.143817		SPN	8.00013e-10	1.02741e-07	-0.0564911
	NUCB2	0.000400066	0.0510947	-0.179422		MYL12A	4.18605e-07	5.35711e-05	-0.500286		SOS1	0.000175269	0.0224301	-0.0846328		DPM2	2.66088e-05	0.00340284	0.0326157		ASPHD2	0.0116738	1	0.058962		UQCRB	3.38652e-12	4.33391e-10	0.0928231		TBC1D5	5.45415e-12	6.97997e-10	-0.109689		GOLGA7	2.42504e-06	0.000310346	0.0487521		PPDPF	7.85192e-40	1.00485e-37	-0.125432		AL135818.1	8.07824e-10	1.03382e-07	-0.0219683
	LEPROT	0.00040065	0.0510947	-0.0981346		NDUFB4	4.36732e-07	5.56962e-05	-0.374512		PPA2	0.000177831	0.0226348	-0.0621946		CBX3	2.66828e-05	0.00340284	0.0915506		AL117381.1	0.0117145	1	-0.0414056		PZP	3.52247e-12	4.49219e-10	-0.0411736		LSM6	6.37366e-12	8.1283e-10	0.0755517		LCP1	2.44992e-06	0.000312437	0.0740393		RNASEH2C	9.08985e-40	1.15922e-37	-0.143073		PSMB6	8.74215e-10	1.11488e-07	0.0783012
	RANBP2	0.000407998	0.0518512	-0.137528		HNRNPK	4.55238e-07	5.78547e-05	-0.392837		EXOC4	0.000178105	0.0226348	-0.0767295		TNKS	2.70704e-05	0.00344029	-0.0836473		LARGE-AS1	0.0117274	1	-0.0239833		SKP1	3.565e-12	4.53064e-10	0.0899169		RPS6KA5	6.47868e-12	8.23354e-10	-0.0963394		CASP4	2.50216e-06	0.000317992	0.0538418		DOCK5	1.0393e-39	1.32082e-37	-0.132414		MAFF	8.96573e-10	1.13943e-07	-0.0819936
	BX890604.2	0.000410646	0.0519803	0.042528		TPM3	4.58066e-07	5.80128e-05	-0.412575		UBASH3A	0.000178804	0.0226451	-0.0434893		NUB1	2.73066e-05	0.00345678	0.0839188		OVCH1-AS1	0.0117305	1	-0.0399931		BCL2	3.72765e-12	4.72095e-10	-0.108026		SNTB1	6.7248e-12	8.51676e-10	-0.0636751		MGAT5	2.60176e-06	0.000329505	-0.0659979		PCBP3	1.08853e-39	1.37859e-37	-0.108742		CMSS1	9.07643e-10	1.14881e-07	0.10981
	ARHGDIB	0.000412967	0.0519803	-0.0867693		CCDC85B	4.79051e-07	6.04612e-05	-0.380971		NDUFB1	0.000180737	0.0228109	0.0763874		ADAM28	2.73891e-05	0.00345678	-0.14319		CREB3	0.0117333	1	0.0765665		SUSD6	3.84754e-12	4.85599e-10	-0.0787291		CCDC200	6.76034e-12	8.53224e-10	-0.0669361		AC010609.1	2.64858e-06	0.000334278	0.0414599		TNFAIP8	1.21713e-39	1.53614e-37	-0.194344		SVIL	9.10233e-10	1.14881e-07	-0.105793
	AKAP12	0.000413274	0.0519803	-0.235757		MYL12B	4.88206e-07	6.14049e-05	-0.480814		CD81	0.000182335	0.022892	-0.0582037		MX2	2.75244e-05	0.0034593	0.0586249		C11orf49	0.0117638	1	-0.0892382		TYMP	3.89964e-12	4.90483e-10	0.0647318		LSM7	6.96748e-12	8.76346e-10	0.0976847		ARHGAP5	2.67724e-06	0.000336735	-0.0611223		VPS28	1.33919e-39	1.68439e-37	-0.121123		GTF2A2	9.80587e-10	1.23293e-07	0.0743275
	ZDHHC13	0.000415958	0.0521386	0.0433922		PGAM1	5.08221e-07	6.37034e-05	-0.34057		COPS9	0.00018263	0.022892	0.0694175		ETV7	2.76957e-05	0.0034593	0.029659		CEPT1	0.0117757	1	-0.0679385		PPP3CC	3.93579e-12	4.93335e-10	-0.0818039		KLF12	7.02648e-12	8.80741e-10	-0.105823		GNLY	2.69687e-06	0.000338042	-0.124298		NDUFA4	1.44007e-39	1.80506e-37	-0.16302		HNRNPA3	9.83619e-10	1.23293e-07	0.101175
	AC004870.4	0.000417497	0.0521529	0.0275329		NDUFS5	5.10207e-07	6.3734e-05	-0.335755		NCK1	0.000188219	0.023512	-0.0664617		FTH1	2.77186e-05	0.0034593	0.14724		SMIM20	0.0118188	1	-0.0762615		SUB1	3.97798e-12	4.96922e-10	0.0885122		MT-ND4L	7.0979e-12	8.86657e-10	0.107096		IRAK2	2.78477e-06	0.000347868	0.0626482		AFDN	2.01682e-39	2.51938e-37	-0.0602481		BANK1	1.01901e-09	1.27293e-07	-0.0539952
	PKP2	0.000418928	0.0521537	0.0750348		NPL	5.1731e-07	6.44016e-05	0.386655		FAM172A	0.000189436	0.0235569	-0.0800588		IGF1R	2.77871e-05	0.0034593	-0.0798906		AK6	0.0118383	1	0.0921722		MIR3142HG	4.4354e-12	5.52178e-10	0.0422982		NDUFA6	7.18347e-12	8.94293e-10	0.0931203		LRRC8D	2.8592e-06	0.000355951	-0.0334679		DYNLL1	2.58329e-39	3.21602e-37	-0.170281		PDE7A	1.04553e-09	1.30161e-07	0.15058
	COX4I1	0.00042139	0.0522823	-0.179415		PSD3	5.43251e-07	6.74018e-05	0.310271		BANF1	0.000189941	0.0235569	0.0494523		USP15	2.90849e-05	0.00359761	0.109293		RPL35	0.0118573	1	-0.201604		NCOA2	4.59232e-12	5.69774e-10	-0.0959743		NCS1	7.47134e-12	9.26978e-10	0.0386308		WARS	2.9194e-06	0.000362214	0.0692857		IL22	2.65598e-39	3.29531e-37	-0.339144		PLEKHA2	1.06737e-09	1.3243e-07	-0.0995314
	COL3A1	0.000423273	0.0523385	-0.144767		SELENOK	5.64463e-07	6.9797e-05	-0.381078		FOXO1	0.0001913	0.0235569	-0.0884629		SNRPB2	2.90946e-05	0.00359761	0.0839545		MRPS18C	0.0119688	1	0.124449		PTPN6	5.1358e-12	6.35052e-10	-0.0417599		PSMD13	7.67157e-12	9.48606e-10	0.0877704		BTG3	2.92985e-06	0.000362282	0.0606425		TULP2	3.4084e-39	4.21456e-37	-0.0511774		CCNG2	1.09016e-09	1.34801e-07	-0.0958473
	SKAP2	0.000425091	0.0523537	-0.127978		EGFL7	5.82793e-07	7.18209e-05	-0.429407		FTX	0.000191686	0.0235569	-0.0918814		MSL3	2.95212e-05	0.00363299	0.0536645		EDDM13	0.0119852	1	-0.0280158		ZFP36	5.39467e-12	6.64815e-10	-0.0892072		KAT2B	8.4808e-12	1.04514e-09	-0.07696		CTSZ	2.95407e-06	0.000364047	-0.0325082		BATF	3.51244e-39	4.32858e-37	0.206967		EGR3	1.10725e-09	1.36453e-07	-0.0353697
	TMED10	0.000426256	0.0523537	-0.148441		STRAP	6.13086e-07	7.52153e-05	-0.2662		MBNL2	0.000192327	0.0235569	-0.0610676		NDUFB9	2.95793e-05	0.00363299	0.072515		RPS18	0.0120094	1	-0.240877		ATG7	5.78555e-12	7.10593e-10	-0.076579		AC002378.1	8.75346e-12	1.07512e-09	-0.0233635		DPP4	3.00933e-06	0.000369613	0.0397375		MIR3681HG	5.33297e-39	6.55007e-37	-0.0943031		AL137856.1	1.12091e-09	1.37673e-07	-0.062869
	XCL1	0.000437094	0.0533458	-0.137994		NAP1L1	6.14447e-07	7.52153e-05	-0.410621		CLASP2	0.000193397	0.0235569	-0.0709908		SAMD4A	2.98298e-05	0.00365151	0.0880014		MX2	0.0120215	1	0.0916135		TMEM120A	6.084e-12	7.44751e-10	0.0372314		ARHGDIA	9.06791e-12	1.11002e-09	0.0877554		ICAM2	3.06675e-06	0.000375406	-0.0399774		HMGB1	6.29003e-39	7.69971e-37	-0.173574		OTULIN	1.15388e-09	1.409e-07	0.088868
	NABP2	0.000437249	0.0533458	-0.0548407		DNAJB1	6.22533e-07	7.59511e-05	0.489396		CDK19	0.000193877	0.0235569	-0.0535934		MGME1	3.05792e-05	0.00373076	0.0468098		LMO4	0.0121791	1	0.14388		ZBTB20	6.21811e-12	7.5863e-10	-0.112436		NOP10	1.00451e-11	1.22554e-09	0.0988442		DUSP16	3.08856e-06	0.000376815	-0.0707342		TUBA1C	8.10066e-39	9.88307e-37	-0.120994		BBS9	1.15488e-09	1.409e-07	-0.0740822
	TMPRSS12	0.000446807	0.0542942	0.0446225		PARD3	6.31419e-07	7.67793e-05	0.352976		MIB1	0.000194223	0.0235569	-0.0522541		KIAA0040	3.08307e-05	0.00373701	0.0695108		SHMT2	0.0123369	1	-0.0610108		TNR	6.33915e-12	7.70829e-10	-0.0524812		SELENOK	1.02999e-11	1.25245e-09	0.115918		ADGRE5	3.13342e-06	0.000381018	0.0857057		IFI35	1.02309e-38	1.24405e-36	-0.103589		IQGAP2	1.30437e-09	1.58609e-07	-0.117805
	IFITM2	0.000447989	0.0542942	-0.179563		COX7A2L	6.45778e-07	7.82654e-05	-0.273067		SMIM14	0.000194372	0.0235569	-0.0384212		HLA-F	3.09281e-05	0.00373701	0.0850107		ALPK3	0.0123948	1	-0.0141326		CBR4	6.76294e-12	8.19637e-10	-0.0762754		RPS26	1.09641e-11	1.3288e-09	0.122987		ZBTB20-AS5	3.18008e-06	0.000385411	-0.0272684		RALB	1.04015e-38	1.26062e-36	-0.0876171		CHN1	1.37884e-09	1.67109e-07	0.0523642
	SUSD4	0.000458384	0.0553412	0.0228434		RPS25	6.60374e-07	7.97702e-05	-0.548054		PSMD13	0.000197389	0.0237586	0.0610383		SREBF2	3.09367e-05	0.00373701	-0.0980296		C1orf216	0.0124162	1	0.0251353		STT3B	6.94885e-12	8.39389e-10	-0.0783471		DHRS3	1.12041e-11	1.35341e-09	-0.0974108		PTMA	3.3154e-06	0.000400485	-0.063077		MRPL52	1.09242e-38	1.31959e-36	-0.144971		MT2A	1.55085e-09	1.87336e-07	0.113551
	LINC02389	0.000459652	0.0553412	0.0232637		RPLP0	6.7361e-07	8.11013e-05	-0.503037		EMD	0.000197738	0.0237586	0.0576607		MOB1A	3.15173e-05	0.00379463	0.0860925		GTF2A2	0.0124193	1	0.113259		STAT4	7.38642e-12	8.8931e-10	-0.107942		BTG1	1.25271e-11	1.50824e-09	-0.118643		ZFPM2	3.47767e-06	0.000418704	0.0257364		AC012507.3	2.04624e-38	2.46363e-36	-0.0665378		BTG1	1.5671e-09	1.88676e-07	-0.14151
	AREG	0.000463845	0.0556629	-0.143998		NUCB2	7.25448e-07	8.67735e-05	-0.37044		PPP2R2B	0.000198486	0.0237586	-0.0391547		RBIS	3.18979e-05	0.00382786	0.089612		SQOR	0.012508	1	0.0943365		FTL	7.82754e-12	9.39331e-10	0.0856596		NFKBID	1.33455e-11	1.60151e-09	-0.047208		SELENOS	3.51042e-06	0.000421261	0.0822219		HLA-E	2.44439e-38	2.93335e-36	-0.17231		RPS24	1.59475e-09	1.91376e-07	-0.0976249
	DERL3	0.000466845	0.0556947	-0.0413243		PSMA7	7.25463e-07	8.67735e-05	-0.427136		PHTF2	0.000198941	0.0237586	-0.063113		INPP1	3.21343e-05	0.00384362	0.03923		PIK3CD	0.012531	1	-0.0665902		ERN1	8.60098e-12	1.02877e-09	-0.0812572		NELFE	1.45438e-11	1.7396e-09	0.0612592		ATP8A1	3.70367e-06	0.000443	-0.0390265		TNFRSF14-AS1	3.28712e-38	3.93176e-36	-0.0594912		N4BP2L2	1.60972e-09	1.9254e-07	-0.101396
	SET	0.000467153	0.0556947	0.213839		CAP1	7.31149e-07	8.71687e-05	-0.272121		IBTK	0.000199281	0.0237586	-0.0481227		SNX9	3.25935e-05	0.00388584	-0.126992		ZNF593	0.0126522	1	0.101005		TNRC6B	1.141e-11	1.36032e-09	-0.0953246		ENY2	1.46077e-11	1.74155e-09	0.0937429		HNRNPC	3.76258e-06	0.00044858	0.0759454		ARHGAP31-AS1	3.75264e-38	4.47395e-36	-0.0468362		CYCS	1.6535e-09	1.97133e-07	0.103292
	GEM	0.000486254	0.0577838	0.268872		TUBA1B	7.3807e-07	8.77081e-05	-0.489985		SEC61G	0.000201611	0.0239238	0.0835403		USP34	3.27369e-05	0.00389027	-0.111843		BTF3L4	0.0126556	1	-0.112716		RPL22	1.24869e-11	1.48388e-09	0.0809817		P4HA1	1.5542e-11	1.84692e-09	-0.113459		LPP	3.79474e-06	0.000450945	-0.0595407		ENO3	4.61791e-38	5.48482e-36	-0.0284466		ERH	1.70567e-09	2.02693e-07	0.0871572
	IL17RC	0.000492014	0.058279	-0.0652224		SRP72	7.51029e-07	8.89593e-05	-0.266294		ATR	0.000201974	0.0239238	-0.0627458		GPCPD1	3.36843e-05	0.00398084	-0.10254		TMEM116	0.01267	1	-0.0300709		RPL38	1.39054e-11	1.64709e-09	0.0826639		PSMB1	1.77852e-11	2.10666e-09	0.0985956		PDGFA	3.86157e-06	0.000456512	0.0138421		GPR132	4.6305e-38	5.48482e-36	-0.0872871		DUSP4	1.80105e-09	2.13211e-07	0.0649672
	TTC14	0.000495783	0.058536	-0.0679849		TM4SF18	7.61507e-07	8.98094e-05	-0.215319		DENND4A	0.000210619	0.0248674	-0.0953797		GSTP1	3.37166e-05	0.00398084	0.0961187		PSMA6	0.0127005	1	0.154588		BABAM2	1.45191e-11	1.71424e-09	-0.0912773		IRF1	1.79912e-11	2.12024e-09	-0.123911		SLC43A3	3.86652e-06	0.000456512	0.031548		NME1	5.43971e-38	6.42254e-36	-0.116935		NOP10	1.80583e-09	2.13211e-07	0.0878477
	TNPO1	0.000501215	0.0589871	-0.140777		NRXN3	7.63114e-07	8.98094e-05	0.24641		EIF5B	0.000216236	0.0254485	0.0774188		RLF	3.39327e-05	0.00399348	-0.105955		IL4I1	0.0127351	1	-0.098471		PSMA2	1.54074e-11	1.81326e-09	0.0794191		ATM	1.80158e-11	2.12024e-09	-0.105347		SBF2-AS1	3.90775e-06	0.000459896	-0.0207039		AC103591.3	5.87069e-38	6.90911e-36	-0.0996521		SMOX	2.10222e-09	2.47407e-07	0.0584377
	NDUFA4L2	0.000507847	0.059576	-0.18041		SLC25A6	7.68079e-07	9.0104e-05	-0.322693		PLCB1	0.000224825	0.0263745	-0.060518		RPS13	3.43781e-05	0.00403293	0.116557		ZNF267	0.0127677	1	0.167168		PRCD	1.6465e-11	1.93153e-09	0.0337591		CUL3	1.81517e-11	2.12939e-09	-0.10182		ITM2C	4.0014e-06	0.000469408	0.0708535		SLC16A6	7.47764e-38	8.77209e-36	-0.04684		TFDP1	2.32163e-09	2.72352e-07	0.0552105
	LINC00907	0.000509716	0.0596042	0.054937		CD59	7.72105e-07	9.0287e-05	-0.567624		BBX	0.000229293	0.0266345	-0.0807154		SERBP1	3.48693e-05	0.00407748	0.0999936		MACC1	0.0128106	1	-0.0892796		SNRPD2	1.72013e-11	2.01145e-09	0.0860102		LINC00996	1.89212e-11	2.21258e-09	-0.100519		HSPB1	4.0741e-06	0.000476409	-0.0834457		STK24	1.01029e-37	1.18139e-35	-0.137214		LRMDA	2.57195e-09	3.00754e-07	-0.0966968
	HSPB1	0.000514598	0.0599835	-0.2431		SSR2	7.74842e-07	9.03185e-05	-0.305608		TMCC3	0.000229616	0.0266345	-0.0198514		AC090617.4	3.50619e-05	0.00408694	-0.0339499		ATM	0.0128883	1	-0.155314		NCL	1.77781e-11	2.07228e-09	0.0922331		EIF4A1	2.13382e-11	2.48726e-09	0.117056		MEF2C	4.19165e-06	0.000488595	-0.0590148		SMYD3	1.29087e-37	1.50469e-35	-0.18571		UBC	2.58795e-09	3.01661e-07	0.108848
	LAPTM4A	0.000520391	0.0603859	-0.180201		SSBP1	7.92126e-07	9.204e-05	-0.31286		EEF1B2	0.00022984	0.0266345	-0.08841		DAPP1	3.56816e-05	0.00414598	0.0898924		FAAH2	0.0128927	1	-0.209057		TGIF1	1.80179e-11	2.09356e-09	0.0539336		GRPEL1	2.1982e-11	2.55417e-09	0.075497		PGLYRP2	4.38071e-06	0.00050901	-0.0143817		AL391832.2	1.43014e-37	1.66173e-35	-0.0494818		RPL23A	2.62713e-09	3.05256e-07	-0.0935236
	LCK	0.00052135	0.0603859	0.0534092		AP2S1	8.13141e-07	9.41828e-05	-0.284206		BIRC6	0.000231089	0.0266345	-0.0823393		KDM4C	3.62799e-05	0.00419322	-0.107698		RPS6	0.0129207	1	-0.219661		DENND4A	2.02346e-11	2.34369e-09	-0.103159		CYP26A1	2.33068e-11	2.69954e-09	-0.027806		AK2	4.58088e-06	0.000530584	0.0521802		EFHD2	1.48152e-37	1.71598e-35	-0.107205		GSTP1	2.66405e-09	3.08566e-07	-0.116573
	TEAD2	0.000524977	0.0606141	-0.0635052		RPS17	8.17697e-07	9.44118e-05	-0.475905		YPEL1	0.000231103	0.0266345	-0.0286457		SGMS1	3.63285e-05	0.00419322	-0.0864162		CBX4	0.0129306	1	-0.038572		JUND	2.07946e-11	2.40096e-09	0.102118		NLRP1	2.87542e-11	3.31997e-09	-0.0736652		MIR99AHG	4.6505e-06	0.000536949	-0.031848		APOL4	1.50306e-37	1.73544e-35	-0.0840544		ANKRD33B	2.8093e-09	3.24364e-07	0.063817
	COPB2	0.000536404	0.0616211	-0.144707		ATP5MG	8.22208e-07	9.4634e-05	-0.3415		PAM	0.000232211	0.0266345	-0.0983514		MRPS36	3.64319e-05	0.00419322	0.0695823		PYURF	0.0129335	1	0.104406		EMB	2.0932e-11	2.40922e-09	-0.0745556		TENT4B	2.94292e-11	3.38723e-09	-0.0753697		BCAS1	4.69495e-06	0.000540377	-0.0470043		L3MBTL4	1.93296e-37	2.22479e-35	-0.133623		TCF12	2.96416e-09	3.40991e-07	0.116678
	AC104248.1	0.000538689	0.0616211	0.0470975		UBE2D3-AS1	8.30844e-07	9.53283e-05	0.221479		AC211433.1	0.00023271	0.0266345	-0.0274683		WAS	3.77109e-05	0.00432139	0.0495398		ARHGAP17	0.0130769	1	-0.0655294		GPD2	2.11977e-11	2.43215e-09	-0.0747297		SERF2	3.04036e-11	3.4884e-09	0.0959045		SNRPF	4.79201e-06	0.000549819	0.061822		AC124248.1	3.65049e-37	4.18845e-35	-0.15249		MT-ATP8	2.97194e-09	3.40991e-07	0.107002
	LSM3	0.000538749	0.0616211	-0.117443		NOP10	8.44672e-07	9.6612e-05	-0.349981		SAMD3	0.000232979	0.0266345	-0.059945		LY96	3.78798e-05	0.00432139	0.0472772		MT-ND3	0.0131055	1	-0.288973		NDUFC2	2.13599e-11	2.44311e-09	0.0760164		ADAM28	3.25349e-11	3.72128e-09	-0.0628646		PSMB2	4.9414e-06	0.000565188	0.0524466		FRMD4A	9.19121e-37	1.05127e-34	-0.0599685		MED13L	3.0386e-09	3.4755e-07	0.130086
	CHMP4A	0.000568906	0.0646962	-0.106689		SEC31A	8.48062e-07	9.66975e-05	-0.36108		ABHD3	0.000233591	0.0266345	-0.0601523		ZHX2	3.78997e-05	0.00432139	-0.103123		SYNGR2	0.013114	1	-0.120749		ATP8A1	2.24463e-11	2.55936e-09	-0.0968685		E2F4	3.27823e-11	3.7379e-09	0.0443139		CCDC91	4.98587e-06	0.000568498	-0.0520773		SOS1	9.97396e-37	1.13725e-34	-0.184484		SAP18	3.06091e-09	3.4901e-07	0.0873444
	AFF3	0.000569742	0.0646962	-0.147971		RNH1	8.61558e-07	9.79313e-05	-0.277963		DGKH	0.000244014	0.0277366	-0.0517628		MITD1	3.82133e-05	0.00434361	0.0781361		CLVS1	0.013169	1	-0.0841786		LRBA	2.30158e-11	2.61104e-09	-0.0927225		JPT1	3.29163e-11	3.74152e-09	0.0748543		PRRC2C	5.10154e-06	0.000579881	0.0776128		MACC1	1.01422e-36	1.15284e-34	-0.173179		SIGLEC7	3.32823e-09	3.77475e-07	-0.0274614
	PPP1R36	0.000572054	0.0646962	0.0858849		NDUFB8	8.66859e-07	9.8023e-05	-0.296073		BOD1L1	0.00026189	0.0295925	-0.062478		PIK3AP1	3.87363e-05	0.00438588	-0.0873216		CDKN1A	0.0131986	1	0.14957		HMGB3	2.30421e-11	2.61104e-09	0.0232049		SBF2	3.66523e-11	4.15329e-09	-0.116194		ZFAND5	5.32946e-06	0.000603912	0.0615913		UBD	2.49873e-36	2.83146e-34	-0.126086		INPP5D	3.33117e-09	3.77475e-07	-0.0834852
	HLA-DRA	0.000573412	0.0646962	-0.130413		CD151	8.67721e-07	9.8023e-05	-0.237029		PPP1R12B	0.000262184	0.0295925	-0.049915		CYTH1	3.88247e-05	0.00438588	-0.0999928		RPLP1	0.0132278	1	-0.217968		RPL36AL	2.35962e-11	2.66557e-09	0.0793924		VIM	3.68502e-11	4.16282e-09	-0.128372		TRBC1	5.36466e-06	0.000606024	-0.0773525		AL355304.1	3.0674e-36	3.46512e-34	-0.0901506		RPL7	3.45379e-09	3.8931e-07	-0.0947231
	HERPUD1	0.000575892	0.0646962	-0.183103		VAT1	8.84993e-07	9.96666e-05	-0.244499		VPS13C	0.000262768	0.0295925	-0.0746445		RB1	3.9335e-05	0.00442397	0.10947		RAN	0.0132408	1	0.165788		RPL5	2.42217e-11	2.72781e-09	0.0762207		HSPA8	3.7886e-11	4.26666e-09	0.122012		ZNF83	5.46982e-06	0.000616003	-0.0418695		PRDX1	3.68339e-36	4.14817e-34	-0.159611		PNRC1	3.4569e-09	3.8931e-07	-0.111949
	NDUFA4	0.00057624	0.0646962	-0.169829		SEC62	9.05099e-07	0.000101618	-0.386554		GIGYF2	0.000264101	0.0296514	-0.0606876		NIN	3.94037e-05	0.00442397	-0.100984		CNBP	0.0132635	1	0.157124		MLLT3	2.57617e-11	2.89234e-09	-0.0966553		VAV3	3.90783e-11	4.38743e-09	-0.0928269		SOX5	5.50264e-06	0.000617798	0.0211805		SLC25A5	3.98229e-36	4.47104e-34	-0.130624		EIF1B	3.56857e-09	4.00654e-07	0.0851573
	ARL6IP4	0.000586297	0.0654	-0.120159		HM13	9.13696e-07	0.00010224	-0.303364		DIS3L2	0.000266519	0.0298313	-0.0490649		FOXO3	3.97591e-05	0.00445022	-0.087089		CLOCK	0.0133303	1	-0.0952355		BIRC6	2.58869e-11	2.89751e-09	-0.0891813		FYCO1	3.991e-11	4.46711e-09	0.0604147		SAP18	5.79756e-06	0.000648919	0.0665745		STEAP1B	5.10414e-36	5.71305e-34	-0.0950013		SEM1	3.9201e-09	4.38775e-07	0.0910482
	ABT1	0.000586921	0.0654	-0.0588287		TOMM7	9.16223e-07	0.00010224	-0.37793		PTEN	0.00026803	0.0299091	-0.0690126		CATSPERE	3.99119e-05	0.00445371	-0.0248889		PSMB1	0.0133657	1	0.156239		ARHGAP15	2.92418e-11	3.26305e-09	-0.105429		ABCB1	4.44027e-11	4.95482e-09	-0.0827245		ITGB1	5.85719e-06	0.000653595	-0.0781087		TUBB4B	7.20665e-36	8.04178e-34	-0.146753		AC010642.2	3.97359e-09	4.43406e-07	0.0584554
	FSCN1	0.000588255	0.0654	-0.100971		PHLDB2	9.22587e-07	0.000102637	0.311031		OPRM1	0.000271629	0.0302185	-0.0545461		SH3BGRL3	4.01978e-05	0.00447197	0.102712		SLC38A4	0.0133696	1	-0.0323498		AL137856.1	2.9779e-11	3.31289e-09	-0.0708316		PHTF2	4.94467e-11	5.50091e-09	-0.071721		PECAM1	5.89281e-06	0.000655571	-0.0382367		PPFIBP1	1.0523e-35	1.17068e-33	-0.212435		AC025580.2	4.04038e-09	4.48914e-07	0.128958
	ETV3	0.000589694	0.0654	0.162617		SH3BGRL3	9.28939e-07	0.000103031	-0.442014		LINC00612	0.000276157	0.0306292	-0.0249824		SNRPB	4.45738e-05	0.00494033	0.0814988		THOC3	0.0133762	1	-0.028544		KLF6	3.10265e-11	3.44122e-09	-0.0941377		PLXDC2	5.03442e-11	5.58378e-09	-0.0890431		FOXO3	5.97615e-06	0.000662827	-0.0596699		ICOS	1.0563e-35	1.17157e-33	-0.149566		SUMO2	4.04747e-09	4.48914e-07	0.0932962
	AL358937.1	0.000593251	0.0654	0.019116		TMSB4X	9.67066e-07	0.000106935	-0.623131		INSR	0.000281004	0.0310726	-0.0194283		POMP	4.46777e-05	0.00494033	0.0935675		LMBR1	0.0134008	1	-0.0972148		ROMO1	3.13122e-11	3.46241e-09	0.0791897		EIF2S2	5.18093e-11	5.72892e-09	0.105913		SOCS4	5.99749e-06	0.000663184	0.03485		MERTK	1.07735e-35	1.1913e-33	-0.078829		ZNF217	4.21381e-09	4.6595e-07	-0.0790547
	AC245014.3	0.000593712	0.0654	-0.0685589		VASP	9.80856e-07	0.000107974	-0.231785		CDK17	0.000286565	0.0315452	-0.0773646		GET3	4.52033e-05	0.00498339	0.0348676		CRKL	0.0134433	1	-0.0562465		RGS1	3.27389e-11	3.60927e-09	-0.0894315		NDUFC2	5.2195e-11	5.75418e-09	0.0908197		DNAJA1	6.03346e-06	0.000665152	0.0742966		GLO1	1.3468e-35	1.48477e-33	-0.114875		SHROOM3	4.27046e-09	4.70792e-07	-0.0314351
	TBL2	0.000595017	0.0654	-0.0831786		ARFGAP3	9.8236e-07	0.000107974	-0.297027		CRYBG1	0.000287491	0.0315452	-0.0779354		EIF2S2	4.77545e-05	0.00524883	0.0981606		LFNG	0.0134448	1	-0.018145		PSMB1	3.54814e-11	3.89987e-09	0.07966		CSF2	5.54675e-11	6.09659e-09	0.186302		PARP4	6.19809e-06	0.00068125	-0.0307852		TSPOAP1-AS1	1.73531e-35	1.90733e-33	-0.104757		STEAP1B	4.39511e-09	4.83079e-07	-0.0661449
	NUBPL	0.000600841	0.0657842	-0.0720207		ENPP1	1.04397e-06	0.000114402	0.218065		MYL12B	0.000287864	0.0315452	0.0802072		SPCS1	4.85038e-05	0.00531524	0.0772292		FAM120B	0.0134459	1	-0.102953		OSBPL3	4.04767e-11	4.43559e-09	-0.0644699		P2RY8	5.75951e-11	6.31149e-09	-0.105907		CCSER1	6.39939e-06	0.00070045	-0.0626912		FOSL2	1.86295e-35	2.04149e-33	0.141815		CERS6	4.4866e-09	4.91659e-07	0.114929
	IGHG1	0.000602106	0.0657842	0.0254311		NARS	1.05445e-06	0.000115206	-0.277788		SSH2	0.000294209	0.0321444	-0.0942687		CEP350	4.97688e-05	0.00543758	-0.0906759		MRPS22	0.0134544	1	0.0806579		ADGRE5	4.53989e-11	4.96013e-09	-0.103683		AC073167.1	6.07924e-11	6.64198e-09	-0.0493583		CD48	6.41105e-06	0.00070045	0.0489421		IRF1	1.92521e-35	2.10342e-33	-0.209018		ABL2	4.51466e-09	4.93257e-07	0.0673994
	MXRA7	0.000606307	0.066046	-0.119858		LGMN	1.09641e-06	0.000119434	0.323083		RPS26	0.000298876	0.0325118	0.112716		ATP5MPL	5.04364e-05	0.00549287	0.0791828		HLCS	0.013787	1	-0.0804436		EIF1B	4.89222e-11	5.32538e-09	0.0734796		ARHGAP5	6.57204e-11	7.15903e-09	-0.0797323		CD37	6.97144e-06	0.00075941	-0.0484582		MT-ND5	2.08526e-35	2.27151e-33	-0.16153		SCAPER	4.55819e-09	4.9653e-07	-0.100487
	DCDC2	0.000615954	0.0668977	0.0210985		SNHG29	1.16021e-06	0.000126001	-0.39108		SMARCC1	0.000299349	0.0325118	-0.0650106		RPS29	5.0575e-05	0.00549287	0.117585		C1orf61	0.0138045	1	0.0509997		WSB1	4.90329e-11	5.32538e-09	-0.0973067		RALGAPA1	7.33405e-11	7.96539e-09	-0.101811		CASC15	7.04804e-06	0.000765476	0.0435016		RHOBTB3	2.15672e-35	2.34237e-33	-0.175053		PTPN6	4.65476e-09	5.05546e-07	-0.0372907
	LINC02341	0.00063157	0.0683908	0.0628054		GTF2B	1.16358e-06	0.000126001	0.386644		MARK3	0.000304916	0.0330185	-0.0662873		MAGOH	5.08906e-05	0.00551079	0.0660251		CD302	0.0138143	1	-0.0651093		NSA2	5.30233e-11	5.74174e-09	0.0830993		SELENOS	7.44698e-11	8.06411e-09	0.105966		TNF	7.17767e-06	0.000777248	-0.0377869		RPS29	2.17557e-35	2.35276e-33	0.146859		TLE1	4.86364e-09	5.26669e-07	-0.0736061
	SUMO2	0.000637412	0.0688198	-0.176839		ATOX1	1.31223e-06	0.000141678	-0.317407		LUZP1	0.000312292	0.033639	-0.0604989		ZFY	5.17851e-05	0.00559111	-0.0440102		TMEM273	0.0139296	1	-0.0342874		SPRY2	5.38706e-11	5.81627e-09	-0.0456889		PSMB6	8.16477e-11	8.81531e-09	0.0826064		STRBP	7.39955e-06	0.000798912	-0.0465685		AL031590.1	2.17914e-35	2.35276e-33	-0.0138032		SARAF	4.93146e-09	5.32438e-07	-0.0996043
	NSF	0.000647586	0.0695774	-0.069872		KLHL21	1.34103e-06	0.000144334	0.245145		ZNF652	0.000312485	0.033639	-0.0542087		SNHG8	5.27497e-05	0.0056785	0.103389		MYNN	0.0139898	1	-0.0579046		RBKS	5.56915e-11	5.99519e-09	0.0534583		ASB2	8.28106e-11	8.88915e-09	-0.044227		GNAQ	7.64856e-06	0.000823367	-0.0618983		AL031728.1	3.45973e-35	3.7244e-33	-0.0348597		NME1	4.99228e-09	5.37419e-07	0.0779589
	POGZ	0.00064823	0.0695774	-0.122966		GNG11	1.34471e-06	0.000144334	-0.474164		ANKAR	0.000313793	0.0336807	-0.0362657		IFI30	5.48302e-05	0.00587081	0.0853016		KLHL18	0.0140509	1	0.092961		LINC01004	5.78458e-11	6.20884e-09	-0.0785155		LIMD1	8.28174e-11	8.88915e-09	-0.0697409		GPBP1	7.82239e-06	0.000839611	0.076603		MLLT11	3.9412e-35	4.23026e-33	-0.048395		SPOCK2	5.05379e-09	5.42445e-07	-0.0671656
	ACTR2	0.000653864	0.0699768	-0.144191		HNRNPA3	1.36402e-06	0.000145978	-0.38213		MTFR1	0.000319078	0.0341014	-0.0541505		ZBTB10	5.49456e-05	0.00587081	-0.0810599		AP000317.1	0.0140565	1	-0.0356229		RPL34	5.80244e-11	6.2098e-09	0.0757024		TOMM5	9.59978e-11	1.02737e-08	0.0912123		BCL3	8.13953e-06	0.000871097	0.0446084		CROCC	4.55687e-35	4.87679e-33	-0.0834466		NUCB2	5.10593e-09	5.46439e-07	-0.108925
	ANXA6	0.000665365	0.070946	-0.0743593		UQCR11	1.41874e-06	0.000151391	-0.324945		FRYL	0.000319576	0.0341014	-0.0749055		TIAM1	5.50173e-05	0.00587081	-0.0481854		CPEB4	0.0140613	1	-0.185424		RPS15A	6.01357e-11	6.41699e-09	0.0765445		RAN	9.66147e-11	1.03096e-08	0.107272		RBM4	8.18033e-06	0.000872911	0.0595749		METTL26	4.81961e-35	5.14293e-33	-0.101684		MCOLN2	5.33623e-09	5.69421e-07	0.0278527
	BTG1	0.000667245	0.070946	-0.226368		PARK7	1.42878e-06	0.000151715	-0.336213		FNBP1	0.000325582	0.0346414	-0.0901713		EPN2	5.58315e-05	0.00594037	-0.0486583		TPT1	0.0140903	1	-0.201096		RPS7	6.46963e-11	6.88358e-09	0.0750136		MTHFD2	9.81087e-11	1.04386e-08	0.0889037		HOPX	8.23611e-06	0.000876308	-0.0463279		SPINK2	8.50616e-35	9.0504e-33	-0.110303		PSMB5	5.35469e-09	5.69729e-07	0.0587098
	SYT1	0.000668735	0.070946	0.0651269		COX6C	1.43006e-06	0.000151715	-0.36024		PARP1	0.000329217	0.0348449	-0.0469753		RP9	5.60014e-05	0.00594118	0.0587537		CFAP100	0.0140989	1	-0.0181784		CSTB	6.88798e-11	7.30745e-09	0.0744663		ERN1	9.88384e-11	1.04858e-08	-0.0910878		DHRS3	8.35413e-06	0.000886289	-0.0568482		SHF	8.89428e-35	9.43593e-33	-0.0505205		ITGAX	5.65856e-09	6.00316e-07	-0.0464261
	HMGA1	0.000683391	0.0722913	0.18279		ACVR1	1.44602e-06	0.000152965	0.199937		MAR06	0.000330125	0.0348449	-0.0674548		UQCR11	5.64491e-05	0.00597137	0.0875978		PLAAT4	0.0141379	1	0.176307		EMD	7.01365e-11	7.41927e-09	0.0622043		PAM	1.08409e-10	1.14679e-08	-0.120038		AGTPBP1	8.45885e-06	0.000894805	-0.0429791		AQP3	9.69866e-35	1.02596e-32	-0.0704032		RRS1	5.99285e-09	6.33943e-07	0.0358571
	IL7R	0.000695066	0.0731204	-0.154437		ATP5IF1	1.5163e-06	0.000159937	-0.270958		FTO	0.000330351	0.0348449	-0.0608639		RPS14	5.79805e-05	0.00610441	0.122357		CACNB4	0.0141595	1	-0.0217553		LRMDA	7.10197e-11	7.49105e-09	-0.0640976		YWHAB	1.13523e-10	1.19742e-08	0.102349		FAF1	8.61549e-06	0.000908748	-0.0557086		HPRT1	1.45314e-34	1.53275e-32	-0.115447		TMEM167A	6.08914e-09	6.42273e-07	0.0798213
	NAV2	0.0006956	0.0731204	0.218597		NBL1	1.57438e-06	0.000165585	-0.197322		HERC3	0.000332251	0.0349446	-0.0599316		CENPQ	5.80404e-05	0.00610441	0.0368354		TOMM40	0.0142409	1	0.0686565		RPL36A	7.16785e-11	7.5388e-09	0.0860817		CASK	1.15159e-10	1.21119e-08	-0.108773		ABTB2	8.95658e-06	0.000942011	0.0419533		SPATS2L	1.57505e-34	1.65656e-32	-0.0787522		ILF2	6.22851e-09	6.55085e-07	0.0777231
	TNKS2	0.000699822	0.0731204	-0.109168		MRPL51	1.59377e-06	0.000167145	-0.241106		MGAT5	0.000336571	0.0352975	-0.0625433		DUSP10	5.91438e-05	0.00620264	-0.0639137		Z97192.3	0.0142784	1	-0.0198014		EIF1	7.34742e-11	7.70553e-09	0.0766296		AHR	1.19332e-10	1.25148e-08	-0.0952642		AC108863.2	9.58952e-06	0.00100569	-0.0337802		GSTM3	2.5018e-34	2.62374e-32	-0.0501453		AC011511.2	6.30125e-09	6.60788e-07	-0.0565941
	LARGE1	0.000703281	0.0731204	-0.197106		FAM53C	1.64263e-06	0.000171777	0.330987		C4orf48	0.000338707	0.0354201	0.0428751		AFF4	6.18319e-05	0.00646602	-0.0902262		POMT1	0.0143712	1	-0.0340537		TRAF3IP3	7.83261e-11	8.19089e-09	-0.0700103		TLE5	1.29767e-10	1.35703e-08	0.0822734		ODF2L	9.70332e-06	0.00101472	-0.0527734		GUK1	3.06187e-34	3.20193e-32	-0.142967		SRGAP3	6.31884e-09	6.60788e-07	-0.0369821
	RIN2	0.000705577	0.0731204	-0.114091		RBM5	1.68488e-06	0.000175588	-0.253548		OOEP	0.000340341	0.0354896	0.0782609		RPL39	6.40433e-05	0.0066782	0.121857		MIR22HG	0.0144812	1	0.065053		PIK3AP1	7.91291e-11	8.2513e-09	-0.0777758		ITGAX	1.30599e-10	1.36183e-08	-0.0914453		IGHG3	9.91918e-06	0.00103434	-0.00706815		TSPAN9	3.72111e-34	3.88024e-32	-0.038872		VMP1	6.50662e-09	6.78486e-07	0.10133
	ANKS1B	0.000706908	0.0731204	0.120347		NEAT1	1.69422e-06	0.000175588	0.550124		CEP85L	0.000344486	0.0358197	-0.0778531		NUDCD1	6.46162e-05	0.0067188	0.0481409		FLI1	0.0145597	1	-0.124085		TMEM238	8.80944e-11	9.16007e-09	0.0130181		MCOLN2	1.34799e-10	1.40164e-08	0.0285433		TSTD1	1.03414e-05	0.0010753	-0.03944		WARS	5.04641e-34	5.24726e-32	-0.196405		NAALADL2	6.5762e-09	6.83794e-07	-0.095451
	COL4A1	0.000707149	0.0731204	-0.162571		FIS1	1.69726e-06	0.000175588	-0.255996		LSM1	0.000348839	0.0360739	0.0445611		USP36	6.55415e-05	0.00679571	-0.0702017		FBXO6	0.0145632	1	0.0639311		ARPC3	9.42696e-11	9.77439e-09	0.0846304		INSIG2	1.40979e-10	1.46175e-08	-0.0786087		SPTLC2	1.06526e-05	0.00110452	-0.0550596		SLC27A4	5.68008e-34	5.88943e-32	-0.136912		IL11	6.62985e-09	6.8742e-07	0.0405094
	CDC42BPA	0.000709802	0.0731204	-0.115113		PDIA3	1.69826e-06	0.000175588	-0.423457		FOXO3	0.000348902	0.0360739	-0.0574716		SS18L2	6.62675e-05	0.00685158	0.0680038		AC005480.1	0.0145908	1	-0.069359		SEMA4D	9.99171e-11	1.03307e-08	-0.0640713		NDUFA4	1.45363e-10	1.50295e-08	0.0989215		EVI2A	1.10033e-05	0.00113766	-0.0411369		CXCL8	6.0115e-34	6.21545e-32	-0.345075		MB21D2	6.88696e-09	7.10627e-07	0.0931776
	CTSH	0.000710629	0.0731204	-0.0999867		CSF3	1.73514e-06	0.000178895	0.2608		BRWD3	0.00035111	0.0362	-0.0527172		FANCF	6.80699e-05	0.0070181	0.029364		HIGD2A	0.0146561	1	0.124163		PFN1	1.02873e-10	1.06064e-08	0.0947411		PRDX6	1.5058e-10	1.5525e-08	0.0922754		MCL1	1.12576e-05	0.00116068	0.0712613		BLOC1S1	7.32187e-34	7.54896e-32	-0.0920179		TMEM196	6.8925e-09	7.10627e-07	0.0251737
	AC021134.1	0.000711499	0.0731204	0.0234879		2001-12-01	1.82618e-06	0.000187752	0.172899		COX20	0.00035501	0.0364992	0.0619166		HLA-DQA2	6.84363e-05	0.00703148	0.0826097		CRYBA4	0.0146831	1	-0.0153246		LINC00996	1.03382e-10	1.06289e-08	-0.072115		ITGB1	1.52258e-10	1.56539e-08	-0.104511		COL4A4	1.14437e-05	0.00117655	-0.0277673		ADAMTS17	8.36662e-34	8.60187e-32	0.121843		MED10	7.15881e-09	7.3601e-07	0.0683308
	LIX1L	0.000715514	0.0731204	-0.074713		RTRAF	1.84606e-06	0.000189265	-0.319779		BIN3	0.000357031	0.0365151	-0.0330126		ARID1B	6.85838e-05	0.00703148	-0.109306		AL137779.1	0.0147379	1	-0.0326648		CYTH1	1.06137e-10	1.08816e-08	-0.0794387		COX6A1	1.54468e-10	1.58367e-08	0.095552		KIAA1328	1.1532e-05	0.0011823	-0.0345312		NCR2	1.00406e-33	1.0294e-31	-0.0482146		MT-ATP6	7.32206e-09	7.50685e-07	-0.121206
	SELENOF	0.000716105	0.0731204	-0.159885		MCFD2	1.85427e-06	0.000189576	-0.268123		UBB	0.00035736	0.0365151	0.0840249		PLCG2	6.91235e-05	0.00706701	-0.101579		RPL15	0.0147776	1	-0.210847		DOCK10	1.07734e-10	1.10145e-08	-0.103384		ZEB1	1.56209e-10	1.59704e-08	-0.113706		TPGS2	1.16364e-05	0.00118968	-0.032331		AC068587.4	1.39929e-33	1.4306e-31	-0.0864523		RABAC1	7.40329e-09	7.56893e-07	-0.0864858
	PXDNL	0.000718134	0.0731204	0.0459908		ITGB1	1.934e-06	0.000197176	-0.4505		FAM168A	0.000358405	0.0365151	-0.050765		CSNK2B	6.94298e-05	0.00707855	0.0660854		GREB1	0.0147845	1	-0.0737255		MAT2B	1.08667e-10	1.10789e-08	0.0679021		CCT6A	1.63015e-10	1.66198e-08	0.0877878		MRPL39	1.22202e-05	0.00124588	0.045062		ASTL	1.49348e-33	1.52264e-31	-0.032207		LAMTOR5	7.57228e-09	7.72014e-07	0.0814498
	BTG2	0.000719198	0.0731204	-0.145126		RND1	2.02327e-06	0.000205705	0.336547		EMB	0.000359155	0.0365151	-0.0710103		BTLA	7.03393e-05	0.00715136	0.0749098		NAT1	0.0147938	1	-0.0201045		PAN3	1.10294e-10	1.12135e-08	-0.0893553		DOCK8	1.71467e-10	1.74329e-08	-0.105679		NCOA7	1.25533e-05	0.00127628	0.0812313		IRAK2	1.83856e-33	1.86925e-31	-0.150915		BHLHE40-AS1	7.65149e-09	7.77923e-07	-0.0617062
	AC104162.2	0.000722297	0.0732169	-0.0395005		PLK2	2.04972e-06	0.000207816	0.473266		CDC73	0.000369609	0.0374738	-0.0630296		SSH2	7.23984e-05	0.00734032	-0.119496		LIPI	0.0148568	1	-0.0290345		FURIN	1.11615e-10	1.13164e-08	0.0559282		RBMX	1.72822e-10	1.7522e-08	0.0910245		MT-ND1	1.26279e-05	0.00128031	-0.079744		GBP1	2.27356e-33	2.30512e-31	-0.186011		ATP6V0B	7.8366e-09	7.94535e-07	0.0754251
	YIPF5	0.000724147	0.0732169	-0.0949295		SEC11A	2.13526e-06	0.000215891	-0.323883		PKM	0.000372896	0.0377027	-0.0742075		RPL34	7.37969e-05	0.00746144	0.115848		ANXA7	0.0148859	1	0.135076		ADRM1	1.22344e-10	1.23699e-08	0.0497053		PARP8	1.84328e-10	1.8637e-08	-0.109702		KSR1	1.29787e-05	0.00131224	0.0461882		XAF1	2.70647e-33	2.73645e-31	-0.0694578		PARP4	8.97651e-09	9.07595e-07	-0.0643208
	SRP72	0.000728828	0.0734274	-0.137218		TMED2	2.28696e-06	0.000230592	-0.267305		AL390957.1	0.000383456	0.0385791	-0.0343695		RPL10	7.42892e-05	0.00749052	0.118955		NUDT6	0.0148916	1	-0.022887		RPL36	1.27396e-10	1.28452e-08	0.0780197		GPR183	1.87831e-10	1.89389e-08	0.128336		LINC00886	1.31785e-05	0.00132878	-0.0229117		JMY	3.4088e-33	3.43706e-31	0.140424		COX7B	9.361e-09	9.42527e-07	0.0937964
	PLA2G12B	0.000730242	0.0734274	0.0185576		BST2	2.35807e-06	0.000237109	-0.312565		AC104982.2	0.000383672	0.0385791	-0.00560414		BLNK	7.45533e-05	0.0074965	0.0821649		C16orf74	0.0149072	1	-0.073503		RPS21	1.33501e-10	1.33887e-08	0.0744057		NOP56	1.9697e-10	1.98058e-08	0.0745379		PSMA2	1.32891e-05	0.00133345	0.0633187		SAMD12	3.57945e-33	3.59922e-31	-0.129363		TRAF4	9.37351e-09	9.42527e-07	0.0707178
	SLC17A5	0.000733477	0.0735507	-0.0736805		MYL6	2.37967e-06	0.000238625	-0.483875		TNKS2	0.000386035	0.0387103	-0.0575148		TRAFD1	7.53098e-05	0.00755182	0.054927		CLPX	0.0149248	1	0.0844286		DPYD	1.33518e-10	1.33887e-08	-0.095241		NDUFB2	2.03725e-10	2.04289e-08	0.0961839		CYTIP	1.32977e-05	0.00133345	0.0823687		UQCR11	3.76282e-33	3.77324e-31	-0.14318		SCNM1	9.99978e-09	1.00275e-06	0.0460264
	AC253572.2	0.000737416	0.0735859	-0.0866273		LMAN2	2.42671e-06	0.000242677	-0.216959		POMK	0.000388386	0.0388397	-0.0189098		TMEM140	7.5599e-05	0.00756011	0.0725009		G3BP1	0.0149425	1	0.113771		TRG-AS1	1.38953e-10	1.38957e-08	-0.0795269		ABCF1	2.16087e-10	2.15711e-08	0.086747		EIF1B	1.35415e-05	0.00135418	0.0634765		SCN1B	4.10171e-33	4.10182e-31	-0.0818552		RPL18	1.04159e-08	1.04162e-06	-0.0926579
	ZNF280D	0.000738358	0.0735859	-0.0674177		DHX34	2.64782e-06	0.000264068	0.198411		BICRAL	0.000394919	0.0393854	-0.062491		TIFA	7.80019e-05	0.00777915	0.0611096		ZNF212	0.014981	1	-0.042922		ARL15	1.4354e-10	1.43153e-08	-0.0858583		AL138828.1	2.16295e-10	2.15711e-08	-0.0917004		ZNF106	1.35936e-05	0.00135569	-0.042759		MT-ND1	4.12517e-33	4.11404e-31	-0.159865		MIR181A1HG	1.08641e-08	1.08348e-06	0.131539
	EEF1A1	0.000740248	0.0735859	-0.218863		MYH9	2.67241e-06	0.000265796	-0.342107		PTER	0.00039738	0.0395231	-0.0360327		PMAIP1	8.16267e-05	0.00811853	0.0931613		PPFIBP2	0.0149979	1	-0.0988007		KMT2C	1.56052e-10	1.55208e-08	-0.0864675		CD48	2.35831e-10	2.34556e-08	0.118064		TMSB10	1.37766e-05	0.00137021	-0.0907313		PSMB8	4.14083e-33	4.11844e-31	-0.142278		YWHAE	1.13142e-08	1.1253e-06	0.0918531
	F3	0.00074187	0.0735859	-0.148808		YTHDF2	2.69954e-06	0.000267767	-0.232365		NDUFB6	0.000399167	0.0395933	0.0522425		EVA1C	8.47206e-05	0.00840341	-0.0195782		NDUFA6	0.015009	1	0.132809		PCED1B	1.57234e-10	1.55959e-08	-0.0760253		HERC4	2.36525e-10	2.34608e-08	-0.0976397		MIS18BP1	1.38842e-05	0.00137717	-0.0498816		TRAF4	5.03715e-33	4.99633e-31	-0.13366		RPL28	1.15217e-08	1.14284e-06	-0.0933552
	SIM1	0.000752019	0.0743083	0.0224338		MRPL17	2.75707e-06	0.000272734	-0.223326		SCAND1	0.00040492	0.0400553	0.055002		RPS4Y1	8.6075e-05	0.00850772	-0.111942		APOM	0.0150677	1	-0.0223192		MAP1LC3A	1.60906e-10	1.59171e-08	0.0389313		SLC1A4	2.39009e-10	2.36431e-08	-0.0675642		PNRC1	1.42854e-05	0.00141004	-0.0769472		IFI30	5.72876e-33	5.66698e-31	-0.0976797		SNRPF	1.18344e-08	1.17068e-06	0.0904624
	PGM2	0.000753214	0.0743083	-0.0602237		MGST3	2.77177e-06	0.000273449	-0.253418		CALM2	0.000406633	0.0401164	0.0795211		CDK19	8.63999e-05	0.00850772	-0.0869927		AP4M1	0.0151344	1	-0.0469413		NDUFA1	1.69204e-10	1.66928e-08	0.0783491		ERH	2.43297e-10	2.40025e-08	0.084167		KIFAP3	1.42927e-05	0.00141004	-0.0441086		LINC02397	5.8631e-33	5.78424e-31	-0.0601255		VCAN	1.19207e-08	1.17604e-06	0.0311573
	N4BP2L2	0.000764227	0.0747816	-0.171368		CCT8	2.82851e-06	0.000278296	-0.30364		HACE1	0.000408935	0.0402351	-0.0326854		CLIC1	8.64695e-05	0.00850772	0.0946706		DYNLT3	0.0151389	1	0.129725		SNHG25	1.7663e-10	1.73786e-08	0.0497501		MYL12B	2.64935e-10	2.60669e-08	0.096595		SLC2A3	1.44332e-05	0.00142008	0.0714909		DOCK2	8.67675e-33	8.53704e-31	-0.140615		RPL18A	1.20693e-08	1.18749e-06	-0.0971905
	AP1AR	0.000766035	0.0747816	-0.10795		HSP90B1	2.91487e-06	0.000286024	-0.571136		NCL	0.000413539	0.0405113	0.082539		OSBPL10	8.69333e-05	0.00853042	-0.0873794		NUB1	0.0152027	1	0.115564		RPS28	1.77475e-10	1.74149e-08	0.0758424		PTPMT1	2.69167e-10	2.64123e-08	0.0501097		GBP1	1.48346e-05	0.00145566	0.0397146		SEPTIN7	9.14905e-33	8.9776e-31	-0.141612		KRT86	1.24777e-08	1.22438e-06	-0.0252363
	GBP5	0.000766808	0.0747816	-0.0935142		TMEM50A	2.94455e-06	0.000288063	-0.314637		SAMSN1	0.000413957	0.0405113	-0.0917495		C2CD5	8.75711e-05	0.00857002	-0.0500341		AL645728.1	0.0153229	1	-0.0251241		CD83	1.87957e-10	1.83941e-08	0.0943749		PLXNC1	2.88199e-10	2.82042e-08	-0.0735298		SLC15A4	1.50144e-05	0.00146936	-0.0290315		P2RX4	9.97169e-33	9.75866e-31	-0.0656774		CD70	1.25721e-08	1.23035e-06	0.0424624
	MAGEH1	0.000770816	0.0747816	-0.0633126		SPCS3	2.95138e-06	0.000288063	-0.317737		PSMB1	0.000416411	0.0406428	0.0688063		TMA7	9.00677e-05	0.00879085	0.0971232		AFF2	0.0154217	1	-0.0113138		KLRK1	1.96946e-10	1.92225e-08	-0.0890178		PSMA4	2.93746e-10	2.86704e-08	0.0873646		C11orf80	1.55777e-05	0.00152043	-0.0172254		NEDD8	1.08474e-32	1.05873e-30	-0.123572		NCBP2AS2	1.2613e-08	1.23106e-06	0.046116
	NDRG1	0.000772243	0.0747816	-0.16817		LINC02649	3.07617e-06	0.000299444	-0.23123		OSBPL9	0.000419599	0.0407031	-0.0583351		ZFAND2A	9.07488e-05	0.00883377	0.0383921		C5orf17	0.0154663	1	-0.0179557		TTC39B	2.0132e-10	1.95971e-08	-0.053113		LEPROTL1	2.99825e-10	2.91859e-08	-0.0940649		TOB1	1.6172e-05	0.0015736	0.0387893		AC055854.1	1.09281e-32	1.06377e-30	-0.0189565		MAF	1.26777e-08	1.23409e-06	-0.0935758
	PEA15	0.00077241	0.0747816	0.152441		TMED9	3.08893e-06	0.000299888	-0.294615		NCOA3	0.000420118	0.0407031	-0.0727183		SAMHD1	9.11195e-05	0.00884633	0.0229449		PDRG1	0.0154703	1	0.0575202		SNX9	2.2311e-10	2.16346e-08	0.0814434		SLC30A4	3.08322e-10	2.99175e-08	0.0717712		PLD1	1.62085e-05	0.0015736	-0.0266458		PPP1R16B	1.26506e-32	1.22818e-30	-0.154418		PET100	1.27265e-08	1.23555e-06	0.0840487
	AC018816.1	0.00077429	0.0747816	-0.112056		GABARAPL2	3.14626e-06	0.000304646	-0.313139		RACK1	0.000420365	0.0407031	-0.0795607		SP140	9.24679e-05	0.00895349	0.10414		NAGS	0.0154971	1	-0.0146562		HERC4	2.23433e-10	2.16346e-08	-0.0850331		RPL36A	3.08975e-10	2.99175e-08	0.0910513		KLF2	1.64107e-05	0.00158902	-0.0524685		NHP2	1.30804e-32	1.26655e-30	-0.102579		GADD45GIP1	1.27638e-08	1.2359e-06	0.0750616
	P2RX5	0.000774356	0.0747816	0.0285751		PODXL	3.18165e-06	0.00030726	-0.380008		PPFIA1	0.000425103	0.0410065	-0.0489028		BAK1	9.74872e-05	0.00941459	0.024923		AC013472.2	0.0155976	1	-0.0169611		AC010609.1	2.2991e-10	2.2203e-08	-0.0540359		ARSG	3.15127e-10	3.04326e-08	-0.0550506		KANSL1	1.66021e-05	0.00160331	-0.0630728		LIMK2	1.69318e-32	1.63515e-30	-0.108805		SNRPE	1.28167e-08	1.23774e-06	0.0850306
	TET2	0.000783207	0.0754373	-0.110973		CAV1	3.1911e-06	0.000307361	-0.336245		MDM4	0.000425739	0.0410065	-0.0634642		CDK13	9.81842e-05	0.00945694	-0.0923637		DNHD1	0.0156071	1	-0.0649149		ZNF718	2.55721e-10	2.46307e-08	-0.0590366		PLEKHA1	3.18619e-10	3.06889e-08	-0.0520562		SACM1L	1.69108e-05	0.00162621	-0.0566363		SLC24A1	2.02771e-32	1.95305e-30	0.113141		KIF3B	1.37079e-08	1.32032e-06	0.0466092
	EIF4A3	0.000789329	0.0758274	-0.168256		AC015849.1	3.2537e-06	0.000312569	0.129042		GZMA	0.000433598	0.0416356	-0.0514247		POLR2K	9.87203e-05	0.00948363	0.0584587		KLRC2	0.0156694	1	-0.0276696		DPYD-AS1	2.81491e-10	2.70416e-08	-0.0463941		IRF8	3.26354e-10	3.13514e-08	0.0827824		MCUB	1.69282e-05	0.00162621	-0.0310126		CSTB	2.13341e-32	2.04947e-30	-0.119444		SLFN5	1.3781e-08	1.32388e-06	-0.0473458
	NRK	0.00079581	0.0760714	0.0206801		VAMP5	3.26749e-06	0.000313072	-0.228118		SNHG9	0.000434918	0.0416356	0.0550038		CD44	9.98593e-05	0.00956793	-0.106537		SEMA4A	0.0157178	1	0.0718397		NELFE	2.89266e-10	2.77158e-08	0.0468187		PPP1R15A	3.4222e-10	3.27895e-08	-0.0773772		PTPRE	1.70668e-05	0.00163525	-0.0438866		GSN	2.33637e-32	2.23857e-30	-0.0587316		AC008014.1	1.45508e-08	1.39417e-06	-0.0975763
	PLCB1	0.000796025	0.0760714	-0.102356		YBX3	3.48463e-06	0.000333005	-0.431631		TMEM116	0.000435683	0.0416356	-0.0337688		IL23R	0.000100531	0.00960718	-0.0264933		SNRNP27	0.0157498	1	0.0963737		C17orf49	2.94577e-10	2.8151e-08	0.0629954		TLCD1	3.47137e-10	3.31738e-08	-0.0438824		MRPL55	1.73447e-05	0.00165753	-0.0414646		AL391415.1	2.50602e-32	2.39486e-30	-0.0221241		SCAND1	1.48541e-08	1.41598e-06	0.0706876
	SLC35F3	0.000802116	0.0764538	0.0279212		GIMAP7	3.50737e-06	0.000334305	-0.26209		RALGAPA1	0.000443259	0.0420792	-0.072365		MRPL38	0.000101162	0.00964222	0.0369465		AL138760.1	0.0157803	1	-0.0216053		RIN3	3.23543e-10	3.08385e-08	-0.0863774		SKAP2	3.58923e-10	3.42108e-08	-0.0964913		TRAPPC4	1.79485e-05	0.00171076	0.0437756		SLC9A8	2.75437e-32	2.62533e-30	-0.0901323		CEP112	1.48557e-08	1.41598e-06	-0.0502414
	CMC1	0.000810274	0.0770308	-0.100913		ARF5	3.5378e-06	0.00033633	-0.146987		VPS8	0.000443265	0.0420792	-0.0550801		PVT1	0.000101686	0.00964795	-0.090033		KMT2D	0.0157952	1	-0.0505954		FLNA	3.24977e-10	3.08948e-08	0.058646		FOS	3.64398e-10	3.46424e-08	-0.120991		FLVCR2	1.8137e-05	0.00172424	0.0211023		CABLES1	2.96977e-32	2.82328e-30	-0.0975433		LINC02718	1.4945e-08	1.42078e-06	-0.0344765
	CXCL8	0.000817951	0.0775591	0.386338		COX5A	3.58781e-06	0.000340201	-0.26443		SKAP2	0.000443774	0.0420792	-0.0463243		RNF144A	0.000101749	0.00964795	-0.0319272		DIP2B	0.0158697	1	-0.108701		ST8SIA4	3.82448e-10	3.62642e-08	-0.0656781		NCOA2	3.6913e-10	3.50013e-08	-0.0955945		IFT80	1.82422e-05	0.00172975	-0.0362643		CAPNS1	4.51716e-32	4.28322e-30	-0.0876026		NDUFAB1	1.57465e-08	1.49311e-06	0.0763006
	ZFAND1	0.000820424	0.0775926	-0.0658227		SDF2L1	3.6847e-06	0.000348117	-0.308815		AL360020.1	0.000452082	0.0427562	-0.0059553		MT-CO3	0.00010245	0.00968417	-0.112284		PWWP2A	0.015881	1	-0.0708076		INPP4A	3.91592e-10	3.70353e-08	-0.0719688		IQGAP2	3.9352e-10	3.72176e-08	-0.112013		TOX2	1.85608e-05	0.00175541	-0.0657983		PDE3B	4.70455e-32	4.44939e-30	-0.236636		SUMF1	1.60328e-08	1.51632e-06	-0.0910919
	ACTN1	0.000829486	0.0782474	-0.161497		SLC3A2	3.69032e-06	0.000348117	-0.379741		ATF7IP	0.00045541	0.0428893	-0.0785489		FTL	0.00010266	0.00968417	0.10564		PSENEN	0.0159158	1	0.107841		AC009313.1	3.94128e-10	3.71791e-08	0.0475904		TCF4	4.24379e-10	3.99803e-08	-0.0867465		TNFAIP8	1.86991e-05	0.00175769	0.0761435		SPART	5.36024e-32	5.05645e-30	-0.134932		NDUFA6	1.609e-08	1.51781e-06	0.0769137
	CDKN1B	0.000849309	0.0799115	-0.081489		ANAPC11	3.70277e-06	0.000348393	-0.216268		H2AFX	0.000455832	0.0428893	0.0290724		RASSF6	0.00010379	0.00976564	-0.0468808		EMP3	0.0159217	1	0.194693		HIST1H2BD	4.139e-10	3.89438e-08	-0.0318375		PPIA	4.24915e-10	3.99803e-08	0.101137		CD38	1.87242e-05	0.00175769	-0.0353963		TYROBP	6.29244e-32	5.92056e-30	-0.120599		TRPS1	1.62627e-08	1.53016e-06	0.118952
	KSR2	0.000856274	0.0802124	0.0262735		CHMP5	3.78971e-06	0.00035566	-0.247024		DDT	0.000463743	0.0435216	0.0707832		ESR2	0.000104651	0.00982138	-0.0749689		BAG3	0.0159491	1	-0.131626		UST	4.16317e-10	3.90708e-08	-0.0681212		TAX1BP3	4.34565e-10	4.07834e-08	0.0306505		TNFAIP3	1.8729e-05	0.00175769	0.0902921		TNFSF12	6.58541e-32	6.18032e-30	-0.0597429		ASB2	1.63865e-08	1.53785e-06	-0.0347206
	STAT3	0.00085689	0.0802124	-0.191156		COX5B	3.88855e-06	0.000364002	-0.301418		ACSL3	0.000465659	0.0435898	-0.0433081		BLOC1S2	0.000105129	0.00984101	0.0650666		PRKAG2	0.0159643	1	-0.0832492		PPP2R2B	4.60491e-10	4.31059e-08	-0.049825		EIF6	4.95266e-10	4.63612e-08	0.072254		BPTF	1.88902e-05	0.00176828	-0.0573322		LDHB	9.93867e-32	9.30346e-30	-0.115496		ITM2B	1.65693e-08	1.55103e-06	-0.0956791
	HIST1H2BJ	0.000868616	0.0811026	0.137157		RPN2	4.10554e-06	0.000383334	-0.222764		RBPJ	0.000467917	0.0436324	-0.0727164		APRT	0.000105606	0.00986044	0.0792516		APOL2	0.01601	1	0.14667		TAF15	4.78744e-10	4.47003e-08	-0.0766974		ZNF593	5.0589e-10	4.72349e-08	0.0591738		NDUFA6	1.9276e-05	0.00179975	0.0613178		ATP5MF	1.1004e-31	1.02744e-29	-0.134754		AC023424.3	1.71988e-08	1.60585e-06	0.0717227
	MAP3K7	0.00088133	0.0820803	-0.0858123		G3BP2	4.16114e-06	0.000387536	-0.279229		TMEM71	0.000468499	0.0436324	-0.0568616		ARPC2	0.00010758	0.0100191	0.09585		TBXAS1	0.0160456	1	-0.144616		UBE2Q1	5.01008e-10	4.66601e-08	0.0376005		STIP1	5.11268e-10	4.76156e-08	0.0740711		SARAF	1.93247e-05	0.00179975	-0.0699964		ODF3B	1.25699e-31	1.17067e-29	-0.0609603		MRTO4	1.73174e-08	1.61281e-06	0.0485594
	FBXO34	0.000888651	0.0825521	-0.118754		VDAC2	4.28862e-06	0.000398395	-0.24765		PARP15	0.000470745	0.0437303	-0.0407409		PRR13	0.000108345	0.0100648	0.0720267		AC055733.2	0.0160906	1	-0.0474886		HIC1	5.10305e-10	4.739e-08	-0.0488333		PSMD11	5.26263e-10	4.88877e-08	0.0659108		PCMTD1	1.94749e-05	0.00180914	-0.0611654		HES1	1.43813e-31	1.33596e-29	-0.0548144		RYR1	1.80345e-08	1.67439e-06	0.0210207
	HKDC1	0.000894669	0.0829007	0.0162058		ROMO1	4.3581e-06	0.000403825	-0.278006		DOCK10	0.00047617	0.0441223	-0.0858038		RPLP2	0.000112173	0.010394	0.104387		CMC2	0.0160906	1	0.0866953		C22orf34	5.11435e-10	4.739e-08	-0.0529798		STRBP	5.38736e-10	4.99196e-08	-0.0747774		MAN1A1	1.99154e-05	0.00184538	-0.0615498		IFITM2	1.65364e-31	1.53228e-29	-0.188333		SIPA1L1	1.80733e-08	1.67439e-06	0.137258
	SERINC1	0.000905627	0.0837042	-0.137069		ATP5PB	4.44401e-06	0.000410746	-0.19161		RAB27A	0.000478927	0.0442657	-0.0655426		ST6GAL1	0.000112926	0.0104172	-0.111043		BTN2A1	0.0161387	1	-0.0495739		RAB3GAP1	5.36984e-10	4.96317e-08	-0.0574343		CFLAR	5.78956e-10	5.3511e-08	0.102394		CSF2	2.0044e-05	0.0018526	0.09718		SLC3A2	1.89548e-31	1.75193e-29	0.132739		PSMB3	1.81159e-08	1.67439e-06	0.0829612
	FKBP14	0.000918641	0.0845046	-0.0828384		PHKB	4.59518e-06	0.000423648	-0.253415		SVIP	0.000483081	0.0445372	0.0703384		TYROBP	0.000112992	0.0104172	-0.0323623		TMUB2	0.0161681	1	0.0479592		VEGFB	5.50715e-10	5.07726e-08	-0.0582306		NCR3	5.84585e-10	5.38952e-08	-0.0447833		B4GALNT1	2.03188e-05	0.00187327	-0.0221657		VDAC1	3.0134e-31	2.77817e-29	-0.143224		CD37	1.88224e-08	1.73531e-06	-0.0697301
	FP671120.4	0.000918905	0.0845046	-0.0831546		PPDPF	4.67946e-06	0.000430334	-0.287763		RAB6A	0.000485786	0.0446383	-0.0593594		RBM8A	0.000113316	0.0104208	0.0898636		AL157838.1	0.0162626	1	-0.0304009		COPS9	5.5519e-10	5.10565e-08	0.0716888		NDUFB1	5.90168e-10	5.42732e-08	0.0854497		AC079793.1	2.0569e-05	0.00189157	-0.0435802		GADD45G	4.05764e-31	3.7315e-29	0.105154		AL357793.2	1.9383e-08	1.7825e-06	-0.0153545
	SRGAP1	0.000939256	0.0856251	0.206385		TMOD3	4.89038e-06	0.000447869	-0.303615		XYLT1	0.000487203	0.0446383	-0.0474953		BANF1	0.000115368	0.0105829	0.0547702		RPS3A	0.0164664	1	-0.207217		CDKAL1	5.5838e-10	5.12212e-08	-0.0822743		ZNF611	6.23605e-10	5.72044e-08	-0.0808915		AL606807.1	2.06841e-05	0.00189739	0.020553		UBA52	4.62552e-31	4.24307e-29	-0.134859		OLA1	1.95087e-08	1.78957e-06	0.0842479
	NCAM1	0.000940045	0.0856251	0.068691		GET1	4.89461e-06	0.000447869	-0.13215		RAB1A	0.000487837	0.0446383	-0.0651859		TTC3	0.000117353	0.0107381	-0.0991595		MT-ND4	0.0165744	1	-0.240976		SUCLG2	5.74531e-10	5.2571e-08	-0.0684816		AC022126.1	6.47223e-10	5.92225e-08	0.0325416		ERC1	2.09668e-05	0.00191851	-0.0579141		IL27RA	4.91711e-31	4.49928e-29	-0.059239		RPL13A	1.95799e-08	1.79161e-06	-0.0892162
	CANX	0.000941947	0.0856251	-0.171418		PTPRS	4.96295e-06	0.00045299	0.162833		HIP1	0.000489779	0.0447042	-0.0357745		YPEL5	0.000119313	0.0108703	-0.0864393		NSF	0.0165882	1	0.105298		GNG5	5.84327e-10	5.33341e-08	0.0743449		HAMP	6.82029e-10	6.22517e-08	0.0444159		VAV1	2.11916e-05	0.00193424	0.0412131		KDM6A	5.07658e-31	4.63361e-29	0.134354		CD63	1.96489e-08	1.79344e-06	-0.101063
	MPG	0.000942433	0.0856251	-0.104643		RBX1	5.04953e-06	0.000459746	-0.301397		DNAJC8	0.000491008	0.044705	0.0695002		GYPC	0.000119673	0.0108703	0.0827862		SLC44A1	0.0166392	1	-0.138809		TRBC2	5.88148e-10	5.34739e-08	0.0736298		RAB5IF	6.8728e-10	6.25749e-08	0.0780148		PPP1R16B	2.18817e-05	0.00199227	-0.0631283		TRIM41	5.14521e-31	4.68457e-29	-0.0453357		TMIGD2	1.98684e-08	1.80897e-06	-0.0433704
	TIAM1	0.000942786	0.0856251	-0.115846		MRPL11	5.16521e-06	0.000469111	-0.136896		TRAPPC9	0.000498607	0.0452062	-0.0649291		RPL38	0.000119689	0.0108703	0.101495		LINC00623	0.0166651	1	0.101518		ACADVL	5.88781e-10	5.34739e-08	0.053122		NR3C1	7.04017e-10	6.39398e-08	-0.109347		CLIC3	2.20517e-05	0.00200276	-0.0232941		IER5	6.83092e-31	6.20394e-29	-0.123496		TOMM6	2.04773e-08	1.85978e-06	0.079921
	H2AFZ	0.000948314	0.085773	-0.190227		COL4A2	5.4636e-06	0.000494983	-0.399189		TIAM1	0.00050211	0.0452062	-0.062745		CCR7	0.00012142	0.010974	0.102217		LMBRD1	0.0166854	1	-0.136543		CYTH3	5.97344e-10	5.41173e-08	-0.0644858		PHF21A	7.06564e-10	6.40123e-08	-0.0946437		SH2D1B	2.21933e-05	0.00201063	-0.0350671		FTH1	7.08906e-31	6.42245e-29	0.249395		COPS9	2.07539e-08	1.88023e-06	0.0734406
	PJA2	0.000950759	0.085773	-0.140007		EIF2S3	5.54545e-06	0.000500929	-0.252814		DNAJC24	0.000502162	0.0452062	-0.0386093		SDK2	0.00012143	0.010974	-0.0636493		SNRPG	0.0166897	1	0.145222		TG	6.01014e-10	5.43153e-08	-0.042455		DBI	7.11837e-10	6.42895e-08	0.0927221		SUB1	2.23041e-05	0.00201569	0.0669432		LINC02068	7.25503e-31	6.55658e-29	-0.0392496		NLRP3	2.21047e-08	1.99766e-06	-0.0408269
	CSF3	0.000952713	0.085773	0.151167		SNX3	5.5566e-06	0.000500929	-0.302057		TNFAIP8	0.000502274	0.0452062	-0.0829847		SERF2	0.000123391	0.0111237	0.0994342		MED31	0.0167721	1	0.0929569		SKI	6.06301e-10	5.46582e-08	-0.0481024		IFIH1	7.13137e-10	6.42895e-08	-0.04768		MGAT2	2.23884e-05	0.00201832	0.0395061		FIS1	7.45858e-31	6.72392e-29	-0.0992281		DISC1	2.23928e-08	2.01871e-06	-0.0597433
	DUT	0.000953789	0.085773	-0.0788381		MCAM	5.78613e-06	0.000518866	-0.309868		PHYKPL	0.000502975	0.0452062	-0.0477449		ANXA6	0.000124784	0.0112217	0.0499906		PLA2G10	0.0169895	1	-0.0136926		AL157402.2	6.09133e-10	5.47786e-08	-0.0419208		NEDD4	7.24513e-10	6.51546e-08	0.0625614		TAOK3	2.25737e-05	0.00203003	-0.0585822		TMEM131L	7.72391e-31	6.94601e-29	-0.134121		PPP1R16B	2.24919e-08	2.02267e-06	-0.110621
	CTBP2	0.000963398	0.0864248	-0.160895		IGFBP4	5.78903e-06	0.000518866	-0.27238		CDK6	0.000503924	0.0452062	-0.0601915		KLHL24	0.000127056	0.011398	-0.0835585		ANKRD49	0.0170025	1	0.104886		IVNS1ABP	6.12317e-10	5.493e-08	-0.0733725		SKAP1	7.62344e-10	6.83886e-08	-0.119296		DHX15	2.28957e-05	0.00205394	0.0476898		SOCS3	1.05889e-30	9.49917e-29	0.108219		KRT81	2.34823e-08	2.10656e-06	-0.0186629
	SLC25A6	0.000968492	0.0864284	-0.16782		NDUFA13	5.79809e-06	0.000518866	-0.327005		ARHGAP4	0.000510041	0.0456431	-0.0322989		DCLRE1B	0.000129183	0.0115605	0.00880382		MKX	0.017035	1	-0.0288641		ESYT2	6.53119e-10	5.84469e-08	-0.0873847		TNFRSF18	7.69274e-10	6.88415e-08	0.11255		KIFC3	2.37046e-05	0.0021213	-0.0245999		PFKP	1.09906e-30	9.83536e-29	-0.095567		DDX21	2.38918e-08	2.13747e-06	0.102756
	EPHA6	0.000969884	0.0864284	0.0254797		NRIP1	5.90998e-06	0.000527588	0.475386		STK4	0.000516264	0.0460872	-0.0821001		NUCB1	0.000130892	0.0116848	0.0407177		FKBP14	0.0170482	1	-0.0735251		SIK3	6.8763e-10	6.13853e-08	-0.0908084		NR4A3	7.78416e-10	6.94898e-08	-0.0815232		HINT1	2.4935e-05	0.00222596	0.067324		HECW2	2.26179e-30	2.01912e-28	-0.055838		SLAMF7	2.39437e-08	2.13747e-06	0.0341877
	TTTY14	0.000971677	0.0864284	-0.0933215		LSM3	5.92888e-06	0.000527988	-0.227653		ANKRD13D	0.000519255	0.0462415	-0.0374252		SP100	0.000131325	0.011695	0.103594		G0S2	0.017062	1	-0.0779832		AC099489.1	7.27336e-10	6.47718e-08	0.0305325		LST1	7.90591e-10	7.04049e-08	-0.0547908		JMY	2.61949e-05	0.00233275	0.0680444		NDUFS6	2.35628e-30	2.09529e-28	-0.120109		ZNF804A	2.42468e-08	2.15926e-06	0.033854
	TPRG1L	0.000973241	0.0864284	-0.0517854		JUN	6.05857e-06	0.000538228	0.514208		CHFR	0.000526033	0.0467314	-0.0416237		PPP1CB	0.000133133	0.0118272	-0.0921572		PURA	0.0171399	1	0.0967001		TET3	7.32337e-10	6.50589e-08	-0.0670147		TIMM8B	8.00363e-10	7.10563e-08	0.077109		LTA	2.64367e-05	0.00234857	-0.0319199		MIR155HG	2.35857e-30	2.09529e-28	-0.246847		ZFP36L2	2.52137e-08	2.23992e-06	-0.115344
	COLEC12	0.000975244	0.0864284	0.133144		TXNDC12	6.08875e-06	0.000538568	-0.193443		LINC00944	0.000532304	0.047174	-0.0260205		COMMD6	0.00013423	0.0118958	0.0943978		CEP350	0.0171759	1	-0.144954		ARID1B	8.08114e-10	7.16169e-08	-0.0861174		CABLES1	8.01789e-10	7.10563e-08	-0.0724976		GMDS-DT	2.78112e-05	0.00246469	-0.0432013		RASSF8	2.57701e-30	2.28381e-28	0.167717		ADORA2A	2.52919e-08	2.24143e-06	0.0458797
	JPX	0.000982301	0.0868435	-0.112845		MT-CO2	6.10201e-06	0.000538568	-0.602881		SCAMP1	0.000534379	0.0472435	-0.0459273		ATM	0.000136059	0.0120287	-0.0960302		INPP5B	0.0172024	1	-0.0533765		TENT2	8.46112e-10	7.48033e-08	-0.0756582		NR4A1	8.12571e-10	7.1838e-08	-0.0499697		LINC00299	2.81825e-05	0.00249157	0.0880629		C5orf58	2.6926e-30	2.38048e-28	-0.0383727		UST	2.68125e-08	2.37044e-06	-0.0865837
	AL138733.1	0.000985259	0.0868951	0.0546899		C4orf3	6.10737e-06	0.000538568	-0.338306		AL731577.2	0.000538924	0.0475305	-0.0332986		PFDN4	0.000138768	0.0122348	0.0508848		AC073840.1	0.0173798	1	-0.0256618		PBX3	8.77822e-10	7.74197e-08	-0.0712777		AK2	8.33724e-10	7.35305e-08	0.0718834		JUNB	2.82678e-05	0.00249309	0.0793159		DIAPH2	3.39648e-30	2.99554e-28	-0.101275		CAT	2.81676e-08	2.48425e-06	-0.0491776
	PEBP1	0.00099988	0.0879726	-0.130009		NET1	6.12942e-06	0.000538568	0.256244		GPCPD1	0.000542328	0.0477158	-0.0820077		CENPO	0.000139059	0.0122348	-0.0299475		DTX2	0.0174016	1	-0.0262297		CNOT2	8.92721e-10	7.85444e-08	-0.0802278		NEK1	8.68833e-10	7.64427e-08	-0.0759787		PLAC8	2.93901e-05	0.00258584	-0.0404197		PLP2	4.49306e-30	3.95314e-28	-0.130155		FMNL2	2.83906e-08	2.49338e-06	0.0574187
	PPFIBP1	0.00100894	0.088435	-0.162737		OTULIN	6.13598e-06	0.000538568	0.234789		AL118516.1	0.000546714	0.0479863	0.0358677		PSMA6	0.000139861	0.0122759	0.0703963		PIK3R1	0.0174047	1	-0.109318		NDUFA2	8.95935e-10	7.86381e-08	0.0674955		TIMM10	8.8537e-10	7.77109e-08	0.0623885		RSU1	2.95997e-05	0.00259803	-0.0313624		BOLA1	4.67751e-30	4.10555e-28	-0.0424663		RPL14	2.84075e-08	2.49338e-06	-0.088887
	RRAS	0.00100997	0.088435	-0.0916654		CAMLG	6.34585e-06	0.000554768	-0.228492		CCNC	0.000549569	0.0481215	-0.0528684		RYBP	0.000140741	0.0123031	-0.0753051		AC015813.1	0.0174556	1	0.0343081		AP000331.1	9.25358e-10	8.10264e-08	-0.0265991		PFKFB4	9.10902e-10	7.97605e-08	-0.0466647		TRIP10	3.10865e-05	0.002722	0.0281683		DRAP1	4.70478e-30	4.11961e-28	-0.121573		NDUFB9	2.87573e-08	2.51805e-06	0.0698388
	GNAI3	0.00101369	0.0885481	-0.132847		BANF1	6.35086e-06	0.000554768	-0.223715		PTAR1	0.000553403	0.0483406	-0.0473027		ROMO1	0.000140843	0.0123031	0.0701591		FAM192A	0.0175575	1	-0.0815318		KLRC1	9.51879e-10	8.31278e-08	-0.0885173		KMT2C	9.27311e-10	8.10036e-08	-0.0992949		RPL13	3.18555e-05	0.00277845	-0.0513223		KLRC1	6.27548e-30	5.48184e-28	0.153033		TMEM63A	2.92656e-08	2.55644e-06	-0.0425946
	TMED4	0.00101825	0.0885481	-0.080127		SEM1	6.59578e-06	0.000574706	-0.337354		SNX13	0.000554713	0.0483406	-0.0451968		DBI	0.000141311	0.0123146	0.076758		AHCYL2	0.0175586	1	-0.0872988		RAB1A	9.53899e-10	8.31278e-08	-0.0716993		VEGFB	9.87759e-10	8.60785e-08	-0.0611759		FNIP2	3.1883e-05	0.00277845	0.0530545		PEAK1	6.6623e-30	5.80588e-28	0.148516		HIVEP1	3.10122e-08	2.70256e-06	0.110604
	TMEM87A	0.00101852	0.0885481	-0.128459		EZH2	6.61051e-06	0.000574706	0.228542		ATP5PD	0.00055739	0.0484585	0.0675219		RPL18A	0.000144961	0.0126027	0.11375		AL157871.6	0.0180117	1	-0.0197239		HIST1H2AC	1.09064e-09	9.45791e-08	-0.0613862		SNHG9	1.04807e-09	9.09507e-08	0.060553		REXO2	3.25781e-05	0.00283228	-0.0386847		BSG	8.23919e-30	7.16301e-28	-0.0939183		TYROBP	3.236e-08	2.81332e-06	-0.0652112
	GLB1	0.00102817	0.0889455	-0.0743064		PLAUR	6.64657e-06	0.000576472	-0.274639		AC092944.1	0.000559469	0.0484836	-0.0368848		PML	0.000146327	0.0126428	0.0395347		MICU1	0.0180628	1	0.121219		SCAPER	1.09149e-09	9.45791e-08	-0.0800875		NDUFA13	1.04864e-09	9.09507e-08	0.0954477		ERP29	3.44101e-05	0.00298446	-0.0471851		COPE	1.00155e-29	8.68666e-28	-0.123064		RPF1	3.26955e-08	2.83575e-06	0.056343
	CCDC71L	0.00103323	0.0889455	-0.129505		CARD8	6.75989e-06	0.000584914	-0.252841		LRP4	0.000560328	0.0484836	-0.00612039		BCL11A	0.000146484	0.0126428	0.100841		OPN1SW	0.0181663	1	-0.00906374		OTUD5	1.09306e-09	9.45791e-08	0.0672831		STAMBPL1	1.05526e-09	9.13089e-08	-0.0598736		C20orf204	3.4495e-05	0.00298475	-0.0365043		MZT2A	1.16264e-29	1.006e-27	-0.0945998		CTSD	3.38131e-08	2.92575e-06	-0.0478414
	ATP6V0D1	0.00103323	0.0889455	-0.0866423		ELP2	6.85848e-06	0.000592045	-0.190977		ITK	0.000565691	0.0488322	-0.0874144		RNF167	0.000146781	0.0126428	0.0369507		RPL10	0.0183235	1	-0.236959		RPL12	1.14452e-09	9.87889e-08	0.0759975		CD70	1.09582e-09	9.45942e-08	0.0349971		CRIM1	3.52213e-05	0.00304041	-0.0438974		PHF19	1.17992e-29	1.01854e-27	-0.0849852		TNFAIP2	3.49084e-08	3.01341e-06	0.0630505
	PREPL	0.00103427	0.0889455	-0.100932		AC022217.3	6.93341e-06	0.000597106	0.276563		HINT1	0.000577814	0.0497613	0.0777989		RHOQ	0.000146804	0.0126428	-0.0781188		ASAH1	0.01834	1	-0.0800896		SNHG6	1.14711e-09	9.87889e-08	0.0892861		RASSF8	1.12617e-09	9.69857e-08	-0.109374		PLP2	3.6563e-05	0.00314881	-0.0536506		TRBC2	1.6789e-29	1.44587e-27	-0.133435		IMP3	3.54136e-08	3.04982e-06	0.0585981
	COX5B	0.00103744	0.0889455	-0.143483		RAN	6.97463e-06	0.000599245	-0.338136		MAT2B	0.000581839	0.0499904	0.0562943		CORO1A	0.000148545	0.0127627	0.0729614		UBLCP1	0.0183766	1	0.0691905		AC022973.4	1.15298e-09	9.90615e-08	-0.0268919		HIF1A	1.29176e-09	1.10985e-07	0.109005		TGFBR2	3.66708e-05	0.00315068	-0.047615		DBI	1.69791e-29	1.45881e-27	-0.132596		ABCA5	3.74523e-08	3.21782e-06	-0.0653397
	NDUFB6	0.00103767	0.0889455	-0.104687		EMC7	7.21094e-06	0.000618097	-0.185874		AL157402.2	0.000583511	0.0500166	-0.0451482		AC011933.4	0.000151223	0.0129623	-0.0697984		BDNF-AS	0.0183788	1	-0.0254846		RPS25	1.16792e-09	1.0011e-07	0.0746335		INPP4A	1.3066e-09	1.11998e-07	-0.083605		C21orf91	3.74276e-05	0.00320066	0.0465715		TRAPPC9	1.80601e-29	1.54805e-27	-0.110944		SIK3	4.07577e-08	3.49361e-06	0.108706
	AC091180.5	0.00104406	0.0892842	0.0415671		SLC25A3	7.5455e-06	0.000645264	-0.31547		HNRNPA1	0.000597272	0.0510314	0.0787309		TNKS2-AS1	0.00015494	0.0132474	0.0174753		PITHD1	0.0184307	1	0.089666		CAPN12	1.22628e-09	1.04867e-07	-0.0520244		INPP5D	1.34889e-09	1.15352e-07	-0.103508		CDC42SE1	3.7455e-05	0.00320066	0.0580588		DNAJA1	1.89047e-29	1.61666e-27	-0.144219		PLAT	4.12415e-08	3.52683e-06	-0.0312887
	CAV1	0.00105059	0.0896137	-0.105268		GMFG	7.60531e-06	0.000648862	-0.259334		AP3B1	0.000598887	0.0510314	-0.0653522		RPS28	0.000155273	0.0132474	0.114717		ZNF791	0.0184339	1	-0.0995934		EVL	1.30088e-09	1.10987e-07	-0.0854506		CCT5	1.36336e-09	1.16318e-07	0.0807482		ZC3H7A	3.7515e-05	0.00320066	0.0527438		CAST	2.02552e-29	1.72811e-27	-0.132499		SKAP2	4.16737e-08	3.55548e-06	-0.0924398
	PIP4P1	0.00105308	0.0896137	-0.0525121		FBL	7.67021e-06	0.000652877	-0.233737		AC139887.2	0.000599533	0.0510314	-0.0330477		PHLPP1	0.000156283	0.0133026	-0.0726095		ZC3H14	0.0184438	1	-0.0665475		LMO7	1.31487e-09	1.1192e-07	0.0397339		SYTL2	1.38104e-09	1.17376e-07	-0.0706252		FUS	3.93641e-05	0.00335062	0.0619136		LAPTM5	2.09475e-29	1.78302e-27	-0.0725019		SSBP3	4.28668e-08	3.64876e-06	0.0818672
	CYBRD1	0.00105758	0.0896137	-0.0864816		GHITM	7.78218e-06	0.000660871	-0.210365		AC011933.4	0.000607328	0.051575	-0.0409927		CD37	0.000161774	0.0137362	0.104834		TMEM263	0.0184527	1	-0.112976		VIM	1.3515e-09	1.14771e-07	-0.0818689		AC008014.1	1.38217e-09	1.17376e-07	-0.0873964		SENP7	4.00214e-05	0.00339866	-0.0409037		ELOB	2.32507e-29	1.97447e-27	-0.131231		RAB10	4.42506e-08	3.75781e-06	0.0853738
	CST7	0.00105771	0.0896137	-0.0788513		TMA7	7.82222e-06	0.000662734	-0.396246		AC012146.1	0.000611657	0.0517386	0.0262759		UBE2H	0.000162128	0.0137362	-0.0811087		TRIM22	0.0185063	1	0.129497		SAMD3	1.36155e-09	1.15357e-07	-0.0924338		PPP1R16B	1.49674e-09	1.2681e-07	-0.104808		AC008105.3	4.02427e-05	0.00340954	-0.0548356		FAM174C	3.49775e-29	2.96345e-27	-0.0763557		TGFBR2	4.4619e-08	3.78032e-06	-0.0721177
	MPRIP	0.00107122	0.0905489	-0.114174		VPS28	8.25607e-06	0.000697876	-0.256131		NDUFAF8	0.000613391	0.0517386	0.0454942		SET	0.000162568	0.0137417	0.094492		ZNF451	0.0185079	1	-0.113591		MIR181A2HG	1.37831e-09	1.16507e-07	-0.059879		MYCBP2	1.57477e-09	1.33113e-07	-0.0942039		CSRNP1	4.07326e-05	0.00344308	0.0433964		LGALS3BP	4.97935e-29	4.20899e-27	-0.0326192		DDX5	4.50515e-08	3.80815e-06	0.0948799
	AC090617.4	0.00108256	0.0912964	-0.063244		CALM1	8.37464e-06	0.000706268	-0.45349		WWP1	0.000613496	0.0517386	-0.0631499		BTAF1	0.00016327	0.0137693	-0.0789283		SDF4	0.018539	1	-0.0923595		SEC61G	1.38495e-09	1.16798e-07	0.0841968		LRBA	1.64914e-09	1.39079e-07	-0.0969571		PIM3	4.15888e-05	0.00350057	0.0516773		UTRN	5.77802e-29	4.87284e-27	-0.132029		UBE2G2	4.73872e-08	3.99636e-06	0.0602221
	BCL2A1	0.00110247	0.0926715	-0.136918		IQGAP1	8.44249e-06	0.000710353	-0.324436		AC005332.1	0.00061854	0.0520441	-0.0116676		GDI2	0.000164175	0.0137943	0.0849916		LAMB1	0.018573	1	-0.0141102		AC099782.2	1.39676e-09	1.17523e-07	-0.0449612		COX7A2	1.66766e-09	1.40317e-07	0.0932697		PLAAT4	4.16041e-05	0.00350057	-0.0451044		NDUFS8	7.06863e-29	5.94756e-27	-0.0960776		ITGB1	4.78447e-08	4.0254e-06	-0.0763871
	DNAJB9	0.00110393	0.0926715	-0.139758		SRSF9	8.53642e-06	0.000716609	-0.266112		FLVCR1	0.000621561	0.0521784	-0.0248681		MT2A	0.000164321	0.0137943	0.0686013		APPL2	0.0186249	1	-0.0763278		PRH1	1.42193e-09	1.19367e-07	-0.0516937		XYLT1	1.76639e-09	1.48284e-07	-0.0923796		HIC1	4.23404e-05	0.00355436	-0.0225386		SNHG6	7.76373e-29	6.51744e-27	0.149142		DHRS3	4.79515e-08	4.0254e-06	-0.0710183
	AP002784.1	0.00111189	0.0931269	0.111576		LGALS3	8.60531e-06	0.000720739	-0.299568		PFDN1	0.000630112	0.0527001	0.0477837		TALDO1	0.000168207	0.014067	0.058823		LPCAT4	0.0186423	1	0.0300187		PARP8	1.45273e-09	1.21674e-07	-0.0897791		AHI1	1.77801e-09	1.48917e-07	-0.131195		MMP25-AS1	4.33943e-05	0.0036345	-0.0243957		MX1	8.10014e-29	6.78429e-27	-0.0661645		PLAA	5.04053e-08	4.2217e-06	0.0558925
	SPARC	0.00111582	0.0932286	-0.120389		PSMD13	8.83386e-06	0.000738192	-0.227169		ZBED4	0.000630656	0.0527001	-0.0322366		NDUFA4	0.000168338	0.014067	0.0819516		LINC01534	0.0186683	1	-0.0228709		RBM33	1.4733e-09	1.23115e-07	-0.0704798		EHD1	1.83109e-09	1.52929e-07	0.0669106		RAB4B	4.35652e-05	0.00364048	0.0299162		PPP1CA	8.70191e-29	7.27166e-27	-0.101503		MARCKS	5.05233e-08	4.22192e-06	0.0447371
	LNCOG	0.0011182	0.0932286	0.0137515		TMBIM4	9.22647e-06	0.000768812	-0.26215		NEU3	0.000633277	0.0527985	-0.0213596		SNAPIN	0.000171568	0.0143043	0.040267		NDUFS8	0.0187237	1	-0.0918968		PLEKHA2	1.55086e-09	1.29132e-07	-0.0819506		WDR83OS	1.83426e-09	1.52929e-07	0.0836878		GGCT	4.40998e-05	0.00367612	0.0298147		SPN	9.06356e-29	7.55662e-27	-0.0664442		TXNL4A	5.11489e-08	4.26447e-06	0.0712413
	YPEL3	0.00112969	0.0939726	-0.0731865		SOX4	9.25492e-06	0.000768812	0.548744		ITPR1	0.000635091	0.0528295	-0.0522374		CALM2	0.000172174	0.0143159	0.0922383		SNHG9	0.0188124	1	0.122202		TRAPPC10	1.55236e-09	1.29132e-07	-0.0775999		TMEM184C	1.92538e-09	1.60161e-07	-0.0732731		SATB1	4.41926e-05	0.00367612	0.0613147		AF117829.1	1.466e-28	1.21948e-26	-0.130436		TMEM208	5.38372e-08	4.4784e-06	0.0612345
	HLA-C	0.00116443	0.0964855	-0.199513		SAT1	9.26685e-06	0.000768812	0.495358		PSME4	0.000642727	0.0533434	-0.0651813		KIT	0.000172491	0.0143159	-0.0349209		RAB35	0.0188507	1	0.0730684		ETS1	1.56001e-09	1.29474e-07	0.0800511		ZNF83	2.04511e-09	1.69735e-07	-0.0825499		AL137856.1	4.58922e-05	0.00380884	-0.0382057		DCTN3	1.79303e-28	1.48813e-26	-0.0765511		MRPS6	5.42445e-08	4.50205e-06	-0.0916803
	AP000943.2	0.00116537	0.0964855	0.163461		SPINDOC	9.28431e-06	0.000768812	0.230963		SSBP3	0.000650001	0.053825	-0.0384542		SH3KBP1	0.00018204	0.0150579	-0.0868611		AC103810.2	0.0188913	1	-0.0159034		C11orf65	1.5788e-09	1.30737e-07	-0.0415158		JAG1	2.0668e-09	1.70864e-07	-0.0438627		ST7	4.70237e-05	0.00389392	-0.0197568		PTMA	1.89216e-28	1.56685e-26	-0.129406		ZHX2	5.44221e-08	4.50657e-06	0.0965742
	IL10RA	0.00116781	0.0964855	0.0363698		TARS	9.31706e-06	0.000769782	-0.259231		SLFN12L	0.0006531	0.0539596	-0.0644607		RUBCNL	0.000182253	0.0150579	-0.107511		AC073167.1	0.0188953	1	-0.05441		XYLT1	1.72891e-09	1.42844e-07	-0.073519		CD2AP	2.06806e-09	1.70864e-07	-0.0820686		YPEL3	4.73571e-05	0.00391268	-0.0522122		EBNA1BP2	2.26944e-28	1.87503e-26	-0.0763443		ZNF706	5.48859e-08	4.53472e-06	0.0769911
	TIMP3	0.00117083	0.0965172	-0.127723		TOMM22	9.60155e-06	0.000791501	-0.177279		COX6C	0.00065512	0.0540046	0.0737846		RPL18	0.000184493	0.0152086	0.104575		LTO1	0.0189012	1	-0.0387057		PSMA7	1.7543e-09	1.44615e-07	0.0797825		CAPN12	2.11565e-09	1.74403e-07	-0.0526211		HERC3	4.75422e-05	0.00391913	-0.0354744		SP100	2.36457e-28	1.94923e-26	-0.145602		RNF145	5.67331e-08	4.67303e-06	0.0775035
	AC068286.2	0.00117532	0.0966691	0.0223213		CXCL8	1.00845e-05	0.000829443	0.412115		RPL38	0.000658329	0.0541472	0.0687076		MYD88	0.000185383	0.0152343	0.0272125		KLHL42	0.0189975	1	-0.0430244		ZNF609	1.80925e-09	1.4881e-07	-0.0802631		LSM3	2.23668e-09	1.83966e-07	0.0742881		RNASET2	4.7734e-05	0.0039261	-0.0301935		CRY1	2.41194e-28	1.98381e-26	0.126299		CC2D2B	5.68153e-08	4.67303e-06	-0.0391426
	TTC33	0.00117881	0.0967011	0.14994		CARS	1.01134e-05	0.00082996	-0.219717		ELOVL6	0.000660909	0.0541552	-0.0233471		RCOR1	0.000185637	0.0152343	-0.0736474		TRIM61	0.0190659	1	-0.0213423		BCL3	1.92377e-09	1.57874e-07	0.0459327		AC090617.4	2.26316e-09	1.85369e-07	-0.0482594		SLIRP	4.79289e-05	0.00393329	0.053916		GPAT4	2.52683e-28	2.07364e-26	0.113632		CAMK1D	5.73632e-08	4.70089e-06	-0.118495
	PLP2	0.0011838	0.0967011	-0.0911015		RIPK1	1.02877e-05	0.000842368	0.312595		RPS6KA3	0.000661385	0.0541552	-0.0769758		RPL36A	0.000186655	0.0152836	0.103567		AC021678.2	0.0190792	1	-0.0638963		NDUFA4	1.93791e-09	1.58679e-07	0.0738229		GNA13	2.26387e-09	1.85369e-07	-0.0797747		TST	4.81982e-05	0.00394654	-0.0172134		SIK3	2.7317e-28	2.23675e-26	0.157187		KANTR	5.7411e-08	4.70089e-06	-0.0599362
	PPP1R14B	0.00118504	0.0967011	-0.184984		IFI16	1.03365e-05	0.000844482	-0.36084		RO60	0.000669072	0.0546623	-0.0546707		RPL41	0.000193799	0.0158331	0.107174		ANGPTL1	0.0191095	1	-0.0815622		RPL32	1.95657e-09	1.59849e-07	0.0691834		ILF2	2.42579e-09	1.98184e-07	0.0740631		CTSW	4.83535e-05	0.00395042	-0.050673		FUCA1	2.777e-28	2.26877e-26	-0.0822019		SF3B5	5.82316e-08	4.75744e-06	0.082061
	KIAA1143	0.00118627	0.0967011	-0.0754245		PIM3	1.0458e-05	0.000852505	-0.321454		PI4K2B	0.000675951	0.0551013	-0.035226		TLK2	0.000194584	0.0158619	-0.0739529		DLL1	0.0191504	1	-0.0196876		ARHGAP10	2.15214e-09	1.75436e-07	-0.0483975		PSMD8	2.43796e-09	1.98735e-07	0.0823929		AL360178.1	4.89194e-05	0.00398775	-0.0301159		DPP7	3.79422e-28	3.09293e-26	-0.0810563		RPS8	5.85358e-08	4.77165e-06	-0.0932839
	CLVS1	0.00119001	0.0967899	0.0266888		SPTAN1	1.05583e-05	0.000856952	0.38915		S100A4	0.000683571	0.0555986	-0.0748855		PUM1	0.000199173	0.0161998	-0.0811366		AC132219.1	0.0192523	1	-0.0202588		TMEM50A	2.16522e-09	1.76109e-07	0.0709543		PNP	2.46111e-09	2.00176e-07	0.0505892		PHLPP1	4.98781e-05	0.00405686	-0.0501051		SQOR	3.83672e-28	3.12062e-26	-0.0938109		WTAP	6.22888e-08	5.0663e-06	0.0791116
	RINL	0.0012005	0.0974268	0.0231836		TRIR	1.05594e-05	0.000856952	-0.301954		TRAPPC12	0.000689194	0.0559317	-0.0393031		MICAL3	0.000201783	0.0163757	-0.0794581		NSUN7	0.019348	1	-0.0416267		GTDC1	2.20826e-09	1.79212e-07	-0.0742653		RPLP2	2.47151e-09	2.00576e-07	0.0737761		AC068587.4	5.0056e-05	0.00406231	-0.0256619		CHRM3	4.28905e-28	3.48079e-26	-0.0974844		AL391832.4	6.25504e-08	5.07629e-06	-0.0308386
	BX322234.1	0.00120551	0.0975323	-0.0905763		FIBP	1.07334e-05	0.000868882	-0.157727		NFATC3	0.000700485	0.0567222	-0.0630392		SLAIN2	0.000206333	0.0167079	-0.0524874		STAG2	0.0193556	1	-0.135134		SELENOS	2.21362e-09	1.79249e-07	0.0752232		TNKS	2.60711e-09	2.11113e-07	-0.0795286		SCN1B	5.04441e-05	0.00408475	-0.0343991		ADAM19	4.67204e-28	3.78322e-26	-0.148668		SRSF9	6.33851e-08	5.13265e-06	0.0794654
	FURIN	0.00120713	0.0975323	-0.0886539		YARS	1.07539e-05	0.000868882	-0.215388		RPL10A	0.000702983	0.0567931	-0.0820757		ERH	0.000211646	0.0171003	0.0723575		TMTC4	0.0193697	1	0.0466605		RABAC1	2.23935e-09	1.80932e-07	0.0761969		NDUFA11	2.65404e-09	2.14438e-07	0.0823616		STK39	5.07347e-05	0.00409921	-0.0306748		ID2	4.87963e-28	3.94259e-26	0.173862		LINC00342	6.39333e-08	5.16562e-06	-0.0534828
	PEG10	0.001221	0.0984358	0.154523		BNIP2	1.07857e-05	0.000869062	-0.259426		SYT11	0.000704464	0.0567931	-0.0224785		IL32	0.000217946	0.0175705	-0.0377052		AL591518.1	0.019373	1	-0.0398054		TIAM1	2.44905e-09	1.9744e-07	-0.0487313		BUD31	2.69892e-09	2.17584e-07	0.0731914		ZNF267	5.09488e-05	0.00410744	0.0554411		CCL5	5.3728e-28	4.3315e-26	-0.0615279		PDE8A	6.59873e-08	5.31982e-06	-0.0897282
	TGFBR2	0.00123454	0.0992798	-0.100379		GTF2A1	1.08112e-05	0.000869062	0.351333		RPL6	0.000709541	0.0570767	0.0813572		DARS-AS1	0.000218922	0.0176105	-0.0569238		DANCR	0.01939	1	0.118699		USP25	2.51632e-09	2.02417e-07	-0.0731148		CSKMT	2.8403e-09	2.28003e-07	0.0430831		XPO1	5.21105e-05	0.00418875	-0.039354		PRMT1	5.45247e-28	4.38606e-26	-0.125833		C20orf204	6.6533e-08	5.35203e-06	-0.0393071
	SERPINB1	0.00123715	0.0992798	-0.105596		RABAC1	1.08274e-05	0.000869062	-0.290178		NDUFC1	0.000714437	0.057235	0.0606536		HEIH	0.000220716	0.0177158	0.0405343		OSTN-AS1	0.019404	1	0.0306377		NCOA1	2.62693e-09	2.10851e-07	-0.087581		LCP2	2.84062e-09	2.28003e-07	-0.0860409		PRPF6	5.21925e-05	0.00418875	-0.0560501		IL7R	5.70236e-28	4.57702e-26	0.203415		MPLKIP	6.70988e-08	5.38571e-06	0.0563312
	VAMP5	0.00123961	0.0992798	-0.0894703		STAT5B	1.13067e-05	0.000905553	-0.234487		EEF1A1	0.000715878	0.057235	-0.0691572		SVBP	0.000221465	0.0177234	0.0407645		C4orf47	0.0194278	1	-0.078548		RPL28	2.80888e-09	2.24962e-07	0.0714165		IL22	3.03711e-09	2.43241e-07	0.130389		RPL39	5.23007e-05	0.00418875	0.0521678		ARPC1B	5.81011e-28	4.6533e-26	-0.127338		IL26	7.0304e-08	5.63063e-06	0.0555688
	TESK2	0.00124736	0.0996823	0.108654		KITLG	1.15043e-05	0.000919367	0.318175		WDFY2	0.000716199	0.057235	-0.0479679		WDR45B	0.000221779	0.0177234	-0.0633329		TRPV1	0.0194333	1	-0.0192664		FLI1	2.81502e-09	2.24962e-07	-0.0675747		PPP2R5C	3.06193e-09	2.44693e-07	-0.0835017		SLC7A5	5.27755e-05	0.00421755	0.0443559		AC104078.2	5.9784e-28	4.77763e-26	-0.0324726		KLF3-AS1	7.11946e-08	5.6895e-06	-0.0512202
	CYBA	0.0012574	0.100266	-0.144274		ODC1	1.17512e-05	0.000937051	0.373135		CARS2	0.000719333	0.0573601	-0.0347715		IGKC	0.000222767	0.0177636	0.19338		GTF3C6	0.0194668	1	0.092272		OGT	3.04912e-09	2.43139e-07	-0.0700235		RAPGEF2	3.19459e-09	2.54739e-07	-0.0801243		NFAT5	5.30063e-05	0.00422677	0.0786292		HMGN1	6.32716e-28	5.04533e-26	-0.131943		DPYD-AS1	7.30075e-08	5.82167e-06	-0.0452641
	CSDE1	0.00126466	0.100543	-0.137965		ZNHIT1	1.18249e-05	0.000940873	-0.225726		CARD8	0.000727331	0.0578718	-0.0546522		HECA	0.000225466	0.0179397	-0.0546957		DHX36	0.019491	1	0.14008		PLXNC1	3.0794e-09	2.4502e-07	-0.0668981		SPTLC2	3.25327e-09	2.58854e-07	-0.0772569		AC007780.1	5.3358e-05	0.00424556	-0.0159216		CTDP1	7.02136e-28	5.58672e-26	0.0725277		PSMA2	7.35198e-08	5.84978e-06	0.086182
	PKDCC	0.00126778	0.100543	-0.0711981		KRT10	1.1891e-05	0.00094408	-0.280765		PPP6R3	0.000729704	0.0579347	-0.0704085		CEP170	0.000226255	0.017948	-0.0793971		TMEM65	0.0195249	1	-0.0845226		FOXN3	3.11743e-09	2.47507e-07	-0.0881106		STARD4-AS1	3.28548e-09	2.6085e-07	-0.0414467		PHC2	5.39747e-05	0.00428531	-0.0271796		SRI	1.27299e-27	1.01069e-25	-0.119682		MIR4435-2HG	7.48176e-08	5.94013e-06	0.0711368
	LMAN2	0.00126912	0.100543	-0.108562		RPL36AL	1.21675e-05	0.000963942	-0.418035		AC092640.1	0.000734348	0.0581772	-0.0176362		DUSP16	0.000226551	0.017948	-0.0481687		AC022400.4	0.019525	1	-0.0196466		NFKB2	3.27189e-09	2.59209e-07	0.0478958		GYPC	3.36331e-09	2.66451e-07	-0.0884157		AC016168.2	5.41959e-05	0.00429356	-0.00931474		CD96	1.30336e-27	1.03256e-25	-0.172735		GAS5	7.5517e-08	5.98268e-06	-0.114494
	TTC3	0.00127774	0.10091	-0.134625		PSMB3	1.23178e-05	0.000973744	-0.251865		AC022146.2	0.000742507	0.0586966	-0.0206654		PRPF4B	0.0002306	0.0182293	0.080662		FNBP1	0.0195447	1	-0.226772		SMAP2	3.38843e-09	2.67861e-07	0.0812434		DPH3	3.45297e-09	2.72964e-07	0.0532824		PDE4D	5.46294e-05	0.00431856	-0.0541744		PSMB3	1.42365e-27	1.12542e-25	-0.125175		SERPINB1	7.67009e-08	6.05622e-06	0.0918886
	BMPR1B-DT	0.00127926	0.10091	0.0163221		LINC01069	1.23531e-05	0.000974427	0.0879695		BBS9	0.000749479	0.05912	-0.0531098		AP1S2	0.000231711	0.0182777	0.0545063		AC005674.2	0.019968	1	-0.012506		BTN3A1	3.44123e-09	2.71367e-07	-0.0571095		TCAF1	3.47586e-09	2.74181e-07	-0.0524929		PPM1K	5.51283e-05	0.0043486	0.0343792		DPYD	1.47524e-27	1.16369e-25	-0.139986		LRRC75A	7.67762e-08	6.05622e-06	-0.0527177
	ADGRB3	0.00128338	0.101017	-0.12399		TSC22D2	1.25239e-05	0.000985781	0.30848		NNT	0.000771373	0.0607162	-0.041013		BAG1	0.000236847	0.0186426	0.0522668		BX284613.2	0.0199712	1	-0.040076		CIAO2A	3.4476e-09	2.71367e-07	0.0423198		ZNF654	3.49093e-09	2.74777e-07	-0.0776855		ZSCAN16-AS1	5.5786e-05	0.0043883	0.033021		C15orf48	1.69399e-27	1.33337e-25	-0.251739		TXNL1	7.71784e-08	6.07485e-06	0.0751405
	CDK2AP2	0.00129983	0.102093	-0.116295		NDUFAF3	1.25627e-05	0.000986715	-0.191183		TBL1XR1	0.000782025	0.0614225	-0.0681314		AC244502.1	0.000238507	0.018733	-0.0275758		GABARAPL1	0.0200358	1	0.11523		TBC1D4	3.47809e-09	2.73148e-07	-0.0363661		LPXN	3.58516e-09	2.81589e-07	-0.0948454		LINC00892	5.5985e-05	0.0043883	0.021239		PSAP	1.75278e-27	1.37668e-25	-0.0734067		MFSD2A	7.79567e-08	6.12295e-06	0.0342522
	ITGB3BP	0.00130325	0.102142	-0.0780932		DNAJB11	1.26663e-05	0.000992717	-0.246421		RSF1	0.000790567	0.0618662	-0.0702184		LPAR6	0.0002398	0.0187942	0.0414045		NUDT16	0.0200471	1	-0.0399934		KRT10	3.48515e-09	2.73148e-07	0.0697477		MBNL1	3.61551e-09	2.83365e-07	-0.104691		ENDOD1	5.59913e-05	0.0043883	-0.0132586		CD320	2.01126e-27	1.57632e-25	-0.0510618		CTSA	7.83061e-08	6.13722e-06	-0.0293163
	ATP5IF1	0.00131755	0.103042	-0.104507		PSMA6	1.28485e-05	0.00100484	-0.314129		EGLN1	0.000791055	0.0618662	-0.0521727		RPS24	0.000245929	0.0191987	0.0961315		AL359762.1	0.0201707	1	-0.0246251		COLQ	3.50904e-09	2.74432e-07	-0.0327237		MGAT5	3.84924e-09	3.01038e-07	-0.0939655		EML4	5.64654e-05	0.00441601	-0.0828026		LINC02328	2.27859e-27	1.78202e-25	-0.0940634		SFPQ	7.87859e-08	6.16163e-06	0.0860711
	SELENOP	0.00132209	0.103177	-0.0681241		TMF1	1.30164e-05	0.00101581	-0.229769		NIPBL	0.000793614	0.061934	-0.0758745		FKBP1A	0.000246009	0.0191987	0.0558155		EFCAB7	0.0202139	1	-0.0494198		DNMT3A	3.57088e-09	2.78673e-07	-0.0639119		PARK7	3.88858e-09	3.03467e-07	0.0951891		YWHAH	5.74991e-05	0.00448726	-0.0532013		NEAT1	2.48024e-27	1.93559e-25	0.18139		AK6	8.44663e-08	6.59179e-06	0.0507304
	PPP1R15A	0.00134035	0.104379	0.229467		RAB5C	1.30738e-05	0.00101811	-0.208811		SRGN	0.000799709	0.0622769	0.0931698		FAM49A	0.000247288	0.0192574	-0.0823679		C6orf226	0.0202574	1	0.0558794		RAB37	3.58848e-09	2.79451e-07	-0.0425717		STK24	3.9782e-09	3.098e-07	-0.0644615		ERN1	5.82393e-05	0.00453535	-0.0614327		SNHG32	2.84002e-27	2.21165e-25	0.0991937		NDUFAF8	8.50498e-08	6.62321e-06	0.0551186
	CNPY2	0.00134519	0.104534	-0.103646		PABPC4	1.31425e-05	0.00102129	0.400906		CLIC3	0.000814698	0.0633095	0.027037		REV3L	0.000249845	0.0194152	-0.0875625		AC078778.1	0.0202583	1	-0.0169128		PFDN4	3.63117e-09	2.82175e-07	0.053841		SKAP1-AS1	4.00331e-09	3.11094e-07	-0.038631		AC008014.1	5.99193e-05	0.00465628	-0.0284458		STK39	2.98232e-27	2.31753e-25	-0.0888213		TRBC1	8.83189e-08	6.86318e-06	-0.109802
	ADM	0.00135699	0.105227	-0.15546		RANBP2	1.34447e-05	0.00104256	-0.260377		DYM	0.000817685	0.0633591	-0.066336		RPS25	0.000251836	0.0195147	0.101992		CTSH	0.0203328	1	-0.098389		COX6A1	3.65948e-09	2.83471e-07	0.0712111		ATP6V0B	4.23252e-09	3.28208e-07	0.0735818		RALGPS2	6.04945e-05	0.00469101	-0.0366572		CLIC1	3.07272e-27	2.38273e-25	-0.139749		MRPL47	8.90963e-08	6.90893e-06	0.061481
	AC009093.4	0.00136332	0.105494	0.0490633		CDKN2B	1.35999e-05	0.00105237	0.164684		SND1	0.000818799	0.0633591	-0.064857		TBX21	0.000252191	0.0195147	0.0269893		TXN	0.0203481	1	0.224221		CTNNB1	3.66334e-09	2.83471e-07	-0.080812		PDSS2	4.30619e-09	3.33215e-07	-0.0719257		ENTPD1-AS1	6.08835e-05	0.0047112	-0.0622455		AC004854.2	3.33504e-27	2.58067e-25	-0.0440861		CCDC69	9.13344e-08	7.0675e-06	-0.0597361
	LMAN1	0.00137652	0.106274	-0.185685		S100A11	1.3629e-05	0.00105239	-0.404085		TRMT112	0.000831112	0.0640676	0.0656783		B4GALT1	0.000253032	0.0195385	-0.0832881		TMEM185B	0.0203755	1	0.0360317		CDYL	3.70706e-09	2.86249e-07	-0.0752669		PTPRC	4.48674e-09	3.46454e-07	-0.107154		ZNF292	6.15145e-05	0.00474998	-0.0700413		AL357793.2	3.40384e-27	2.62835e-25	-0.0498251		SMARCD1	9.50192e-08	7.33713e-06	0.0460605
	LINC01010	0.0013792	0.106274	0.0194312		VCAM1	1.37996e-05	0.00106332	0.201877		AC026347.1	0.000831455	0.0640676	-0.0384223		PRELID1	0.000255328	0.0196743	0.0658388		PPARA	0.020451	1	-0.0791982		PACS1	3.83043e-09	2.95153e-07	-0.0871126		UBE2Q1	4.53173e-09	3.49191e-07	0.039297		NCOA2	6.20661e-05	0.00478249	-0.0510197		SLC28A3	3.76307e-27	2.89962e-25	-0.0234042		LINC01252	9.76295e-08	7.52282e-06	-0.0342509
	TSPAN1	0.00138404	0.106423	0.0442568		TIMP1	1.39479e-05	0.00107249	-0.423597		TAF15	0.000835069	0.0642109	-0.0688955		CMPK2	0.000257564	0.0198048	0.0153111		SEC22A	0.0205045	1	-0.104402		AKAP13	4.02794e-09	3.0972e-07	0.0818144		BBX	4.75599e-09	3.65702e-07	-0.0935471		GLCCI1	6.26844e-05	0.00481998	-0.0410011		ARHGAP10	4.1708e-27	3.20705e-25	0.146116		CYP26A1	1.00079e-07	7.69536e-06	-0.0307345
	IKBIP	0.00139234	0.106642	-0.11728		SELENOM	1.40742e-05	0.00107994	-0.304686		ST13	0.000841955	0.0646046	0.0707277		TRIM21	0.000259902	0.0199427	0.0328586		RRP15	0.0205141	1	0.0773677		AC044849.1	4.06714e-09	3.12078e-07	-0.0362058		SPHK1	4.81645e-09	3.69347e-07	0.0193771		LINC01136	6.33652e-05	0.00486212	-0.00968934		SHROOM3	4.75881e-27	3.65151e-25	-0.0317934		SKAP1	1.01069e-07	7.75522e-06	-0.0687835
	IDH3G	0.00139272	0.106642	-0.0637756		SNX6	1.41844e-05	0.00108611	-0.276214		TBC1D1	0.00084685	0.0648443	-0.047978		YWHAB	0.000263005	0.0201386	0.0851023		SLC10A7	0.0205674	1	-0.085764		TENT4B	4.07637e-09	3.12132e-07	-0.0714205		LLPH	4.82358e-09	3.69347e-07	0.0711737		STIM2	6.40686e-05	0.0049058	-0.0305379		ILDR2	4.79671e-27	3.6729e-25	0.0598632		PRDX2	1.02242e-07	7.82878e-06	-0.0740112
	WDR33	0.00141779	0.108149	-0.104378		AL136040.1	1.44868e-05	0.00110695	0.189948		CDC42SE2	0.000849824	0.0649361	-0.0759881		WDR73	0.000264238	0.0201908	-0.0361394		AC073111.4	0.0206076	1	-0.0232357		C2CD5	4.16257e-09	3.18067e-07	-0.0460772		BRWD1	5.04422e-09	3.84641e-07	-0.0746946		LINC00881	6.67284e-05	0.0050988	-0.0130862		ANKRD10	5.49793e-27	4.20104e-25	0.110023		AC068587.4	1.02459e-07	7.82905e-06	-0.042818
	CDK2AP1	0.00141831	0.108149	-0.0750089		TEX264	1.46229e-05	0.00111503	-0.155785		AGTPBP1	0.000854202	0.0651347	-0.058027		SGPP2	0.000267789	0.0204195	-0.0422312		CDV3	0.0207618	1	0.148272		LINGO1	4.31506e-09	3.29032e-07	0.0237178		CCNL1	5.04434e-09	3.84641e-07	-0.082491		ATXN2	6.81523e-05	0.00519655	-0.0465137		RPL12	5.69626e-27	4.34352e-25	-0.131906		RBM17	1.03797e-07	7.91474e-06	0.091313
	TMEM106B	0.00142389	0.108349	-0.0641184		PPIC	1.46815e-05	0.00111717	-0.167925		NPIPB4	0.000857991	0.0652295	-0.0278301		NDUFA7	0.000273062	0.0207752	0.0466985		S100A11	0.0207976	1	0.167173		MYLIP	4.34244e-09	3.30431e-07	-0.0452997		DNAJC8	5.20121e-09	3.95779e-07	0.0855753		FBXL20	6.82916e-05	0.00519655	-0.038629		RNF213	6.30571e-27	4.79824e-25	-0.117489		ZC3H15	1.06406e-07	8.0968e-06	0.0829683
	ABCA10	0.00142808	0.108442	-0.0764479		EIF4EBP1	1.48352e-05	0.00112434	-0.28011		CARD11	0.00085901	0.0652295	-0.0607265		SYTL3	0.000273589	0.0207752	-0.088709		AL354733.1	0.0208327	1	-0.014877		KRTCAP2	4.69432e-09	3.56467e-07	0.0703195		MYC	5.45475e-09	4.1421e-07	0.0532209		AL603783.1	6.91232e-05	0.00524891	-0.0218542		HIPK1	8.23826e-27	6.25578e-25	0.107975		MORF4L1	1.06978e-07	8.11261e-06	0.0819135
	AL450992.3	0.00144206	0.109277	0.0335438		TRMT112	1.48586e-05	0.00112434	-0.282385		PRH1	0.000860801	0.0652302	-0.0390364		CD81	0.000277145	0.0209899	-0.0654147		NAA35	0.0208941	1	-0.0850234		WDR83OS	4.76677e-09	3.6088e-07	0.0690368		USO1	5.55228e-09	4.20743e-07	-0.0784509		IL21R	6.94781e-05	0.00526494	0.0276703		FLT3LG	1.19095e-26	9.02484e-25	-0.0602421		AC004687.1	1.07057e-07	8.11261e-06	0.0808037
	ZNF24	0.00144986	0.109641	-0.102632		NDUFB6	1.4868e-05	0.00112434	-0.204041		AC019080.1	0.000865466	0.06536	-0.00766368		BCL3	0.000277563	0.0209899	0.0464832		AIDA	0.0209063	1	0.0883259		PPP2R2A	4.77216e-09	3.6088e-07	-0.0622993		CXCR6	5.74009e-09	4.34076e-07	0.0474857		CRADD	7.0574e-05	0.00533694	-0.0367005		PHTF2	1.25043e-26	9.45602e-25	-0.0960274		UBA52	1.07448e-07	8.12542e-06	-0.0851698
	SSBP4	0.00145869	0.110082	-0.0780428		RPL36	1.4905e-05	0.00112482	-0.489136		SOD1	0.000866086	0.06536	0.0754141		RRP7A	0.00027898	0.0210535	0.0437252		IFI6	0.0209538	1	0.0983746		ATP5IF1	4.90721e-09	3.70328e-07	0.0752224		EIF5B	5.98199e-09	4.51436e-07	0.093256		UNC119	7.17026e-05	0.0054111	0.0291679		ANKRD33B	1.32269e-26	9.98183e-25	-0.0747501		AL591368.1	1.10405e-07	8.33185e-06	-0.0277204
	TFDP1	0.001465	0.11033	-0.0566049		CARD19	1.49717e-05	0.00112667	-0.180885		RIN2	0.000872952	0.0656799	-0.00831846		MED13L	0.000286363	0.0215662	-0.0964475		RBM7	0.0209555	1	0.0857299		MDM4	5.05618e-09	3.80785e-07	-0.0638715		EIF2AK3	6.07066e-09	4.56441e-07	-0.0681937		GTF2A2	7.41798e-05	0.00558125	0.0441817		MORF4L2	1.37902e-26	1.03855e-24	0.128503		COL21A1	1.12891e-07	8.50188e-06	-0.0974621
	HS6ST2	0.0014693	0.110427	0.054192		SET	1.4991e-05	0.00112667	-0.34521		THADA	0.000873914	0.0656799	-0.0642105		CD79B	0.000289424	0.0217081	0.088364		AL031846.2	0.0209944	1	-0.0290073		SMAD7	5.2239e-09	3.92608e-07	-0.0474736		DCAF13	6.07325e-09	4.56441e-07	0.0567592		KAT6B	7.42621e-05	0.00558125	-0.0460372		DOCK3	1.39493e-26	1.04778e-24	-0.0556301		PRKCA	1.13674e-07	8.54332e-06	-0.0624558
	DCUN1D1	0.00147701	0.110564	-0.0852064		SRGN	1.50284e-05	0.00112672	-0.430122		CAMK4	0.000875803	0.065687	-0.0963568		P4HA1	0.000289434	0.0217081	-0.104189		BTD	0.0210006	1	-0.131499		MAGOH	5.43265e-09	4.07054e-07	0.0588766		SMAD3	6.1867e-09	4.63542e-07	-0.0915738		TFDP1	7.80416e-05	0.00585328	0.0257509		LINC01138	1.397e-26	1.04778e-24	-0.0951954		AL035446.2	1.17605e-07	8.82061e-06	-0.0703999
	LINC02463	0.00147717	0.110564	0.0163746		CFAP36	1.50533e-05	0.00112672	-0.20893		SLC30A9	0.000880081	0.0658729	-0.0455646		GPR183	0.000294054	0.0220096	-0.107309		APOL3	0.0210187	1	0.126892		CSNK2B	5.43836e-09	4.07054e-07	0.0570419		NMT1	6.20082e-09	4.63542e-07	0.067615		BTBD9	7.89393e-05	0.0059085	-0.054931		SSRP1	1.40713e-26	1.05322e-24	-0.059149		HNRNPDL	1.19783e-07	8.96559e-06	0.0875148
	MIDN	0.00148739	0.110991	-0.128343		GADD45B	1.50898e-05	0.00112715	0.460086		USP34	0.000890039	0.0664823	-0.0733533		CHKA	0.000303137	0.0226431	-0.0377761		IGHG3	0.0210453	1	-0.382362		PRKCB	5.68319e-09	4.24511e-07	-0.0727398		TNIP1	6.20573e-09	4.63542e-07	0.0719026		ARL6IP4	8.02614e-05	0.0059952	-0.0501127		PELI1	1.429e-26	1.06741e-24	0.119508		STK38L	1.20401e-07	8.99345e-06	0.0614193
	LSM14A	0.00148894	0.110991	-0.123501		CHMP4B	1.53815e-05	0.0011466	0.3059		VAV3	0.00089332	0.0665915	-0.0603714		AC245297.3	0.000305347	0.0227617	0.0689512		FBXO28	0.0210491	1	-0.0794221		RACK1	5.93977e-09	4.42773e-07	0.0715593		CETN2	6.43123e-09	4.79408e-07	0.0349817		GSTK1	8.07696e-05	0.00602087	-0.0269202		ELL2	1.50438e-26	1.12143e-24	0.162754		SLC38A1	1.20878e-07	8.99861e-06	-0.0957014
	SATB1	0.0014968	0.11135	-0.0766641		CITED2	1.5488e-05	0.00114919	0.316122		SAT1	0.000898467	0.066839	0.0786353		ARID2	0.000306378	0.0227921	-0.0842044		POLRMT	0.0210543	1	-0.0271831		HNRNPM	6.00813e-09	4.46959e-07	0.0695552		SEC24D	6.51841e-09	4.84919e-07	-0.0882738		RAB20	8.14494e-05	0.00605921	-0.0167365		PYCARD	1.76724e-26	1.31469e-24	-0.047318		HS2ST1	1.20962e-07	8.99861e-06	0.0650597
	NPEPPS	0.00150205	0.11138	-0.15666		NDUFB11	1.55043e-05	0.00114919	-0.228705		PRKCH	0.000901423	0.0669229	-0.0865695		NDUFA3	0.000307625	0.0228385	0.0601423		XYLT1	0.0211357	1	-0.0639227		UTP11	6.24437e-09	4.63591e-07	0.0451152		CCDC85B	6.55796e-09	4.86872e-07	0.0779564		NDUFAB1	8.18477e-05	0.00607649	0.0489172		CCDC69	2.43116e-26	1.80492e-24	-0.0698833		LSM12	1.22298e-07	9.07959e-06	0.0557073
	ATP5PB	0.00150328	0.11138	-0.101046		SNRPE	1.55278e-05	0.00114919	-0.265686		ENY2	0.000907716	0.0672536	0.0610343		ZFY-AS1	0.000308279	0.0228407	-0.0189713		USP30-AS1	0.021149	1	0.0602133		ATP5MPL	6.29663e-09	4.66524e-07	0.0694371		NDUFB9	6.79098e-09	5.03151e-07	0.069248		RNF114	8.20461e-05	0.00607889	0.0456126		PDIA3	2.73689e-26	2.02779e-24	-0.138596		EIF4E3	1.22867e-07	9.10336e-06	-0.0448459
	CCDC80	0.00150632	0.11138	0.19891		THRAP3	1.55419e-05	0.00114919	-0.265693		PHKB	0.000912975	0.0675067	-0.0515172		CD19	0.000311065	0.0230006	0.0450746		DDX1	0.0211524	1	0.0933383		RERE	6.33322e-09	4.68287e-07	-0.0881045		SSH2	6.8509e-09	5.06565e-07	-0.0992912		SRSF7	8.23367e-05	0.00608809	0.0631422		RBMS3	3.04075e-26	2.24837e-24	0.114177		STX17-AS1	1.32689e-07	9.81121e-06	-0.08412
	JAML	0.0015188	0.112076	-0.0408933		GNB2	1.56761e-05	0.00115677	-0.202541		SNRPB	0.000919542	0.067667	0.0597734		RPS6	0.000313988	0.0231699	0.105163		MMACHC	0.0211705	1	-0.0173805		RAD51B	6.35362e-09	4.68293e-07	-0.085287		GBP5	7.09241e-09	5.23366e-07	-0.0838755		P2RY8	8.34585e-05	0.0061586	-0.046932		INPP4B	3.1217e-26	2.30357e-24	0.17534		MAP2K4	1.35919e-07	1.00298e-05	0.0754576
	A2M	0.00152537	0.112334	-0.060652		NIBAN2	1.58484e-05	0.00116714	-0.211636		SLAMF6	0.000919809	0.067667	-0.0388085		LAPTM5	0.000315188	0.0232116	0.0993521		OGFRL1	0.0212076	1	-0.0668951		NDUFA6	6.36088e-09	4.68293e-07	0.0617498		LSM1	7.25228e-09	5.33408e-07	0.0560636		MBD5	8.52126e-05	0.00626286	-0.057355		TFRC	3.36733e-26	2.47983e-24	0.143219		RPL34	1.39417e-07	1.02672e-05	-0.0928125
	GREB1L	0.00153363	0.112715	0.0390897		ATP5F1A	1.59236e-05	0.00117032	-0.192331		LINC01116	0.00092069	0.067667	-0.019671		SNRPD3	0.000317932	0.0233227	0.0634523		AC004943.2	0.0212124	1	-0.0276108		LDLRAD4	6.37169e-09	4.68293e-07	-0.0627604		TNFRSF4	7.25765e-09	5.33408e-07	0.0876521		VPS28	8.52494e-05	0.00626286	-0.0410229		ETV7	3.90367e-26	2.86904e-24	-0.0609645		UQCRFS1	1.43115e-07	1.05183e-05	0.0670776
	TGM6	0.00153676	0.112719	0.0211055		SNHG1	1.60767e-05	0.00117921	0.272613		NGRN	0.000923339	0.0677257	0.0438853		ABCG1	0.000317971	0.0233227	-0.0427237		EIF2A	0.0212138	1	-0.133203		RPL10	6.4853e-09	4.7531e-07	0.0673491		FES	7.27449e-09	5.33574e-07	0.0828684		SLA	8.53847e-05	0.00626286	-0.0374713		B3GALT5-AS1	4.8512e-26	3.55829e-24	-0.0215435		CCNJ	1.44352e-07	1.05702e-05	0.0278124
	PDE7B	0.00156675	0.114417	-0.114489		PLEKHA1	1.61569e-05	0.00118272	-0.254201		PKIA-AS1	0.000933429	0.0683289	0.0309923		NKAPD1	0.000320236	0.0234419	0.041218		RPS11	0.0212292	1	-0.191198		RANGAP1	6.49312e-09	4.7531e-07	0.0375413		MRPL54	7.44839e-09	5.45237e-07	0.063964		RPL38	8.61275e-05	0.0063047	0.054652		AL158071.1	6.0334e-26	4.41657e-24	-0.0483599		PCAT1	1.44398e-07	1.05702e-05	-0.0566653
	HOPX	0.00157063	0.114417	-0.0624844		LEPROT	1.61993e-05	0.00118346	-0.204977		MSI2	0.000939924	0.068667	-0.0659786		H3F3A	0.00032126	0.0234699	0.0928134		SLC25A47	0.0212377	1	-0.0161133		N4BP2L2	6.78475e-09	4.94813e-07	-0.0782482		ZC3H15	7.67121e-09	5.60427e-07	0.0852937		CAMK1D	8.6828e-05	0.00634329	-0.0815516		ATP5PO	7.4351e-26	5.43178e-24	-0.102612		BCL7A	1.45366e-07	1.06198e-05	0.0455978
	UCHL5	0.00157479	0.114417	-0.0778471		ATP5PO	1.62951e-05	0.00118808	-0.224925		CERT1	0.000946024	0.0688916	-0.0611267		SOD2	0.000323018	0.0235514	0.0846853		AC046158.1	0.0212713	1	-0.0116634		DGLUCY	6.78659e-09	4.94813e-07	-0.0479061		EBNA1BP2	7.73859e-09	5.64224e-07	0.0551198		AC016831.7	8.73007e-05	0.00636512	0.0383716		NDUFA11	9.5422e-26	6.95725e-24	-0.109907		EIF1	1.45875e-07	1.06358e-05	0.0867824
	PCBP1-AS1	0.0015761	0.114417	-0.107797		ANP32B	1.67165e-05	0.00121639	-0.294731		TC2N	0.000946763	0.0688916	-0.0811853		TMEM59	0.000324774	0.0236323	0.0721747		MAML2	0.0213905	1	-0.169429		NOP10	6.82433e-09	4.96575e-07	0.0682281		RPL10	7.8487e-09	5.71114e-07	-0.0763803		SGMS1	8.83521e-05	0.00642898	-0.04492		STN1	1.11269e-25	8.09652e-24	-0.0568293		EIF3E	1.47989e-07	1.07685e-05	-0.0874912
	PAXX	0.00157611	0.114417	-0.0586951		CIB1	1.68893e-05	0.00122652	-0.216018		RAB3D	0.00094942	0.0689479	-0.0105032		ATP5MC2	0.000325554	0.0236421	0.0847149		TALDO1	0.0215039	1	0.106158		DDX24	6.89265e-09	5.00551e-07	0.0768836		CIAO2B	7.88778e-09	5.72819e-07	0.0841289		RNPS1	8.93238e-05	0.00648678	0.0444544		KMT2E	1.24691e-25	9.05516e-24	0.140278		CD86	1.53025e-07	1.11128e-05	0.0397873
	COX4I2	0.00158083	0.114417	-0.0452948		CARHSP1	1.70305e-05	0.00123432	-0.26372		CREBBP	0.000958908	0.0694638	-0.0568635		KLF7	0.000328915	0.0238388	-0.0536933		GPR137	0.0215206	1	0.0530269		RIC8A	7.06327e-09	5.11926e-07	0.0337795		NDRG1	7.98287e-09	5.78576e-07	-0.0589131		PIM2	8.97324e-05	0.00649938	0.0544292		PSMA7	1.25524e-25	9.09763e-24	-0.137752		MGMT	1.55782e-07	1.12906e-05	-0.056586
	COL4A2	0.00158178	0.114417	-0.160533		PSMB8	1.71067e-05	0.00123739	-0.253521		EIF4A1	0.00096032	0.0694638	0.0729086		MAF1	0.000333663	0.0241352	0.0503215		PTDSS1	0.0215236	1	-0.0448215		CST7	7.13453e-09	5.16069e-07	0.081391		NDUFAF3	8.10612e-09	5.86348e-07	0.0682537		SRSF2	8.98524e-05	0.00649938	0.0583142		ZNF593	1.31016e-25	9.47693e-24	-0.0687675		CCND3	1.62833e-07	1.17783e-05	-0.0586111
	AC104335.2	0.00160638	0.115967	0.0193315		LINC00863	1.73322e-05	0.00125123	0.200904		MDP1	0.000967547	0.0696261	0.0321036		NPIPB5	0.000335559	0.0242244	-0.0436195		ZNF790-AS1	0.0215579	1	-0.0160674		PPIB	7.31235e-09	5.27888e-07	0.0812501		DPP4	8.20528e-09	5.9235e-07	0.0668428		LINC00861	9.27402e-05	0.00669504	0.0236519		LINC00623	1.3425e-25	9.69165e-24	-0.0845487		PRAM1	1.64917e-07	1.19056e-05	-0.030552
	TMEFF1	0.00162477	0.116978	0.100228		SERF2	1.74382e-05	0.00125641	-0.417662		GAK	0.000967659	0.0696261	-0.0333257		ZNF691	0.000336658	0.0242559	0.0129351		NCK1	0.021606	1	-0.0979909		JTB	7.3875e-09	5.32263e-07	0.0670575		DNAJA1	8.84193e-09	6.37054e-07	0.0945449		AL591368.1	9.41932e-05	0.00678655	-0.0240217		RBM17	1.37275e-25	9.89059e-24	0.12169		AC107223.1	1.70466e-07	1.22819e-05	-0.0694911
	ACTB	0.00163092	0.116978	-0.238076		RBM3	1.74786e-05	0.00125684	-0.242124		ORC5	0.000968271	0.0696261	-0.0353589		SLC38A1	0.0003383	0.0243263	-0.0980977		USP3-AS1	0.0216095	1	-0.101359		GRK5	7.67682e-09	5.52022e-07	0.0563504		HIC1	9.35299e-09	6.72552e-07	-0.0505074		HDAC9	9.5372e-05	0.00685798	-0.0419831		AL157912.1	1.55022e-25	1.11473e-23	-0.0330555		PSENEN	1.71777e-07	1.23521e-05	0.0537432
	HMCES	0.00163193	0.116978	0.0741036		FLRT2	1.75416e-05	0.0012589	0.299629		RESF1	0.000975713	0.0700237	-0.0741288		VGLL4	0.000342078	0.0245498	-0.0654189		SEC11C	0.021776	1	-0.195001		RPL41	7.80255e-09	5.59963e-07	0.0678388		STAT1	9.83624e-09	7.05914e-07	-0.0911324		CTBP2	9.86096e-05	0.00707688	-0.0534021		SATB1-AS1	1.58037e-25	1.13418e-23	-0.165664		PIM1	1.87075e-07	1.34258e-05	0.0649886
	ANAPC16	0.00163317	0.116978	-0.117202		CLU	1.80015e-05	0.00128938	0.282675		LONP2	0.000984993	0.0705513	-0.0498753		RPAP3	0.000344993	0.0246462	0.0553746		CTSL	0.0217984	1	-0.0282465		SLC25A3	7.94803e-09	5.69287e-07	0.0685258		ATP5PF	9.86785e-09	7.06797e-07	0.0861961		BCL7C	9.94718e-05	0.00712479	-0.0300135		GYPC	1.74219e-25	1.24787e-23	-0.119651		PTPN1	1.89812e-07	1.35955e-05	0.0960711
	MRPL43	0.00164813	0.11762	-0.0714577		GABARAP	1.84368e-05	0.00131798	-0.308644		PDS5A	0.00101031	0.072223	-0.065756		ZNF141	0.000345321	0.0246462	-0.0692089		FBL	0.02181	1	-0.093341		PAIP2	8.23557e-09	5.88731e-07	0.0745661		TRAF4	1.00509e-08	7.185e-07	0.0501113		AC076966.2	0.00010061	0.00718336	-0.00535637		ENPP1	1.83983e-25	1.31523e-23	-0.0921943		FCER1G	1.90347e-07	1.36072e-05	0.065781
	RNH1	0.00164856	0.11762	-0.121562		KHDRBS1	1.85279e-05	0.00132191	-0.294587		LINC01891	0.00101729	0.0724732	0.0318711		GTF3A	0.000345441	0.0246462	0.0719419		PEBP1	0.0218381	1	0.132098		GLS	8.44698e-09	6.02666e-07	-0.0716972		SOX5	1.07591e-08	7.67633e-07	0.0330544		ADSSL1	0.000100682	0.00718336	-0.0186583		PAXX	2.08185e-25	1.48533e-23	-0.0719586		SPRY1	1.92562e-07	1.37387e-05	-0.100181
	ZNF33A	0.00166289	0.118412	-0.0827351		DUSP10	1.89493e-05	0.00134751	0.182313		MRTFA	0.00101799	0.0724732	-0.056496		RBM38	0.000350164	0.0248915	0.0630584		IL17RA	0.0218582	1	-0.0510696		SH2B3	8.76079e-09	6.2384e-07	-0.0415584		CHD2	1.13015e-08	8.0476e-07	-0.0907516		ITM2B	0.000102546	0.00730214	-0.0656834		YBX1	2.57244e-25	1.83179e-23	-0.128503		CHST11	1.93669e-07	1.37908e-05	0.12402
	AKAP11	0.00168217	0.11917	-0.086644		RPL38	1.89604e-05	0.00134751	-0.429527		SCFD1	0.00102066	0.0724732	-0.0587373		MGAT2	0.000350239	0.0248915	0.0282015		CACNA1C	0.0219152	1	-0.0176484		HECTD1	8.94979e-09	6.35239e-07	-0.0674704		LINC01473	1.20593e-08	8.57052e-07	-0.0715763		AC244502.1	0.000103635	0.00736125	-0.0347278		GYG1	2.60897e-25	1.85419e-23	-0.0714691		DAP3	2.01586e-07	1.43267e-05	0.0623306
	HDAC5	0.00168253	0.11917	-0.0596428		SLC29A1	1.90043e-05	0.00134802	-0.130667		BICD1	0.00102256	0.0724732	-0.0396106		FAM13A	0.000355274	0.0251738	-0.0383163		GPS2	0.0219959	1	0.0810385		GAB1	8.95559e-09	6.35239e-07	0.0682605		USP34	1.28885e-08	9.1421e-07	-0.0880764		ANKRD44	0.000103779	0.00736125	-0.0572928		PSMB6	2.64075e-25	1.87314e-23	-0.103315		SFXN3	2.07051e-07	1.46866e-05	-0.0212011
	RABAC1	0.00168406	0.11917	-0.136243		NAA20	1.93561e-05	0.00137032	-0.215164		SNRK	0.00102474	0.0724732	-0.0587945		CDC14A	0.000355588	0.0251738	-0.0573159		JMJD4	0.0220474	1	0.0344288		BATF	9.02552e-09	6.38962e-07	0.0374241		STAG2	1.32195e-08	9.3476e-07	-0.0874477		SDK2	0.000104683	0.00741102	-0.0264372		MLLT3	3.13234e-25	2.21754e-23	-0.111207		PTPRE	2.07625e-07	1.46988e-05	-0.0576454
	NDUFA10	0.00168656	0.11917	-0.0788742		ECE1	1.96067e-05	0.00138538	-0.276137		KIT	0.00102569	0.0724732	-0.0207427		ZMYM2	0.000363044	0.0256521	-0.0870653		UCHL3	0.0220565	1	0.0819883		DBI	1.02455e-08	7.23926e-07	0.0695986		RANBP1	1.32293e-08	9.3476e-07	0.0748784		VDR	0.000105027	0.00742106	0.0282472		NCOA7	3.52397e-25	2.48998e-23	-0.144948		PSMC6	2.08412e-07	1.47204e-05	0.0652157
	RPL13A	0.00169714	0.119536	-0.225793		SNU13	1.98661e-05	0.00139961	-0.313413		SYNGAP1-AS1	0.00103591	0.0730548	-0.0168983		IP6K1	0.000367361	0.0259071	-0.0619789		IGFBP6	0.0221255	1	0.0157183		AC253572.2	1.04338e-08	7.35817e-07	-0.0236904		GPR88	1.34333e-08	9.46177e-07	0.0134722		NT5DC1	0.000106461	0.00750175	-0.0355843		TMEM241	3.63722e-25	2.56505e-23	-0.0687348		JAML	2.08734e-07	1.47204e-05	-0.0732878
	KDELR1	0.00169828	0.119536	-0.109777		GTF2A2	1.98846e-05	0.00139961	-0.222595		SLC35D1	0.00104101	0.0732729	-0.0409301		RANBP9	0.000371381	0.0261402	-0.0641875		AC027279.1	0.022199	1	-0.00954486		HIF1A-AS3	1.08651e-08	7.64756e-07	-0.0647298		POLR2F	1.34426e-08	9.46177e-07	0.0595644		PPA1	0.000106579	0.00750175	0.0537826		BATF2	4.07978e-25	2.87161e-23	-0.0199724		CSNK1A1	2.1046e-07	1.48136e-05	0.0837354
	DUSP19	0.00170752	0.119956	0.0240413		CRIP2	1.9946e-05	0.00140123	-0.294963		WIPF1	0.00104309	0.0732787	-0.0777806		SF3B6	0.000372813	0.0261907	0.070547		NORAD	0.0222027	1	-0.0958666		PSME2	1.09767e-08	7.71128e-07	0.0721899		METAP2	1.35391e-08	9.5114e-07	0.0795374		PRDX5	0.000109009	0.00765805	-0.0470443		RHOQ	4.62984e-25	3.25253e-23	0.0889383		NAP1L1	2.17473e-07	1.52778e-05	-0.0845728
	TARID	0.00171544	0.120185	0.0592391		CNPY2	2.02794e-05	0.00142193	-0.227162		TARBP1	0.00105264	0.0736672	-0.0281628		RPL22	0.000374043	0.0262086	0.0937533		LAMP3	0.0222213	1	0.0885603		IFNAR2	1.13683e-08	7.97107e-07	-0.0643152		GAR1	1.3736e-08	9.63126e-07	0.0503483		SMAP2	0.000109247	0.00766008	0.0660444		GBP5	4.85299e-25	3.40276e-23	-0.194437		PSMA5	2.19151e-07	1.53662e-05	0.0744339
	UBC	0.00171906	0.120185	-0.232284		HIST2H2AA4	2.04762e-05	0.00143114	0.216694		BRCC3	0.00105265	0.0736672	-0.0348306		TMEM179B	0.000374957	0.0262086	0.056996		THAP3	0.0222789	1	0.0623476		NDUFB11	1.14893e-08	8.04055e-07	0.0660382		DNTTIP2	1.40806e-08	9.854e-07	0.0669125		LDLRAD3	0.000113214	0.00792291	-0.021799		FMNL3	4.89851e-25	3.42811e-23	-0.0655961		DOCK2	2.20514e-07	1.54252e-05	-0.083563
	TYW3	0.00172063	0.120185	-0.0721004		NXF1	2.04941e-05	0.00143114	0.291605		SPIDR	0.0010548	0.0736768	-0.061671		EZH2	0.000375216	0.0262086	-0.0410516		KIZ-AS1	0.0222988	1	-0.0848164		RPS17	1.16818e-08	8.15967e-07	0.0749466		RPL3	1.44828e-08	1.01161e-06	-0.0744701		BTF3L4	0.000113429	0.00792291	0.0451243		BCL7C	5.97515e-25	4.1736e-23	-0.0753726		IL1R1	2.20836e-07	1.54252e-05	-0.101895
	AL162414.1	0.00174337	0.121496	0.0657998		CYC1	2.0528e-05	0.00143114	-0.170245		POMT1	0.0010709	0.0746553	-0.0215605		LSM3	0.000380812	0.0265487	0.0602916		AC026471.4	0.022318	1	-0.0209019		RPL23	1.18758e-08	8.27938e-07	0.0724407		SNRPD3	1.45239e-08	1.01255e-06	0.0735934		WIPI1	0.000114136	0.00795714	-0.0248955		TMEM147	6.5073e-25	4.53664e-23	-0.085042		MED27	2.23509e-07	1.55822e-05	0.0558398
	AC007262.2	0.00174604	0.121496	0.0362131		RANBP1	2.06781e-05	0.00143886	-0.221472		GLIS3	0.00107485	0.0746553	0.0250859		ABHD15-AS1	0.000391461	0.0272393	-0.0669597		DNTTIP2	0.0224476	1	0.0988403		AL627171.2	1.32262e-08	9.20329e-07	0.0647401		ELOC	1.49746e-08	1.04199e-06	0.0734281		TNFRSF4	0.000114847	0.00799147	0.0577387		DNAJB9	6.58174e-25	4.57623e-23	0.116836		SPTLC3	2.28978e-07	1.59331e-05	-0.0585893
	PRPF18	0.00175604	0.12196	-0.0710522		WTAP	2.07838e-05	0.00144323	0.391016		C5orf51	0.00107642	0.0746553	0.0251253		HERC1	0.00039227	0.0272438	-0.0858636		CRADD	0.0226875	1	-0.103134		SYF2	1.34637e-08	9.35078e-07	0.069307		RNF165	1.51776e-08	1.05411e-06	-0.0524324		DYNC1I2	0.000115171	0.00799535	0.0423017		RRAD	6.58908e-25	4.57623e-23	-0.0507523		ANKRD44	2.35009e-07	1.63217e-05	-0.0977418
	TRBC2	0.00176029	0.122023	-0.0762929		DNAJC3	2.08198e-05	0.00144323	-0.295302		PCM1	0.00107697	0.0746553	-0.0677019		JAK2	0.000394687	0.0273597	0.0578581		IQSEC2	0.0226901	1	-0.0203497		ZNF652	1.41682e-08	9.8214e-07	-0.0608634		DPYD-AS1	1.52518e-08	1.05726e-06	-0.0445417		CEP57	0.00011534	0.00799535	-0.0473983		SOD1	6.73162e-25	4.66636e-23	-0.109883		RAB37	2.358e-07	1.63457e-05	-0.0395173
	CORO2B	0.00177203	0.122551	-0.069501		SOD2	2.10121e-05	0.00145381	0.507689		RPL4	0.00108036	0.0746648	-0.0764103		TBXAS1	0.000400024	0.0276584	-0.0430705		TANC1	0.0226999	1	-0.0445506		SSBP2	1.45521e-08	1.00684e-06	-0.0698995		CLCN3	1.54109e-08	1.06627e-06	-0.0556122		MAP2K3	0.00011808	0.00816984	0.0321031		RPL39	6.76995e-25	4.68406e-23	0.119125		FRY	2.39854e-07	1.65953e-05	-0.0596424
	KLRB1	0.00177913	0.122551	-0.0988655		CDC42EP3	2.1121e-05	0.00145858	-0.302513		RILPL2	0.00108118	0.0746648	0.0516058		AL031428.1	0.00040081	0.0276584	-0.0306044		DNAH11	0.0227482	1	-0.0162809		SOS1	1.47101e-08	1.01586e-06	-0.0794942		PSENEN	1.55417e-08	1.07285e-06	0.0548894		CXCL2	0.00011998	0.00828564	0.0437855		NKTR	8.7676e-25	6.05477e-23	0.111786		FOCAD	2.46221e-07	1.70036e-05	-0.0538113
	GNGT1	0.00178123	0.122551	0.100357		RAB1A	2.15232e-05	0.00148356	-0.306351		DYNLL1	0.00108632	0.0748056	0.0610782		AC005237.1	0.000401262	0.0276584	-0.0425214		SEC63	0.0227967	1	-0.147591		TPM4	1.47577e-08	1.01722e-06	-0.061196		PNO1	1.55647e-08	1.07285e-06	0.0590958		PSMB1	0.000120931	0.00833559	0.0568518		SELENOH	8.81465e-25	6.0758e-23	-0.108237		UBE2L3	2.48037e-07	1.70968e-05	0.0671114
	NDUFAF7	0.00178293	0.122551	-0.0666115		SLC7A5	2.19314e-05	0.00150886	0.286717		LINC00886	0.00108878	0.0748056	-0.0233644		SRSF9	0.000402419	0.027686	0.0707813		CHAC1	0.0228618	1	-0.0375908		ST13	1.49568e-08	1.02901e-06	0.0682313		TRIP10	1.57197e-08	1.0815e-06	0.0334895		NUS1	0.000121525	0.0083608	0.0457028		RANBP2	8.86924e-25	6.10194e-23	0.108885		FEZ1	2.489e-07	1.7124e-05	0.036062
	FGF2	0.00178603	0.122551	0.164108		ATP5MC3	2.20886e-05	0.00151682	-0.232325		COX5B	0.00108935	0.0748056	0.0675664		CNDP2	0.00040634	0.0279033	0.0454		STRN4	0.0228706	1	0.0402269		PEBP1	1.50484e-08	1.03337e-06	0.0667239		PTEN	1.64441e-08	1.12798e-06	-0.0776257		ZFP36L2	0.000123148	0.00845655	-0.0600557		PRKCA	9.38799e-25	6.44671e-23	-0.1225		CDK14	2.55419e-07	1.75396e-05	0.0764361
	HMGN2	0.00178799	0.122551	-0.136173		ERLEC1	2.27165e-05	0.00155702	-0.22926		HEXIM1	0.00109488	0.0750442	0.0345127		RPL14	0.00041548	0.0284598	0.09291		RNF213	0.0229187	1	0.207841		PRKCA	1.51617e-08	1.0392e-06	-0.0825161		JAZF1	1.6457e-08	1.12798e-06	0.0613517		ARHGAP31	0.000124549	0.00853676	0.0404334		UST	1.00678e-24	6.90061e-23	-0.112136		MT-ND1	2.63728e-07	1.80762e-05	-0.0990773
	C2orf69	0.00179488	0.122608	-0.0441191		CTHRC1	2.32316e-05	0.00158935	-0.193286		TXNDC11	0.00109808	0.0751227	-0.0398563		EHD4	0.000416629	0.0284598	0.0350358		FASTKD1	0.0231081	1	-0.0578236		KLRC2	1.5452e-08	1.05712e-06	-0.0695692		AP2S1	1.66306e-08	1.13775e-06	0.0593923		CYLD	0.000129764	0.00887752	0.0518787		EIPR1	1.11234e-24	7.60984e-23	-0.0741136		AK3	2.65166e-07	1.81408e-05	0.0536963
	KCTD20	0.00179551	0.122608	-0.104817		TBC1D4	2.34413e-05	0.0016007	0.272969		RBM6	0.00110225	0.0752679	-0.0657263		KMT2E	0.000416778	0.0284598	-0.0924245		USP16	0.023115	1	0.121958		DISC1	1.55463e-08	1.06159e-06	-0.0396846		POC1B	1.66685e-08	1.13821e-06	-0.0651367		ZNF846	0.000130143	0.00887752	-0.0176581		BAZ1A	1.21666e-24	8.30801e-23	-0.13115		AC007319.1	2.68104e-07	1.83076e-05	0.0571815
	GPBP1L1	0.0018032	0.122903	-0.1207		FKBP8	2.3554e-05	0.0016054	-0.159074		HUWE1	0.00110906	0.0754482	-0.0644134		SDHA	0.000419303	0.0285362	0.0501806		AC079140.6	0.0231599	1	-0.0185301		ENTPD1-AS1	1.56371e-08	1.0658e-06	-0.103057		RNF19A	1.67592e-08	1.14228e-06	-0.0999229		FBXL17	0.000130249	0.00887752	-0.0334085		RPS6KA5	1.23072e-24	8.38837e-23	-0.109345		ARF6	2.80133e-07	1.90934e-05	0.0743847
	FIS1	0.00181199	0.123273	-0.096503		PSMC5	2.38316e-05	0.0016213	-0.209391		AC008870.4	0.00111116	0.0754482	-0.00688396		DEK	0.000419777	0.0285362	0.0822991		PRKCA	0.0231797	1	-0.10168		CDK2AP2	1.57392e-08	1.07076e-06	0.0651089		CHCHD1	1.68179e-08	1.14415e-06	0.0589561		UMAD1	0.000131029	0.00891411	-0.0436238		SLC35C2	1.26948e-24	8.6365e-23	-0.0608539		C16orf87	2.84202e-07	1.93347e-05	0.0489096
	CITED2	0.00184299	0.125149	-0.115602		UPP1	2.38998e-05	0.00162293	-0.33863		SLC2A13	0.00111576	0.0754482	-0.0394632		RNFT1	0.000420986	0.0285362	0.0373715		ADAM10	0.0232077	1	-0.09924		ARPC5L	1.6178e-08	1.09857e-06	-0.0646506		CDC42	1.71274e-08	1.16304e-06	0.0867603		TANK	0.000136157	0.00923025	0.0633674		LYRM1	1.31322e-24	8.9175e-23	-0.0667385		MBP	2.91783e-07	1.98136e-05	-0.0809443
	AL355102.4	0.00185327	0.125614	0.0184094		MEPCE	2.41831e-05	0.00163912	0.287034		ATP6V0C	0.00111613	0.0754482	0.0626836		MTHFD2	0.000421014	0.0285362	0.0544222		EPB41L4B	0.0232312	1	-0.00953907		SMG6	1.64808e-08	1.11706e-06	-0.0722829		BCL2	1.77645e-08	1.20407e-06	-0.12219		LINC00623	0.00013618	0.00923025	-0.0321955		TSIX	1.36621e-24	9.26011e-23	0.0338556		DUSP16	2.97483e-07	2.01633e-05	-0.0815907
	LY6E	0.00187092	0.126576	-0.0743316		N4BP2L2	2.42788e-05	0.00164257	-0.34434		SEPTIN9	0.00111757	0.0754482	-0.0593657		TNRC6A	0.000427622	0.0289305	-0.0795453		RNASEL	0.0232474	1	-0.0337012		PDE9A	1.72967e-08	1.1702e-06	-0.0307072		PECAM1	1.80624e-08	1.222e-06	-0.0477264		AMD1	0.000136916	0.00926294	0.0499597		CLIC3	1.40389e-24	9.49793e-23	-0.0710428		RBM4	3.01993e-07	2.04311e-05	0.0719518
	TSC22D1	0.00187794	0.126816	-0.165336		PEAR1	2.43559e-05	0.00164374	-0.18129		RB1	0.00111776	0.0754482	-0.0645215		AL137856.1	0.000429211	0.0289844	-0.0401416		BLOC1S4	0.0233015	1	-0.0665085		AC025040.1	1.75337e-08	1.18404e-06	-0.0229001		SNHG15	1.91527e-08	1.29338e-06	0.0619402		ISG15	0.00013737	0.00927653	-0.0437453		PENK	1.41901e-24	9.58253e-23	-0.0458777		CCNY	3.05318e-07	2.0618e-05	0.0869262
	RPA2	0.00188481	0.127046	-0.0735046		UAP1	2.43859e-05	0.00164374	0.363531		PHC3	0.00111932	0.0754482	-0.0649024		IMP3	0.00044031	0.0296314	0.0558501		COPB2	0.0233261	1	0.131008		PLEKHA5	1.76426e-08	1.18894e-06	0.0715604		THEMIS	1.98012e-08	1.3347e-06	-0.038143		SERPINB9	0.000137914	0.00929613	0.072224		S100A6	1.44698e-24	9.75338e-23	-0.157459		PNN	3.08683e-07	2.08069e-05	0.0794746
	PDHB	0.00190078	0.127887	-0.0501246		PDS5B	2.45849e-05	0.0016541	-0.231314		GTF3C3	0.00112389	0.0756167	-0.0252132		TXLNG	0.000440411	0.0296314	-0.0508368		TMEM241	0.0233365	1	-0.0968576		LYN	1.76712e-08	1.18894e-06	-0.0648206		EEF1G	2.02659e-08	1.36352e-06	-0.0841374		ABCA5	0.000138526	0.00932021	-0.0415651		MGMT	1.48945e-24	1.00212e-22	-0.0565973		BAZ1A	3.13809e-07	2.11135e-05	0.0858708
	SLC9A4	0.00190661	0.128044	0.0193396		COX16	2.50337e-05	0.00168121	-0.249276		EMSY	0.00113289	0.0760824	-0.0508395		PAG1	0.000449499	0.0301874	-0.060708		UBR1	0.0233826	1	0.118782		CYSLTR2	1.87839e-08	1.26148e-06	-0.035428		KLHL24	2.05781e-08	1.37994e-06	-0.0571767		RPL22L1	0.000139051	0.00933834	0.0577427		AC012307.1	1.50608e-24	1.01145e-22	-0.0131635		UBL5	3.25197e-07	2.18395e-05	0.0855974
	RGS22	0.00192316	0.128758	0.0331812		PHB2	2.52196e-05	0.00169059	-0.145836		GCNT2	0.00113516	0.0760951	-0.021332		AKT3	0.000451998	0.0302996	-0.092376		ARHGAP1	0.0235013	1	-0.0429175		SF3B6	1.93627e-08	1.29797e-06	0.0652616		ELOB	2.05854e-08	1.37994e-06	0.0852707		SLC37A1	0.000140385	0.00941068	-0.0325073		IFNGR1	1.75299e-24	1.17512e-22	0.120543		MYO9A	3.29316e-07	2.20756e-05	-0.0717028
	CPNE3	0.00192429	0.128758	-0.0686204		CEBPG	2.55186e-05	0.00170751	-0.236135		CBR4	0.00114928	0.0769009	-0.033557		SSBP2	0.000454577	0.0304167	-0.0956944		COPS5	0.0235888	1	0.0777546		GPCPD1	1.991e-08	1.33222e-06	-0.0729804		NDUFAF2	2.12708e-08	1.42113e-06	0.0727415		FOSL2	0.000141112	0.00944212	0.0605562		CD59	1.76125e-24	1.17849e-22	-0.097259		PHAX	3.42293e-07	2.29036e-05	0.0540522
	SYTL1	0.0019362	0.128867	0.0169645		GINM1	2.55924e-05	0.00170932	-0.195256		PRKACA	0.00115468	0.0771212	-0.0222747		PAF1	0.000455671	0.0304344	0.0340636		HMG20B	0.0236247	1	0.0457222		SLC2A13	1.99874e-08	1.3342e-06	-0.0646359		PAG1	2.12775e-08	1.42113e-06	-0.071218		TIMP2	0.000141511	0.00945152	-0.0174917		ARPC3	1.94015e-24	1.29583e-22	-0.125706		EI24	3.44817e-07	2.30155e-05	0.0411311
	MAML2	0.00193622	0.128867	-0.199192		PEBP1	2.58797e-05	0.00172536	-0.204231		UNKL	0.00115877	0.0771868	-0.0243313		KRR1	0.000459394	0.0305811	0.0611229		TMEM106A	0.0236424	1	-0.0470631		TNFRSF4	2.00124e-08	1.3342e-06	0.0528453		METRNL	2.19729e-08	1.4649e-06	-0.0940639		BIN2	0.000143042	0.00952246	-0.0339382		HLA-DPA1	2.0847e-24	1.38984e-22	-0.0667855		PTTG1	3.45223e-07	2.30155e-05	0.0347136
	SYNE1	0.00193719	0.128867	-0.130702		ILF2	2.60673e-05	0.00173157	-0.227741		EXOC6B	0.00116075	0.0771868	-0.0552287		DOT1L	0.000459539	0.0305811	-0.0300003		PXDNL	0.0236739	1	-0.0554831		PLEKHA1	2.03238e-08	1.35249e-06	-0.0422649		ANKRD12	2.22526e-08	1.48085e-06	-0.09612		FTX	0.000143093	0.00952246	-0.0651158		PPA1	2.16061e-24	1.43783e-22	-0.125466		SNRPB	3.5952e-07	2.3925e-05	0.0748669
	PHKB	0.00193999	0.128867	-0.0745324		CCND2-AS1	2.60674e-05	0.00173157	0.116518		UST	0.00116199	0.0771868	-0.0458627		RNF38	0.000461354	0.0306461	-0.071524		ZNF584	0.0237394	1	-0.0246117		TMEM65	2.04923e-08	1.36123e-06	-0.0459419		RTN3	2.26942e-08	1.5075e-06	-0.0657223		PTPN12	0.00014341	0.00952625	-0.0313017		NENF	2.18286e-24	1.45e-22	-0.0546346		SCX	3.6398e-07	2.41779e-05	-0.0491829
	SZT2	0.00195322	0.12951	-0.0645216		SLC22A18	2.65959e-05	0.00176347	0.11011		PPP3R1	0.00116754	0.0774154	-0.0601193		PDCD10	0.000464938	0.0308282	0.0651608		RACK1	0.0237454	1	-0.183599		TMBIM6	2.05555e-08	1.36296e-06	0.0711015		AL357992.1	2.35653e-08	1.56253e-06	-0.0193004		SETBP1	0.000143693	0.00952775	-0.010713		SGIP1	2.30918e-24	1.53113e-22	0.0849543		COX4I1	3.70066e-07	2.45376e-05	-0.0821684
	STK11	0.00197463	0.130512	-0.0885769		FXYD5	2.66838e-05	0.0017661	-0.24985		AC002463.1	0.00117025	0.0774544	-0.0481656		TAPBP	0.000467876	0.0309669	0.069845		LINC01002	0.0237583	1	-0.0133		ARIH1	2.12009e-08	1.40321e-06	-0.0727477		HNRNPAB	2.5763e-08	1.70515e-06	0.0847145		NLRP1	0.000146069	0.00966779	-0.030671		PSMA1	2.8752e-24	1.90298e-22	-0.132168		SYK	3.77516e-07	2.49445e-05	-0.0769375
	LINC00824	0.00197546	0.130512	0.0459607		MYH10	2.68119e-05	0.00177138	-0.133689		SPG11	0.0011897	0.0785997	-0.0542266		MRNIP	0.000472149	0.0311934	-0.0443523		COX4I1	0.0238121	1	-0.158484		CFL1	2.14705e-08	1.41849e-06	0.0776487		STOML2	2.60339e-08	1.71998e-06	0.053182		STAG1	0.000149684	0.0098798	-0.0632252		MMP25	3.05529e-24	2.01853e-22	-0.0431328		CDC123	3.77565e-07	2.49445e-05	0.056341
	BMP7	0.00198783	0.131093	0.025154		STX4	2.69739e-05	0.00177664	-0.18727		RAB37	0.00120316	0.0793459	-0.0210048		SYPL1	0.00048059	0.0316938	0.0725425		ALDH18A1	0.0238731	1	-0.0634444		CXXC5	2.15529e-08	1.42137e-06	-0.0525729		DNAJC15	2.60975e-08	1.72107e-06	0.0674381		PAWR	0.000149813	0.0098798	-0.0332576		CKLF	3.0795e-24	2.03086e-22	-0.141581		KIAA0087	3.94245e-07	2.59995e-05	-0.0310032
	LINC01753	0.00200379	0.131799	0.0147931		NUCB1	2.70188e-05	0.00177664	-0.205141		ASPH	0.00122125	0.0802844	-0.0242767		GRAMD1B	0.000482991	0.031788	-0.0528262		NCBP2AS2	0.023883	1	-0.0575115		SARS	2.23656e-08	1.47231e-06	0.0577074		FAM117B	2.62362e-08	1.72711e-06	-0.0525018		RPL10	0.000153834	0.0101089	-0.047614		CCDC122	3.10359e-24	2.04307e-22	-0.0427197		PTPN13	3.95082e-07	2.60079e-05	-0.0452008
	AC084880.2	0.00200574	0.131799	0.0163474		GPRC5A	2.70657e-05	0.00177664	0.191443		ERH	0.00122178	0.0802844	0.0605653		C12orf57	0.000483755	0.031788	0.0651187		RPS4X	0.0238857	1	-0.207878		EIF2S2	2.32386e-08	1.52703e-06	0.073232		HECTD1	2.69638e-08	1.77182e-06	-0.0821329		EIF4E3	0.000153916	0.0101089	-0.0214359		COX5B	3.42854e-24	2.25045e-22	-0.113567		TLCD1	3.98331e-07	2.61747e-05	-0.0507776
	LGI2	0.00201201	0.131974	0.0636152		AURKAIP1	2.70857e-05	0.00177664	-0.229998		KLRK1	0.00122691	0.0804769	-0.0604711		ENY2	0.000486176	0.0318898	0.06913		TM9SF4	0.0239332	1	-0.0753211		RABGAP1L	2.33589e-08	1.53219e-06	-0.0876276		IGFBP4	2.70341e-08	1.77325e-06	0.0586107		CYSLTR1	0.000154115	0.0101089	-0.0389444		CASC15	3.43092e-24	2.25045e-22	0.110013		JAK3	4.02448e-07	2.63978e-05	-0.0497987
	LSAMP	0.00203617	0.133083	-0.177116		CBX3	2.72334e-05	0.00178313	-0.298783		CSTB	0.00123056	0.0805721	0.0633561		TNPO2	0.000492265	0.0322315	0.0266988		GPLD1	0.0240116	1	-0.0345669		RPS3A	2.38884e-08	1.56411e-06	0.0631533		CSNK1G3	2.76403e-08	1.80977e-06	-0.0704187		CCR6	0.000156415	0.0102414	0.0279364		AL109615.2	4.49212e-24	2.94125e-22	-0.0289481		TSPAN33	4.17571e-07	2.73408e-05	0.0212382
	COX14	0.00203618	0.133083	-0.0776471		HIST1H3A	2.73531e-05	0.00178777	0.259826		LINC01619	0.00124017	0.0809031	-0.0838413		CIB1	0.000493348	0.0322447	0.0739235		AC104806.2	0.0240347	1	-0.0546802		COX7C	2.39603e-08	1.56449e-06	0.070126		HNRNPK	2.78121e-08	1.81777e-06	0.0826871		SPRY1	0.00015977	0.0104424	-0.069802		PRELID1	4.58024e-24	2.9936e-22	-0.117429		C11orf65	4.29376e-07	2.80635e-05	-0.0306471
	LINC02609	0.00204354	0.133325	0.0284561		CSNK1A1	2.757e-05	0.00179874	-0.342119		RHOT1	0.00124411	0.0809031	-0.0386728		RPL8	0.000497261	0.0324425	0.0960655		GNE	0.0240508	1	-0.0536899		PPP1R9A	2.39797e-08	1.56449e-06	-0.0555808		LINC02100	2.79104e-08	1.82094e-06	-0.0405805		PPP1R2	0.000160937	0.0104999	0.0516712		PARP9	4.60339e-24	3.00336e-22	-0.0864496		CLEC2B	4.3518e-07	2.83922e-05	-0.0985677
	FP671120.7	0.00206325	0.134299	-0.0385237		SRSF4	2.78356e-05	0.00181283	-0.279634		NAXE	0.00124681	0.0809031	0.0320845		PSMA5	0.000500848	0.0326184	0.0601795		NBPF12	0.0241551	1	-0.0426229		ABR	2.41716e-08	1.57421e-06	-0.0577226		C1QBP	2.80804e-08	1.82877e-06	0.0813001		NDUFA1	0.000161763	0.0105184	0.0559899		PRKDC	5.19919e-24	3.38604e-22	-0.102733		IGKC	4.39602e-07	2.86296e-05	-0.0559024
	PPP1R35	0.00206869	0.134299	-0.0656148		DYNC1I2	2.82748e-05	0.00183816	-0.309194		STMN1	0.00124863	0.0809031	0.0465831		CHRM3	0.000506983	0.0329593	-0.0153813		AC087294.1	0.0242182	1	-0.0258718		ATP5PD	2.58133e-08	1.67712e-06	0.0605965		CHD9	2.81803e-08	1.83202e-06	-0.0830134		MT2A	0.000161794	0.0105184	0.0519853		ICAM2	5.35205e-24	3.4794e-22	-0.0720169		COL4A3	4.44516e-07	2.88983e-05	-0.0165565
	CYTH2	0.00206946	0.134299	-0.0665606		ARPC5	2.86577e-05	0.00185975	-0.275347		MFSD4B	0.0012503	0.0809031	-0.0470846		BAZ1A	0.00050914	0.0329904	0.0760516		PPP1R3B	0.0242543	1	-0.0575523		RPL26	2.58435e-08	1.67712e-06	0.0621687		RNF24	2.88615e-08	1.87298e-06	-0.0624224		ADSS	0.000163745	0.0106263	-0.0395939		ARPC4	5.96553e-24	3.87135e-22	-0.0929443		HSDL2	4.6247e-07	3.00122e-05	-0.0538073
	BMERB1	0.0020737	0.134335	-0.100539		TMED7	2.88308e-05	0.00186767	-0.217708		CASP9	0.00125088	0.0809031	-0.0217384		BORCS5	0.000509264	0.0329904	-0.0651805		SMIM10L1	0.0243042	1	0.0715486		UBE2H	2.63353e-08	1.70602e-06	-0.05872		RIN2	2.99602e-08	1.94084e-06	-0.0305153		CHD9	0.000164111	0.0106312	-0.0508711		CHMP2A	6.27256e-24	4.0634e-22	-0.0987673		CHUK	4.66115e-07	3.01952e-05	0.0375937
	INTS10	0.00209865	0.135711	-0.0667617		AL021155.5	2.88875e-05	0.00186804	0.29938		FAM214A	0.00125109	0.0809031	-0.0532038		NUP98	0.000512716	0.0331089	-0.0727744		THAP5	0.0243857	1	0.0875751		MGAT4A	2.63941e-08	1.7068e-06	-0.0488808		PIK3AP1	3.20083e-08	2.06784e-06	0.0875434		KLHL2	0.000167877	0.010856	-0.0262207		EIF1	6.9668e-24	4.50515e-22	0.107411		CDYL2	4.69818e-07	3.03813e-05	0.0361623
	CNIH4	0.00210761	0.13605	-0.110551		CNIH1	2.89904e-05	0.00187139	-0.208818		HIF1A-AS3	0.00126047	0.0813658	-0.0580263		PPP4C	0.000512903	0.0331089	0.0456911		NDUFA11	0.0244288	1	-0.118307		KIAA0319L	2.64858e-08	1.70971e-06	0.0749283		LPAR1	3.20337e-08	2.06784e-06	-0.0537952		ANKRD10	0.000175818	0.0113494	0.0482397		RAB21	7.59122e-24	4.90029e-22	0.121839		LGALS3	4.71441e-07	3.04325e-05	0.0732279
	PCAT4	0.00216007	0.139192	0.0239102		MRPL20	2.92663e-05	0.00188587	-0.220658		CDC42	0.00126549	0.081546	0.0705763		S100A11	0.000516644	0.0332917	0.0637856		AHSA1	0.0244683	1	-0.0892657		HPCAL1	2.70355e-08	1.74212e-06	-0.0569154		MICOS10	3.31385e-08	2.13539e-06	0.0705998		OXNAD1	0.00017615	0.0113508	0.05757		BCL2L1	8.13272e-24	5.24059e-22	-0.0775061		TFRC	4.76315e-07	3.0693e-05	0.0728123
	AL603840.1	0.00219442	0.140587	0.0731169		SELENOS	2.94581e-05	0.0018949	-0.335632		MFSD6	0.00126989	0.0816859	-0.0471561		ASH1L	0.000517933	0.0332997	-0.089485		CTDNEP1	0.0245688	1	-0.0790375		METAP2	2.73769e-08	1.76102e-06	0.0631164		MRPS18C	3.39649e-08	2.1848e-06	0.0640518		WWC3	0.000178193	0.0114623	-0.0164175		FUNDC2	8.73569e-24	5.61925e-22	-0.0811271		IL23R	4.90982e-07	3.15825e-05	-0.0861692
	GLE1	0.00219801	0.140587	-0.0523683		UQCRQ	2.97057e-05	0.00190747	-0.260271		LPCAT3	0.00129694	0.0832792	-0.0352955		MYLIP	0.000518588	0.0332997	-0.0552493		IFI35	0.024687	1	0.093996		DDX60L	2.8814e-08	1.85021e-06	-0.0431881		TAGLN2	3.75207e-08	2.40929e-06	-0.0822266		ZFYVE21	0.000179225	0.0115085	-0.0127973		LINC00881	9.85523e-24	6.32827e-22	-0.0405459		DNAJC5B	5.14363e-07	3.30284e-05	0.0281184
	TULP3	0.00220185	0.140587	-0.113193		UBL5	2.98646e-05	0.00191432	-0.325832		VPS39	0.00130154	0.0834283	-0.0331654		ETHE1	0.00052444	0.0336165	0.0306691		NCL	0.0247266	1	0.15997		TNFSF14	2.8876e-08	1.85092e-06	-0.0472926		RPL27	3.90042e-08	2.50016e-06	0.0766179		ZNF611	0.000179789	0.0115244	-0.0333553		CXCL10	1.04235e-23	6.68146e-22	-0.0899956		CCDC82	5.35711e-07	3.4339e-05	0.0583627
	COX7A2L	0.00220274	0.140587	-0.110167		TNFAIP2	3.0037e-05	0.001922	0.255242		COX6A1	0.00131781	0.0843238	0.0650775		LSS	0.00053482	0.0341914	-0.0319978		MRM3	0.0247697	1	-0.0424871		SNX10	2.89262e-08	1.85092e-06	-0.0522197		TGIF2	3.91398e-08	2.50447e-06	-0.0489622		TNIP1	0.000181158	0.0115919	0.0450754		SELENOM	1.19035e-23	7.61681e-22	-0.0722837		SLC27A4	5.43261e-07	3.47621e-05	0.0545055
	RGS2	0.00220339	0.140587	-0.135925		SNHG19	3.02397e-05	0.00193159	0.237499		PRDX5	0.00132611	0.084707	0.0506859		KMO	0.000535455	0.0341914	0.0479663		MIA3	0.0248269	1	0.109215		C1orf21	2.9376e-08	1.87415e-06	-0.076818		CREBRF	3.92146e-08	2.50488e-06	-0.0637863		CEP128	0.000181982	0.0116125	-0.0249871		RSRC1	1.22494e-23	7.82446e-22	-0.0918872		NRIP1	5.44479e-07	3.47792e-05	0.0988575
	CCL4L2	0.00220477	0.140587	-0.0537222		KANSL1L	3.03244e-05	0.00193363	0.263444		CYC1	0.00133365	0.0850399	0.0297293		XCL1	0.000536211	0.0341914	-0.0523408		ANKRD36	0.0250116	1	-0.0916086		NMUR1	2.93916e-08	1.87415e-06	-0.0305973		SELL	3.98769e-08	2.54274e-06	0.0678622		RTN3	0.000182374	0.0116125	-0.0430353		CORO1A	1.25375e-23	7.99453e-22	-0.0784582		YTHDF2	5.45715e-07	3.47974e-05	0.0613664
	BSG	0.00220891	0.140606	-0.112086		PRKAR1A	3.04105e-05	0.00193575	-0.219872		LINC00894	0.00133872	0.0852147	-0.0226915		ZNF428	0.000538697	0.0342832	0.0315311		PSMC1	0.0250375	1	0.117449		FAM120B	2.96088e-08	1.88472e-06	-0.0578279		PPM1L	3.9958e-08	2.54348e-06	0.0583812		SFXN3	0.000182431	0.0116125	-0.014092		PRDX5	1.2986e-23	8.26608e-22	-0.102977		POLR2L	5.49183e-07	3.49577e-05	0.0821678
	ZNF670	0.00221292	0.140617	0.134498		MT-ND4	3.06644e-05	0.00194852	-0.537819		SETD5	0.00134807	0.0856607	-0.0619971		AC022217.3	0.000539824	0.0342832	-0.0366183		PSMD1	0.0250769	1	0.0988572		GLRX5	2.9987e-08	1.90548e-06	0.0479454		AC004797.1	4.02562e-08	2.55802e-06	-0.0484125		DIPK1C	0.000184285	0.0117101	-0.0087006		PCED1B	1.32576e-23	8.42435e-22	0.117841		TMEM71	5.60315e-07	3.56043e-05	-0.0419749
	EIPR1	0.00221777	0.14068	-0.0481578		PDGFC	3.09657e-05	0.00196425	0.149492		KCNC1	0.00136585	0.0866403	-0.0165978		COX6C	0.00054046	0.0342832	0.0760883		GSR	0.0251735	1	-0.0495933		EIF4A2	3.00677e-08	1.90584e-06	-0.0647424		PDCL3	4.04048e-08	2.56301e-06	0.0502448		APLP2	0.000184644	0.0117126	-0.0392486		BICRAL	1.51867e-23	9.63345e-22	-0.0928037		HLA-C	5.62048e-07	3.56526e-05	-0.0883003
	GSTO1	0.00222264	0.140746	0.185422		DNAJC8	3.15563e-05	0.00199826	-0.269217		MLLT10	0.0013684	0.0866521	-0.0532241		SMAP2	0.000549777	0.0348029	-0.0998734		CCDC71	0.0252644	1	-0.0290779		DENND6A	3.01472e-08	1.90584e-06	-0.0542651		TRIM5	4.2133e-08	2.66801e-06	-0.0458377		AREG	0.000187194	0.0118538	0.0884068		TSC22D3	1.55246e-23	9.83074e-22	0.126735		EVL	5.95921e-07	3.76728e-05	-0.0715725
	LINC02789	0.0022439	0.141846	0.0237127		MT-CO3	3.18749e-05	0.00201494	-0.539605		ELMOD2	0.00138562	0.0874523	-0.0257082		LPXN	0.000550878	0.0348029	-0.0810159		RPS14	0.0252775	1	-0.213477		ELL2	3.01489e-08	1.90584e-06	-0.0669121		VASP	4.25336e-08	2.68873e-06	0.0631606		AP002813.1	0.000189161	0.0119576	0.015799		SLAMF1	1.79116e-23	1.13227e-21	-0.129866		CDC26	5.95955e-07	3.76728e-05	0.0578897
	PCBP2	0.00225674	0.142303	-0.151401		SHISA5	3.20367e-05	0.00202168	-0.173879		DDIT4	0.00138796	0.0874523	0.0753133		LYSMD2	0.000551506	0.0348029	0.0564702		PSAT1	0.0252937	1	-0.0536644		BIN2	3.07016e-08	1.93743e-06	-0.0606102		NDUFB3	4.26203e-08	2.68956e-06	0.0639361		IGF1R	0.000189502	0.0119586	-0.0333201		CALM2	1.91375e-23	1.20767e-21	0.125953		NEO1	5.97405e-07	3.76994e-05	-0.0345732
	LSM8	0.0022589	0.142303	-0.0910763		GCNT1	3.24509e-05	0.00204429	0.47956		RAN	0.00138821	0.0874523	0.0652671		AC116407.2	0.000555197	0.0349755	0.0176983		DPM3	0.0252972	1	0.105611		TRAC	3.08157e-08	1.94128e-06	-0.0432197		PDE7A	4.32069e-08	2.72189e-06	-0.0926001		MGST3	0.00018989	0.0119624	-0.043348		RSU1	1.9593e-23	1.23429e-21	-0.0892531		CPSF6	6.07097e-07	3.8245e-05	0.0690113
	DDAH2	0.00226718	0.142579	-0.0831589		APEX1	3.28819e-05	0.00206789	-0.185741		PHF21A	0.00139473	0.0877123	-0.0604185		CPED1	0.000556366	0.0349889	0.0484687		PAX8-AS1	0.0253148	1	0.0591783		CABLES1	3.14804e-08	1.97975e-06	-0.0573303		LINC00910	4.33064e-08	2.72347e-06	-0.0502524		HIF1A	0.000194165	0.0122107	0.0625417		IVNS1ABP	2.24729e-23	1.41328e-21	0.0983369		MEIS1	6.16269e-07	3.87561e-05	-0.0871359
	HLA-DRB1	0.00228565	0.143307	-0.110113		ABHD17A	3.35787e-05	0.00210809	-0.16343		AC090617.4	0.00140929	0.0883845	-0.0236787		GABPB1-AS1	0.000562284	0.0353004	0.0532968		ASS1	0.0254199	1	-0.0174017		SNHG16	3.26677e-08	2.05089e-06	0.0577916		TAX1BP1	4.39997e-08	2.76232e-06	0.0868721		TIGD5	0.000197409	0.0123934	-0.0121829		CDC42EP3	2.78102e-23	1.74593e-21	-0.0853467		HACD3	6.41179e-07	4.02535e-05	0.0499625
	EML6	0.0022897	0.143307	0.0628391		UPF3B	3.38061e-05	0.00211873	-0.203032		C1orf198	0.00141157	0.0883845	0.0101331		GAK	0.000570536	0.0357572	-0.0432825		RPL21	0.025539	1	-0.197749		ST8SIA6-AS1	3.30862e-08	2.07361e-06	-0.0288998		COX7C	4.52551e-08	2.83627e-06	0.0789952		AL135818.1	0.000199425	0.0124986	-0.0174628		SEC61B	3.13292e-23	1.96349e-21	0.133077		ZNF407	6.63149e-07	4.15615e-05	0.0784013
	DUSP22	0.0022905	0.143307	-0.073974		ATP6V0B	3.412e-05	0.00213474	-0.230518		AC087501.1	0.00141266	0.0883845	-0.00867249		RTF1	0.00057484	0.0359653	0.0668186		AL450992.2	0.0255415	1	-0.0320068		PAG1	3.43451e-08	2.14883e-06	-0.0500091		SH3KBP1	4.54338e-08	2.8426e-06	-0.0824966		GNAL	0.000202199	0.0126508	0.0168122		ZBTB21	3.38105e-23	2.11538e-21	-0.066482		NMT1	6.68022e-07	4.17954e-05	0.0602013
	ALDOC	0.00229612	0.143414	-0.0708155		PRDX5	3.48121e-05	0.00217433	-0.222794		RORA-AS1	0.00141747	0.0885336	-0.0608003		HMGB1	0.000576764	0.0360241	0.0918615		TAP1	0.0256605	1	0.134906		SUMO2	3.56975e-08	2.22963e-06	0.070219		ARHGAP18	4.59749e-08	2.87155e-06	-0.0411078		PGP	0.000202805	0.012667	-0.0310301		COMMD10	3.62291e-23	2.26283e-21	-0.126347		FAM133B	6.89576e-07	4.30703e-05	0.0785843
	FBXO21	0.00231192	0.144154	-0.0843474		RPS20	3.56805e-05	0.00222477	-0.390352		SCAF4	0.00142453	0.0887171	-0.041652		NLRC5	0.000577846	0.0360302	0.0731388		EXTL3	0.0256997	1	-0.0274129		COX6B1	3.6142e-08	2.25355e-06	0.0688646		IL18RAP	4.70217e-08	2.93193e-06	0.0682531		MSI2	0.000204983	0.0127813	-0.0413266		AC004687.1	3.99374e-23	2.49021e-21	-0.0994524		PGLYRP2	6.9318e-07	4.32216e-05	-0.0186486
	TBC1D30	0.00232074	0.144458	0.0263948		PTPN12	3.61741e-05	0.00225172	-0.31874		AUTS2	0.00142525	0.0887171	-0.0507236		METTL8	0.000581017	0.036108	-0.0565835		RBM47	0.0257208	1	-0.150253		SACM1L	3.62739e-08	2.25793e-06	-0.0681491		PAN3	4.81126e-08	2.99484e-06	-0.0859677		HSPA5	0.000205971	0.0128005	0.0739399		ABR	4.09989e-23	2.55204e-21	-0.0655162		OSBPL3	7.00055e-07	4.3576e-05	-0.0808684
	IFI35	0.00233078	0.144677	-0.0623762		SPRY1	3.65452e-05	0.00227095	-0.362919		ANKRD11	0.00143136	0.0889461	-0.07173		TXNIP	0.000581067	0.036108	0.0985153		MRPS33	0.0257955	1	0.0855148		ARL17B	3.66189e-08	2.27553e-06	-0.0361432		RTRAF	4.94298e-08	3.07036e-06	0.0715413		FAM177B	0.000205991	0.0128005	0.0110453		PLEKHA5	4.81143e-23	2.98987e-21	-0.1204		DNM3	7.03777e-07	4.37333e-05	-0.0302683
	TMEM43	0.00233595	0.144677	-0.0846108		MAML2	3.68527e-05	0.00228618	0.486102		GPRIN3	0.00144708	0.0897704	-0.0730754		NEXN	0.000586828	0.0364042	0.0353832		PSMD6-AS2	0.025815	1	-0.0217772		MCTP1	3.87621e-08	2.40463e-06	0.0395155		SLCO3A1	4.94935e-08	3.07036e-06	-0.0621816		PRMT1	0.000207293	0.0128595	0.0515636		TIAM1	5.04941e-23	3.13243e-21	-0.165898		RASA2	7.18824e-07	4.45927e-05	-0.0856649
	AC090115.1	0.00233611	0.144677	0.0338939		TMEM170A	3.69442e-05	0.00228798	-0.164621		LCOR	0.00145513	0.0901169	-0.0580338		ZSWIM6	0.000589033	0.0364792	-0.0835705		LINC01136	0.0259991	1	0.0431627		ITGA6	3.90573e-08	2.41884e-06	-0.0354544		EIF1	5.00703e-08	3.10088e-06	0.0770733		C3orf52	0.000208333	0.0129017	0.0196717		COX20	5.3876e-23	3.33658e-21	-0.108583		STK10	7.26734e-07	4.50071e-05	-0.0714071
	RNF135	0.00234605	0.145047	-0.037618		GCH1	3.73622e-05	0.00230929	0.331925		AP001160.1	0.00146154	0.0902251	-0.0193899		RALGAPA1	0.000590501	0.0365083	-0.0755069		ITGA3	0.0260743	1	-0.0179704		NFATC2	4.04924e-08	2.50348e-06	-0.0550103		RAD51B	5.12626e-08	3.16936e-06	-0.0860521		AHCYL2	0.000209486	0.0129017	-0.0298968		MAML2	6.1487e-23	3.80149e-21	0.160774		CIAPIN1	7.32153e-07	4.52661e-05	0.0336385
	CDC40	0.0023508	0.145096	-0.082964		GYPC	3.74146e-05	0.00230929	-0.260704		UBE2E3	0.0014618	0.0902251	0.0443947		MYBL1	0.000597192	0.0368598	-0.0260687		AC087280.2	0.0261641	1	-0.0588708		PPM1B	4.22705e-08	2.60901e-06	-0.065523		GPD2	5.13625e-08	3.17018e-06	-0.0606335		RBM17	0.000209724	0.0129017	0.0604422		ATP5MD	6.32663e-23	3.9049e-21	-0.121458		RETREG1	7.40641e-07	4.57136e-05	-0.0533947
	ZBTB7A	0.00235697	0.145231	-0.122811		HNRNPA0	3.80651e-05	0.00234549	-0.243525		ILRUN	0.00146925	0.0905321	-0.0440126		RNF144B	0.000602506	0.0371125	-0.0687504		ZNF646	0.0261879	1	-0.0274731		RPS13	4.41432e-08	2.72001e-06	0.0651984		MIS18BP1	5.25079e-08	3.23542e-06	-0.0664664		DDX3X	0.000209793	0.0129017	0.0578508		CST3	6.85747e-23	4.22542e-21	-0.0384559		FMNL1	7.62503e-07	4.69838e-05	-0.0675651
	HBM	0.0023761	0.146077	0.0219885		MRPS18C	3.86796e-05	0.00237935	-0.21867		STK24	0.00150107	0.092337	-0.0486367		PCBP1-AS1	0.000603652	0.0371125	-0.0437982		AC026748.3	0.0262107	1	-0.011078		THADA	4.45037e-08	2.73761e-06	-0.0549294		B4GALT1	5.30591e-08	3.2639e-06	-0.0817948		ARF1	0.0002098	0.0129017	0.0539446		DDHD1	6.94149e-23	4.27001e-21	-0.085954		UBE2N	7.7148e-07	4.7457e-05	0.0631686
	PTPA	0.00237881	0.146077	-0.0666483		SNRPD3	3.93674e-05	0.0024176	-0.225979		FAF1	0.00151527	0.0930543	-0.0676855		MIB2	0.000604329	0.0371125	0.0258464		RBP1	0.0262401	1	0.0352437		LINC01473	4.59183e-08	2.81989e-06	-0.0598506		MAN1C1	5.32257e-08	3.26865e-06	-0.0401716		RNF217	0.000210087	0.0129017	-0.0190684		LINC00598	7.12454e-23	4.37526e-21	-0.0936494		HOPX	7.83766e-07	4.81319e-05	-0.0465148
	ARF4	0.00238267	0.146077	-0.160071		PCNP	3.95262e-05	0.00242328	-0.241684		TET3	0.00152629	0.0935744	-0.0399828		PPFIBP1	0.000606693	0.0371491	-0.0523116		UBL5	0.0262528	1	0.151335		AC131568.1	4.64555e-08	2.8481e-06	-0.0502684		ATP5MC2	5.37961e-08	3.29814e-06	0.0823556		SEPTIN6	0.000211071	0.0129404	-0.0514181		TMEM165	7.16355e-23	4.39184e-21	0.109164		ABR	7.86563e-07	4.81647e-05	-0.0547308
	DERL2	0.00239222	0.146418	-0.09365		FUCA2	3.99252e-05	0.00244365	-0.133833		WWOX	0.00154944	0.0948344	-0.0586908		ST14	0.000607503	0.0371491	-0.0268289		TMEM192	0.0262866	1	0.0667184		DIAPH2	4.7738e-08	2.92184e-06	-0.0442007		HLA-E	5.53888e-08	3.39011e-06	-0.0874072		AC090772.2	0.000213791	0.0130761	-0.0230652		DDX60	7.43924e-23	4.55324e-21	-0.0452152		AFF4	7.86931e-07	4.81647e-05	0.0763184
	TGM2	0.00243083	0.148048	-0.118981		LDHB	4.05418e-05	0.00247725	-0.205656		PSMC3	0.00156584	0.0956784	0.0378459		IQCN	0.000608652	0.0371491	-0.0319131		PTAR1	0.0264323	1	-0.0725829		EXOC4	4.83007e-08	2.95134e-06	-0.0762411		PSME2	5.56823e-08	3.40238e-06	0.10178		CARD8	0.000214	0.0130761	-0.0351615		TMEM123	7.59502e-23	4.64083e-21	-0.117738		MAPK8	8.11212e-07	4.95679e-05	0.0931844
	GPAA1	0.00243673	0.148048	-0.0542071		TCEA1	4.07552e-05	0.00248613	-0.268559		KPNB1	0.00157605	0.0961417	-0.055126		KIZ	0.000609763	0.0371491	-0.0431838		USP32	0.0264328	1	-0.0853655		TNKS	4.85054e-08	2.95891e-06	-0.0649044		TIGIT	5.74212e-08	3.49798e-06	0.0502705		AP1B1	0.000215237	0.0131298	0.0236459		PIGX	7.92696e-23	4.83558e-21	-0.0639931		AC007686.4	8.35275e-07	5.09532e-05	-0.0150041
	EIF2A	0.00243786	0.148048	-0.109969		ATP6V1F	4.10862e-05	0.00250109	-0.236346		NAV2	0.00158007	0.0962267	-0.0136913		TMBIM4	0.00061	0.0371491	0.0708699		LY86	0.0265051	1	-0.0352355		POLR2K	5.01633e-08	3.05495e-06	0.0541961		AP001011.1	5.74379e-08	3.49798e-06	-0.0631384		TNFSF12	0.000215596	0.0131298	-0.0160144		UBXN2A	8.46487e-23	5.15512e-21	-0.0891912		DPYD	8.50014e-07	5.1766e-05	-0.0985367
	LINC01482	0.00243833	0.148048	0.0575112		HAS2	4.1137e-05	0.00250109	0.132467		KLF6	0.00158815	0.0965577	-0.075807		NDUFA1	0.000616877	0.0375055	0.0692259		GALK2	0.0268391	1	-0.0950325		TPD52	5.03466e-08	3.06102e-06	-0.0507176		TCF7	5.78684e-08	3.51834e-06	-0.0826274		KBTBD3	0.000217475	0.0132223	-0.017815		UBTF	8.5403e-23	5.19242e-21	-0.0526334		RPAIN	8.54291e-07	5.194e-05	0.0587374
	CEBPD	0.00243909	0.148048	-0.20287		C5orf24	4.16952e-05	0.00253082	-0.183372		RAB13	0.00159249	0.0966615	-0.00966615		STMN1	0.000625434	0.0379627	0.0536065		AC011933.4	0.0268484	1	-0.0710881		RAB11A	5.23437e-08	3.17419e-06	-0.0824517		HOPX	5.81891e-08	3.53197e-06	-0.0794829		FAM117B	0.000221427	0.0134402	-0.0283654		TANC2	8.94639e-23	5.4303e-21	0.175917		GRWD1	8.73688e-07	5.30313e-05	0.0332878
	WAC	0.00244464	0.148105	-0.164724		UBD	4.17893e-05	0.00253233	0.258322		KMT2C	0.00159744	0.0968009	-0.0689044		SAMSN1	0.000629306	0.0381345	-0.0952423		SMOC1	0.0268637	1	-0.0186683		GNAI2	5.23813e-08	3.17419e-06	0.0646405		TRPV1	6.08096e-08	3.68492e-06	0.0229664		CBL	0.000222112	0.0134595	-0.0370623		COLQ	1.08209e-22	6.55722e-21	-0.0420529		RAMP1	8.8633e-07	5.37095e-05	-0.0782112
	THRAP3	0.00244812	0.148105	-0.132706		LSM2	4.22162e-05	0.00255077	-0.171872		C3orf49	0.00160181	0.0969056	-0.0123187		PSME4	0.000639796	0.038706	-0.0760142		U2AF1L5	0.0268676	1	-0.0473626		PTPN4	5.25299e-08	3.17793e-06	-0.0703539		CNOT2	6.11489e-08	3.69817e-06	-0.0849081		SOS1	0.000223261	0.0135067	-0.0522204		EIF3K	1.14089e-22	6.90209e-21	-0.108186		LNPEP	8.92883e-07	5.40172e-05	-0.0663325
	LARP4B	0.00246835	0.148909	-0.131075		FSTL1	4.22329e-05	0.00255077	0.23682		PHF8	0.00160989	0.0970834	-0.0338045		HILPDA	0.00064732	0.0390604	-0.0863698		CDIP1	0.0269511	1	-0.0398591		THBS1	5.31248e-08	3.20862e-06	-0.0348109		YEATS2	6.12304e-08	3.69817e-06	-0.0639098		LRCH1	0.000223667	0.013509	-0.0394469		CAB39	1.20249e-22	7.26277e-21	0.104153		TBC1D5	9.17343e-07	5.54054e-05	-0.0916524
	SAP30	0.00247575	0.148909	-0.0859211		HSPA9	4.23619e-05	0.00255435	-0.298817		GSAP	0.00161006	0.0970834	-0.0204111		RPS27A	0.000647787	0.0390604	0.0974185		TATDN1	0.0270257	1	-0.0798952		GALNT1	5.35442e-08	3.22862e-06	-0.0578136		DENND10	6.21031e-08	3.7447e-06	0.0415901		ZNF148	0.000224672	0.0135473	-0.0471519		FES	1.24572e-22	7.51146e-21	-0.110435		BPTF	9.37425e-07	5.6525e-05	-0.0860352
	AC003666.1	0.00247763	0.148909	0.0183546		SNRPA1	4.33366e-05	0.00260882	-0.210905		RAPGEF1	0.00161503	0.0971142	-0.0520142		TOR3A	0.00065015	0.0391384	0.0281614		AC107068.2	0.0270303	1	-0.0512513		RPL11	5.89318e-08	3.54764e-06	0.0589268		SENP7	6.33123e-08	3.81134e-06	-0.0682192		TAF1B	0.000225443	0.0135715	0.0234523		MZT2B	1.28411e-22	7.73019e-21	-0.103321		CYBA	9.39242e-07	5.65414e-05	-0.0871906
	C2orf73	0.00247767	0.148909	0.019352		SIPA1L1	4.35182e-05	0.00261545	0.370948		PTPRS	0.00161587	0.0971142	0.0124406		NDUFS7	0.000655155	0.0393749	0.0395348		AC004540.1	0.0270481	1	-0.0189999		SMARCA2	5.97987e-08	3.59391e-06	-0.0654279		WDR60	6.55134e-08	3.93736e-06	-0.0594262		TRAF3IP2	0.000227465	0.0136707	0.0253037		ACTN1	1.30105e-22	7.81933e-21	-0.049255		IL27RA	9.52348e-07	5.71982e-05	-0.0330532
	CABP1	0.00248999	0.149301	-0.0594051		SERPINB9	4.39672e-05	0.00263778	0.379254		KANTR	0.00162489	0.0973643	-0.039249		A1BG	0.00066327	0.0397973	0.0518327		RXYLT1	0.0270489	1	0.0626795		CBX3	6.16018e-08	3.69621e-06	0.0681707		GTF3C6	6.63353e-08	3.98022e-06	0.061669		GZMB	0.000229076	0.01374	0.0374737		AP2S1	1.39218e-22	8.35333e-21	-0.0778962		LSM7	9.53277e-07	5.71982e-05	0.0712217
	AC092813.1	0.00249236	0.149301	0.0173364		HIST2H2BF	4.40339e-05	0.00263778	0.246726		TANK	0.00162535	0.0973643	-0.07009		KIAA0355	0.000666334	0.0399157	-0.0642111		CD2AP	0.0270775	1	0.116612		DDX27	6.21486e-08	3.72292e-06	0.0533833		CBR4	6.90743e-08	4.13779e-06	-0.0498479		LINC02397	0.000229368	0.01374	-0.0145897		PA2G4	1.44874e-22	8.67843e-21	-0.114652		EIF2S3	9.69816e-07	5.80953e-05	-0.0662511
	ENO1	0.00250172	0.149616	-0.233182		TOB1	4.414e-05	0.00263976	0.363076		RASSF5	0.00163365	0.0976267	-0.046489		RUBCN	0.000669585	0.0400449	-0.0723105		KLHL2	0.0271864	1	-0.0720819		TNF	6.23527e-08	3.72904e-06	-0.0192586		GMDS-DT	7.01514e-08	4.19545e-06	-0.0772757		GPR174	0.000230818	0.0138042	-0.0268809		SAMD9L	1.49555e-22	8.9442e-21	-0.0767321		SERBP1	9.98809e-07	5.97343e-05	0.0848628
	ZBTB25	0.00250579	0.149616	-0.0595077		CKLF	4.4274e-05	0.00263976	-0.201512		CDCA7	0.00163679	0.0976267	-0.0137109		IFI44	0.000677243	0.0404368	0.0313245		ATP6AP2	0.0271906	1	-0.0888294		CATSPERB	6.38469e-08	3.81217e-06	-0.0314416		HBP1	7.04854e-08	4.20191e-06	-0.0652091		FTL	0.000231484	0.0138215	-0.0710175		TOB1	1.51585e-22	9.05081e-21	0.0602075		RPL12	1.02563e-06	6.12385e-05	-0.0914524
	LINC02306	0.00251228	0.149759	0.0295119		NUS1	4.43311e-05	0.00263976	-0.213663		CWF19L1	0.00163774	0.0976267	-0.0392259		ABCA5	0.000680234	0.040462	-0.053089		MLLT1	0.0272343	1	-0.0410529		JARID2	6.43944e-08	3.8386e-06	-0.0738356		LINC02245	7.05725e-08	4.20191e-06	-0.0475194		GBE1	0.000232348	0.0138505	-0.0727598		NDUFS7	1.55917e-22	9.29434e-21	-0.0631091		PSMA3	1.02745e-06	6.12472e-05	0.0715428
	GSG1L	0.00251908	0.14992	0.0204205		HADHA	4.43554e-05	0.00263976	-0.198025		MRPL32	0.001641	0.0976621	0.0426539		AC007292.3	0.000680366	0.040462	-0.0122052		EBAG9	0.0272364	1	0.0876366		ZFHX3	6.46778e-08	3.84324e-06	-0.0359745		GRM7	7.0604e-08	4.20191e-06	-0.0257991		RPS29	0.000235414	0.0140104	0.0497166		ARL4C	1.57384e-22	9.36652e-21	-0.0909811		CARD11	1.03613e-06	6.1664e-05	-0.0730761
	HAS2	0.00253992	0.150915	0.200119		COPS9	4.49877e-05	0.00267277	-0.221524		ZNF708	0.00164799	0.0979192	-0.0468079		SMYD3	0.000680982	0.040462	-0.0965597		DSN1	0.0272917	1	-0.0339098		PROCR	6.47247e-08	3.84324e-06	-0.0295813		TBCK	7.13816e-08	4.24129e-06	-0.0657436		ARHGEF6	0.000237356	0.014103	-0.0245511		GSDMD	1.65728e-22	9.84709e-21	-0.0646582		SLC3A2	1.04332e-06	6.19913e-05	0.0736474
	GIT2	0.00254691	0.151085	-0.0556889		SEC14L1	4.50562e-05	0.00267277	-0.266861		GLCCI1	0.0016568	0.0982146	-0.0764322		PATL2	0.000682296	0.0404743	0.0492524		CDC42EP1	0.0273017	1	-0.00693686		RPL9	6.47873e-08	3.84324e-06	0.0658651		FAM177B	7.30662e-08	4.33435e-06	0.0164163		CDC26	0.00023976	0.0142228	0.0407522		DUSP23	1.66469e-22	9.87509e-21	-0.0414068		2005-03-01	1.04634e-06	6.20701e-05	0.0605873
	PDIA6	0.00255863	0.151535	-0.178215		ATP5F1B	4.53175e-05	0.00268392	-0.232632		PPP2R5C	0.00165833	0.0982146	-0.0790238		ARRDC1	0.000683399	0.0404743	0.0221537		HCP5	0.0273101	1	0.0767791		PUM2	6.66853e-08	3.94943e-06	-0.0681546		GADD45G	7.3229e-08	4.33698e-06	0.0450857		STIM1	0.000240395	0.0142374	-0.0333767		CDKAL1	2.13571e-22	1.26487e-20	-0.124267		KIF21A	1.05788e-06	6.26528e-05	0.0490261
	LAMB4	0.00256843	0.151815	0.0307574		PMEPA1	4.55477e-05	0.0026932	-0.213754		ANKRD13C	0.00166583	0.098499	-0.0491823		CYBB	0.000688902	0.0406791	0.0653039		SLC16A14	0.0273923	1	-0.0336017		PRMT9	6.8982e-08	4.07885e-06	-0.0458933		CD7	7.48943e-08	4.42844e-06	0.107908		PDE4DIP	0.000241782	0.0142964	-0.0181151		FOSL1	2.14907e-22	1.27073e-20	-0.0372497		FLNA	1.07893e-06	6.37964e-05	-0.0442585
	MFF	0.00257166	0.151815	-0.0855713		FGD5	4.58087e-05	0.00270427	-0.198996		EFCAB14	0.0016843	0.0994046	-0.0405658		ARID1A	0.00068908	0.0406791	-0.0589491		LINC01376	0.0274287	1	-0.0438568		CNOT6L	6.94786e-08	4.10159e-06	-0.0827317		DNAJB9	7.52891e-08	4.44461e-06	-0.0743741		SLC16A7	0.000242642	0.0143241	-0.0236895		TANK	2.18596e-22	1.29046e-20	-0.13956		ST3GAL1	1.09349e-06	6.45529e-05	-0.0897225
	EBF1	0.00257927	0.152019	-0.139491		SDC4	4.59307e-05	0.0027071	0.277827		ARSB	0.0016866	0.0994046	-0.0281673		RPL29	0.00069154	0.0407585	0.0930274		AC103591.3	0.0274636	1	0.0949238		PSMD2	7.01243e-08	4.13304e-06	0.0409764		C20orf204	7.63507e-08	4.50002e-06	-0.0249491		SFXN1	0.000244648	0.0144193	-0.0348371		UBB	2.39023e-22	1.40792e-20	-0.13338		DDT	1.11362e-06	6.56352e-05	0.0735117
	HGSNAT	0.00259434	0.152287	-0.0739092		MAT2A	4.6041e-05	0.00270924	0.354808		AC130343.2	0.00169083	0.0994046	0.00600229		LAMTOR5	0.000699093	0.0411374	0.0714349		UBALD2	0.0274759	1	0.121249		NDUFC1	7.20864e-08	4.24186e-06	0.0506587		ELOVL6	8.00557e-08	4.7108e-06	-0.0622137		CCPG1	0.000247804	0.0145818	-0.0446874		TG	2.39263e-22	1.40792e-20	-0.0623432		TOP1	1.15476e-06	6.79509e-05	0.0802233
	UBE2B	0.00259498	0.152287	-0.134489		SEC63	4.61578e-05	0.00271175	-0.231931		MPRIP	0.001692	0.0994046	-0.0347623		RAI1	0.00070068	0.0411647	-0.0302487		ARMCX4	0.0275119	1	-0.0356112		BCKDHB	7.91007e-08	4.64713e-06	-0.0443608		DRG1	8.09666e-08	4.75675e-06	0.0526441		FAM110C	0.000250066	0.0146913	0.00792036		NDUFB7	2.43556e-22	1.43088e-20	-0.0894826		FILIP1L	1.17035e-06	6.87578e-05	0.0664438
	RPSA	0.00259754	0.152287	-0.196208		SPRYD7	4.75722e-05	0.00279037	-0.135913		OPN3	0.00169525	0.0994359	-0.0141411		MGMT	0.000711018	0.0417051	-0.0612848		ACAP1	0.0276906	1	-0.0642065		SUPV3L1	8.27692e-08	4.85486e-06	0.0531896		PCMTD1	8.45201e-08	4.95293e-06	-0.0774697		POP7	0.000253489	0.0148685	0.0275944		TAP1	2.49597e-22	1.46402e-20	-0.111451		UQCRQ	1.21821e-06	7.14544e-05	0.0734671
	LINC00944	0.00260115	0.152287	0.161467		ICAM2	4.7653e-05	0.00279063	-0.23122		MINDY2	0.00171747	0.100457	-0.0382048		POLR2H	0.000712525	0.0417266	0.051991		SLC4A10	0.0277288	1	-0.0374616		ATP6V0C	8.3231e-08	4.87414e-06	0.0630034		MGLL	8.45764e-08	4.95293e-06	0.0496095		ZNF331	0.000254224	0.0148878	0.0780149		FAAH2	2.59097e-22	1.51732e-20	0.15379		KPNB1	1.22846e-06	7.19406e-05	0.0717484
	AL031599.1	0.00260461	0.152287	-0.115673		DOK5	4.80755e-05	0.00281088	0.148627		PLEKHA2	0.00171815	0.100457	-0.0529032		TENT2	0.000716998	0.0419215	-0.0763458		ICAM1	0.0277331	1	0.0994093		CPB2-AS1	8.38253e-08	4.9011e-06	-0.0483569		KAT6B	8.51965e-08	4.98127e-06	-0.0765759		IFNAR2	0.000256053	0.0149615	-0.0325978		HSD17B10	2.60374e-22	1.52236e-20	-0.058373		TEX14	1.24934e-06	7.30294e-05	-0.0890594
	ARHGEF28	0.00264037	0.153952	0.0169196		VIM	4.81895e-05	0.00281305	-0.464907		MRPL52	0.00172997	0.100781	0.0501715		ESYT2	0.000719343	0.0419915	-0.0703529		ZNF780B	0.0277373	1	-0.0529594		CCL28	8.89227e-08	5.19084e-06	-0.0328516		CD38	9.09556e-08	5.30951e-06	-0.102189		CD5	0.0002563	0.0149615	0.00535663		C17orf49	2.6687e-22	1.55785e-20	-0.0974189		ADAM28	1.25104e-06	7.30294e-05	-0.068869
	GRAMD1B	0.00264151	0.153952	-0.104367		SRPRA	4.87953e-05	0.00284388	-0.197972		STAMBP	0.00173183	0.100781	-0.0355249		SLMAP	0.000726466	0.0423398	-0.0598795		CD274	0.0277483	1	0.0674536		ITCH	8.95063e-08	5.21659e-06	-0.0686281		PELO	9.25901e-08	5.38475e-06	0.0393674		AC051619.8	0.000257239	0.0149924	0.0168508		SLC25A39	2.80344e-22	1.63389e-20	-0.0713576		RAB11FIP1	1.30778e-06	7.62199e-05	-0.0765775
	CBFA2T2	0.00264936	0.154164	-0.102576		APPL1	4.92723e-05	0.00286711	-0.192165		CD83	0.00173219	0.100781	-0.0394695		PLCB4	0.000734552	0.0427305	-0.010732		C21orf91	0.0278512	1	0.0852626		MCEMP1	9.30241e-08	5.413e-06	0.0112003		GNG4	9.26403e-08	5.38475e-06	0.0755444		SSBP3	0.000259856	0.0151208	0.0433822		FKBP4	2.85776e-22	1.66291e-20	-0.0632339		CDCP1	1.33207e-06	7.75121e-05	-0.0343653
	MMP21	0.00265687	0.154355	0.013451		TMEM219	4.94266e-05	0.00287153	-0.17252		EEF2	0.00173471	0.100781	-0.068415		RPS3A	0.000735505	0.0427305	0.096404		INTS7	0.0281121	1	-0.0406142		NR6A1	9.3639e-08	5.44013e-06	-0.0428488		HNRNPDL	9.26857e-08	5.38475e-06	0.0831538		RAD21	0.000260771	0.01515	0.0514009		AC245407.2	2.89843e-22	1.68389e-20	-0.0296449		COL6A1	1.37486e-06	7.98749e-05	-0.026175
	SUMO1	0.00266682	0.1545	-0.103303		SEC11C	4.9664e-05	0.00288075	-0.203405		PRKCZ	0.00174178	0.100798	-0.018223		PCBP1	0.000740846	0.0429152	0.0753741		NDUFC1	0.0283836	1	0.119239		TBCA	9.5052e-08	5.51347e-06	0.0680103		AF117829.1	9.66194e-08	5.60439e-06	-0.0541076		SETX	0.000262116	0.015204	-0.050011		SPIDR	3.10326e-22	1.80004e-20	-0.116617		CTLA4	1.388e-06	8.05105e-05	0.0274197
	MMP24OS	0.0026678	0.1545	-0.0893281		CYBA	5.00334e-05	0.00289634	-0.240153		CSGALNACT2	0.0017428	0.100798	-0.0562485		TRIM25	0.000741029	0.0429152	0.0319266		PPT1	0.0284134	1	-0.0432119		RPL30	9.70714e-08	5.62169e-06	0.0608914		FABP5	9.82262e-08	5.68857e-06	0.0670017		IL15RA	0.000262697	0.0152136	0.0261437		AL009177.1	3.77471e-22	2.18604e-20	0.0669752		HNRNPH3	1.39087e-06	8.05496e-05	0.0707448
	TBCC	0.00269145	0.155356	-0.0647219		BUD31	5.00911e-05	0.00289634	-0.216225		SGSM1	0.00174327	0.100798	-0.0129835		EXT1	0.000743592	0.0429956	-0.0519987		NBEA	0.0284912	1	0.0940853		FAM172A	9.88838e-08	5.71761e-06	-0.0751309		PHF20	1.00273e-07	5.79795e-06	-0.0754586		RSL24D1	0.000263581	0.0152406	0.0587565		LEKR1	4.03031e-22	2.33038e-20	-0.0379229		LRP12	1.41857e-06	8.2024e-05	0.0541829
	MRGBP	0.00269266	0.155356	-0.046178		NDST1	5.02167e-05	0.00289902	-0.225849		AL133342.1	0.00174896	0.100968	0.0152317		ZBTB16	0.000755904	0.0436386	-0.043511		TAF12	0.0285431	1	0.0821427		EVA1C	9.92564e-08	5.7301e-06	-0.0249568		GAPDH	1.07679e-07	6.21634e-06	-0.0945487		APBB1IP	0.00026513	0.015306	-0.0387454		SGK1	4.15922e-22	2.40113e-20	0.061857		C1orf141	1.43119e-06	8.2623e-05	-0.0495484
	GSTP1	0.00269531	0.155356	-0.169489		MTDH	5.03824e-05	0.00290401	-0.294335		PCNX4	0.00175663	0.101251	-0.0526729		POLD2	0.000766814	0.0441987	0.035817		WDR5	0.0286248	1	0.0443704		ACTN1	9.96155e-08	5.74177e-06	0.018936		PABPC4	1.07966e-07	6.22308e-06	0.0596946		PTPN7	0.000266378	0.015338	-0.0350082		DNAJB1	4.24809e-22	2.44857e-20	-0.0704519		LTBP3	1.43958e-06	8.29762e-05	-0.0359384
	VASN	0.00272126	0.156062	-0.109252		WASF2	5.04679e-05	0.00290437	-0.279355		TSC22D3	0.00176588	0.101624	0.0716525		MEF2A	0.000772904	0.0444796	-0.0920032		RGPD8	0.0286728	1	-0.0398702		DYM	1.0065e-07	5.79225e-06	-0.0666372		THBS1	1.10353e-07	6.3507e-06	-0.0338159		XBP1	0.000266523	0.015338	0.0597503		PTPRD	4.25659e-22	2.44962e-20	-0.063076		NMT2	1.45666e-06	8.38288e-05	-0.0404329
	AP2M1	0.00272363	0.156062	-0.0939328		ARL6IP4	5.08156e-05	0.00291979	-0.250403		PARP8	0.00177056	0.101734	-0.0781598		TOX2	0.000776728	0.0446148	-0.0369077		DNM1	0.0287814	1	-0.0175307		DOCK2	1.01392e-07	5.82583e-06	-0.0672635		DISC1	1.11848e-07	6.42662e-06	-0.0439782		IGFLR1	0.00026781	0.015388	-0.0181185		SPATA5	4.40762e-22	2.53255e-20	-0.0786907		IRF1	1.54298e-06	8.8657e-05	0.110052
	AL355922.4	0.00272473	0.156062	0.019198		IER3IP1	5.1335e-05	0.00294501	-0.222226		ATXN7	0.00177654	0.101917	-0.0537434		UBE2K	0.00077769	0.0446148	-0.073754		ZDHHC24	0.0288486	1	-0.0448302		AL161725.1	1.05752e-07	6.06683e-06	-0.0193789		CCDC107	1.12909e-07	6.47154e-06	-0.0642224		MIA3	0.000268971	0.0154304	-0.0369975		RTN4	4.4408e-22	2.54761e-20	-0.109393		CALCRL	1.55098e-06	8.89774e-05	0.0628653
	FRMPD1	0.0027277	0.156062	0.0243265		CPEB2	5.17693e-05	0.0029614	0.203089		PIP4P1	0.00178287	0.102065	0.0264019		CR1	0.000787676	0.0450676	-0.0430495		IGLC3	0.0288813	1	-0.449082		ABCF1	1.06441e-07	6.09678e-06	0.0609328		AL357793.2	1.12984e-07	6.47154e-06	-0.0161215		AC245297.3	0.000270537	0.015496	-0.0359863		MSN	4.4537e-22	2.55101e-20	-0.115992		MIR222HG	1.56894e-06	8.98666e-05	0.0570091
	MYL6	0.00272888	0.156062	-0.208131		PELI1	5.17826e-05	0.0029614	0.342769		PKN2	0.00178507	0.102065	-0.0578056		PARVB	0.000788046	0.0450676	-0.066595		ANKRD28	0.0288875	1	-0.23293		RPS8	1.08038e-07	6.17862e-06	0.0624437		HPGD	1.16318e-07	6.65214e-06	0.0211279		APOE	0.000271995	0.0155552	-0.00615547		RNH1	4.48812e-22	2.56671e-20	-0.0831096		GPATCH4	1.5745e-06	9.00441e-05	0.0469533
	SNHG29	0.00273364	0.15609	-0.177708		DPY30	5.27082e-05	0.00300963	-0.148659		C1QBP	0.00178748	0.102065	0.0511575		USP22	0.000800264	0.045695	-0.0564955		LINC01754	0.0289312	1	-0.0343572		INKA2	1.12063e-07	6.39877e-06	-0.0373598		KLRB1	1.19959e-07	6.84965e-06	-0.122829		BTBD11	0.000273276	0.015604	-0.0459965		CD247	4.89369e-22	2.79429e-20	-0.118178		RB1	1.58658e-06	9.05938e-05	0.0809463
	EXOSC7	0.00273943	0.156177	-0.0666392		HSPA5	5.30584e-05	0.00302491	-0.468243		AF165147.1	0.00181229	0.103321	-0.0330772		PPM1B	0.000815478	0.046381	-0.064358		MALSU1	0.0289399	1	0.0866801		XCL1	1.13244e-07	6.45108e-06	-0.0977834		MPZL3	1.22827e-07	7.00246e-06	-0.0579572		ZNF43	0.000273772	0.015608	-0.0302253		MSRA	5.16154e-22	2.94264e-20	-0.0873412		NR6A1	1.63234e-06	9.30577e-05	0.0714167
	PDCD4	0.00274416	0.156204	-0.11632		VWF	5.33367e-05	0.00303605	-0.230416		MAN2A1	0.00181996	0.103596	-0.0608882		DENND4A	0.000816434	0.046381	-0.102905		TMEM86A	0.0289524	1	0.0136272		CHMP4B	1.13331e-07	6.45108e-06	0.0473361		AC015849.3	1.26278e-07	7.18801e-06	-0.0325281		MCTP2	0.000274998	0.0156535	0.0632787		TCF7	5.34716e-22	3.04222e-20	-0.108714		AC023590.1	1.6352e-06	9.30577e-05	-0.0293024
	DUSP2	0.00274889	0.15623	-0.0944191		HIST1H2AH	5.40482e-05	0.0030679	0.135369		CBFB	0.00183751	0.104433	-0.0469936		RPL32	0.000817073	0.046381	0.0967865		AC006064.4	0.0290257	1	0.0136862		DDX60	1.14165e-07	6.48844e-06	-0.0311416		GPR171	1.2695e-07	7.21503e-06	0.0626457		SAR1B	0.0002775	0.0157714	0.0475598		SNX6	5.35283e-22	3.04222e-20	-0.104983		BRD2	1.63736e-06	9.30577e-05	0.0665687
	TBX21	0.00276269	0.156771	0.0184521		EIF3G	5.41241e-05	0.0030679	-0.213239		ZMYM4	0.00184147	0.104495	-0.0432089		RPL28	0.000817348	0.046381	0.0889519		PDS5B	0.0290276	1	-0.113963		CCNH	1.1537e-07	6.54676e-06	-0.0767666		FURIN	1.27479e-07	7.23389e-06	0.0808123		EPS8L2	0.000282458	0.0160254	-0.0233943		INPP4A	6.13527e-22	3.4815e-20	-0.108558		ZNF428	1.64264e-06	9.32128e-05	0.0499393
	AUH	0.00277078	0.156987	-0.0797551		COL4A1	5.41479e-05	0.0030679	-0.380717		RAB3GAP2	0.00184993	0.104813	-0.0470933		GAPDH	0.000820778	0.0465036	0.104368		TRNAU1AP	0.0290303	1	-0.0688796		ASB2	1.16289e-07	6.58868e-06	-0.0295438		CMC1	1.306e-07	7.39954e-06	-0.115478		AL590068.4	0.000282845	0.0160254	-0.0134684		CD99	6.34331e-22	3.59399e-20	-0.0869284		SNRK	1.64895e-06	9.34262e-05	-0.0716608
	WDR36	0.00278824	0.157291	0.10791		MTFP1	5.42625e-05	0.00306964	-0.155984		ARL17B	0.00185346	0.104851	-0.0361789		PDK1	0.000836685	0.0473315	-0.0611257		CRLF1	0.0290626	1	-0.0173015		ZNRF2	1.16771e-07	6.60577e-06	-0.0547419		STX17-AS1	1.33399e-07	7.53524e-06	-0.0534668		RAP2B	0.000285819	0.0161689	-0.0292237		AL158071.3	6.45512e-22	3.65168e-20	-0.0446607		PSPC1	1.67574e-06	9.46527e-05	0.0680798
	CCS	0.00279241	0.157291	-0.0540733		ATP5F1D	5.48083e-05	0.00309574	-0.239393		SLC9A6	0.00185779	0.104934	-0.0205071		ST13	0.000838937	0.0473438	0.0730158		DMGDH	0.02908	1	-0.091178		NUBPL	1.18934e-07	6.71777e-06	-0.0446029		SCN1B	1.33407e-07	7.53524e-06	-0.0216263		FXYD5	0.000286739	0.0161959	-0.0643528		SLCO4A1	6.56349e-22	3.70726e-20	-0.031102		PLXND1	1.67577e-06	9.46527e-05	-0.0240855
	AC007952.3	0.0027946	0.157291	0.0140393		BCAS2	5.51156e-05	0.00310544	-0.187869		MRPL1	0.00186502	0.105179	0.0624111		AC092068.3	0.000839865	0.0473438	-0.00956632		VPS8	0.0290851	1	0.0873411		ZFY	1.23056e-07	6.93984e-06	-0.0396676		SYTL3	1.35368e-07	7.63422e-06	-0.0909015		KDELR2	0.000288854	0.0162902	0.0571475		TOGARAM1	7.00933e-22	3.95298e-20	0.0838001		DDX52	1.72132e-06	9.70757e-05	0.0543658
	NDUFB8	0.0027953	0.157291	-0.122284		PRDX4	5.51498e-05	0.00310544	-0.198957		HIRA	0.00188257	0.10577	-0.0210977		GFRA2	0.000840782	0.0473438	-0.0214857		EAPP	0.0290897	1	-0.113924		RAB27B	1.23971e-07	6.98072e-06	-0.0313205		TAF10	1.36961e-07	7.71216e-06	0.0607859		IGLC3	0.00029322	0.016511	-0.00808076		TCF25	7.53041e-22	4.24031e-20	-0.102145		MALSU1	1.73324e-06	9.75974e-05	0.042954
	BEST1	0.00279764	0.157291	-0.0678624		MT-ND1	5.52819e-05	0.0031081	-0.48439		ATPAF2	0.00188301	0.10577	-0.0187394		SF3B4	0.000853097	0.0479259	0.0313682		MTHFSD	0.0291264	1	-0.0325127		PICALM	1.27536e-07	7.17044e-06	-0.0668503		EVI2B	1.42012e-07	7.98433e-06	-0.0532122		NOP10	0.000295943	0.0166387	0.051752		SNHG5	9.11681e-22	5.12572e-20	0.126415		ISG20	1.752e-06	9.85024e-05	0.0699958
	CABIN1	0.00282054	0.157992	-0.0680107		INTS11	5.63371e-05	0.00316257	-0.158618		PTPMT1	0.00188416	0.10577	0.0328172		GLB1	0.000853738	0.0479259	-0.0449818		SMAD1	0.0291989	1	-0.0299451		SDCCAG8	1.3065e-07	7.33423e-06	-0.050722		NR1D2	1.47728e-07	8.29295e-06	-0.0437612		MAST4	0.000297413	0.0166957	-0.0649496		RNMT	9.59718e-22	5.38752e-20	0.106231		KCTD9	1.78328e-06	0.000100107	-0.0795326
	PDIA4	0.00282102	0.157992	-0.116514		GARS	5.74387e-05	0.00321472	-0.254597		CSF2	0.00188773	0.105808	-0.0583621		DGUOK	0.000864485	0.0484548	0.0630246		RTCA	0.0292146	1	-0.0639385		BET1L	1.32914e-07	7.4499e-06	0.033361		HSP90AA1	1.50022e-07	8.40881e-06	0.109396		CCNI	0.000298874	0.0167521	-0.0591767		LCP1	9.9435e-22	5.57339e-20	-0.127077		AL096799.1	1.81426e-06	0.000101691	-0.0372427
	TUSC3	0.00282306	0.157992	0.105671		ELMO1	5.74418e-05	0.00321472	-0.343122		MFHAS1	0.00189312	0.105948	-0.0383221		FIBP	0.000871105	0.0487512	0.0382759		ERICH1	0.0292854	1	-0.0742117		KLRB1	1.3365e-07	7.47968e-06	0.082599		DHRSX	1.50939e-07	8.4473e-06	-0.0722737		ZNRD1	0.000302305	0.0169185	0.0346531		COL27A1	1.02999e-21	5.76431e-20	-0.058848		S1PR1	1.82511e-06	0.000102142	0.0418391
	TMEM255A	0.00286497	0.159966	0.017528		ARSJ	5.7911e-05	0.00323603	0.121962		RNF38	0.0019037	0.106377	-0.0612587		RPS12	0.000877242	0.0490198	0.100506		PSMD3	0.0292952	1	0.0711031		AP001011.1	1.35795e-07	7.58812e-06	-0.0563025		SRSF7	1.52442e-07	8.51839e-06	0.0822624		C17orf67	0.000307135	0.0171625	-0.0225826		LMNA	1.05018e-21	5.86835e-20	0.089459		HSBP1	1.83411e-06	0.000102489	0.0579941
	SYPL1	0.00286726	0.159966	0.126409		CDC40	5.96044e-05	0.00332558	-0.176656		SELENOI	0.00191331	0.106751	-0.0353482		SNED1	0.00088139	0.0491764	-0.090901		EEF1G	0.0293841	1	-0.164917		BACH2	1.37821e-07	7.6896e-06	-0.0862889		MYDGF	1.57852e-07	8.80721e-06	0.0775912		NR6A1	0.000308504	0.0172127	0.0335988		HIC1	1.06564e-21	5.94567e-20	-0.0628647		CCDC127	1.87411e-06	0.000104452	0.0311603
	VPS16	0.00287144	0.159966	-0.044324		HSPH1	6.00714e-05	0.00334654	0.362983		CAMK2D	0.00192599	0.106986	-0.0617242		CD72	0.000884804	0.0492918	0.0632074		UCK1	0.0294676	1	0.0188012		NDUFAB1	1.3949e-07	7.7709e-06	0.0518253		RICTOR	1.61242e-07	8.98269e-06	-0.0760796		SBF2	0.000312688	0.0174196	-0.0606228		IL4R	1.08184e-21	6.02685e-20	-0.109852		AC090617.4	1.87494e-06	0.000104452	-0.0508118
	VCAN	0.00287767	0.160069	-0.101733		ST6GALNAC3	6.02392e-05	0.00335078	-0.385655		NFAT5	0.00193131	0.106986	-0.0700938		SAP30L	0.00089163	0.0495966	0.0253216		SGO1-AS1	0.0294958	1	-0.0746603		COX5A	1.40055e-07	7.79048e-06	0.0609956		TUBA1C	1.62754e-07	9.05315e-06	0.0595268		RNF125	0.000314195	0.0174632	-0.0477607		PDCD5	1.08874e-21	6.05605e-20	-0.100845		LSM1	1.92356e-06	0.000106879	0.0475699
	ILK	0.00290783	0.160742	-0.0878412		CAPZB	6.06186e-05	0.00336489	-0.255154		TNS3	0.00193185	0.106986	-0.0099018		PEX16	0.000893144	0.0496054	0.0307478		PDLIM3	0.029549	1	-0.0558198		LAMTOR5	1.49641e-07	8.31109e-06	0.0576335		PPP4C	1.65177e-07	9.17397e-06	0.049353		SNHG25	0.000314629	0.0174632	0.0410362		TP53INP1	1.2468e-21	6.92476e-20	0.0993035		NLRP1	1.92618e-06	0.000106879	-0.0497144
	TUBB6	0.00290898	0.160742	-0.131713		PXDN	6.06766e-05	0.00336489	-0.278219		ACSL1	0.00193423	0.106986	-0.0204512		SLC66A3	0.000900466	0.0499363	0.0240262		RPS8	0.0295689	1	-0.195714		RORA	1.50532e-07	8.33785e-06	-0.0790332		BABAM2	1.6643e-07	9.22607e-06	-0.0809474		DHRSX	0.000314901	0.0174632	-0.0468982		ATP5PF	1.40971e-21	7.81771e-20	-0.109052		AL096865.1	1.92758e-06	0.000106879	0.0305702
	RPS14	0.00290959	0.160742	-0.244191		QKI	6.11202e-05	0.00338436	0.371917		GJC2	0.00193674	0.106986	-0.00606506		AL157871.4	0.000906054	0.0501702	0.0577317		CHEK1	0.0296266	1	-0.0123396		LINC01934	1.50578e-07	8.33785e-06	-0.0711746		TMBIM6	1.66619e-07	9.22607e-06	0.0792998		IER5	0.000321183	0.0177846	0.0474102		CITED4	1.44412e-21	7.99642e-20	-0.0436788		DNAJC4	1.93019e-06	0.000106879	-0.0368766
	MAD1L1	0.00291247	0.160742	-0.0551405		WDR83OS	6.14003e-05	0.00339473	-0.247189		KDM2A	0.00193756	0.106986	-0.0642359		LINC01783	0.000909367	0.0502775	-0.00484208		FARP2	0.0296471	1	-0.111556		PSMC1	1.517e-07	8.38724e-06	0.0498858		SAT1	1.72141e-07	9.51471e-06	0.0829639		AKT3	0.000325225	0.0179812	-0.0586434		NFKB1	1.66889e-21	9.22703e-20	-0.145625		ZC3H12C	1.93735e-06	0.000107113	0.0412895
	NEAT1	0.00291261	0.160742	-0.235981		UBE2J1	6.19004e-05	0.00341722	-0.255781		AC103810.2	0.00193798	0.106986	-0.00863654		KDM2A	0.000912009	0.0503476	-0.0766787		ZBTB45	0.0296814	1	0.033761		SAP18	1.54143e-07	8.50949e-06	0.0622052		SFMBT2	1.72352e-07	9.51471e-06	-0.0819524		TXN	0.000327599	0.0180852	0.065139		RAN	1.98037e-21	1.09327e-19	-0.116982		COA4	1.95655e-06	0.000108012	0.0529303
	WIPF3	0.00291611	0.160742	0.0268395		BZW1	6.24834e-05	0.00344421	-0.325157		DOK1	0.00195138	0.107564	0.0159093		CHMP1A	0.000914246	0.0503743	0.0279236		MRPL46	0.0297835	1	0.0506507		ATP6V1F	1.54535e-07	8.51332e-06	0.0560859		UXS1	1.78039e-07	9.80882e-06	0.0439117		CDK2AP1	0.000328167	0.0180892	-0.0208562		TMEM160	2.20335e-21	1.21453e-19	-0.0700232		C22orf34	2.01633e-06	0.00011106	-0.0630319
	AL603783.1	0.00292729	0.161116	-0.0272107		REEP5	6.34321e-05	0.00349107	-0.246312		NDUFS6	0.00196722	0.108187	0.0524744		PHF20	0.000915245	0.0503743	-0.0760208		PFN1	0.0298948	1	0.143015		IRF7	1.54678e-07	8.51332e-06	0.039189		CHORDC1	1.78215e-07	9.80882e-06	0.0566511		PCBP3	0.000331184	0.0182281	-0.0233582		NUDT14	2.30073e-21	1.2663e-19	-0.0340013		RESF1	2.0194e-06	0.00011106	-0.0570386
	CUTA	0.00293944	0.161532	-0.0988937		TMSB10	6.35243e-05	0.00349107	-0.430198		SUPT5H	0.00197302	0.108187	0.0463548		WSB1	0.000917132	0.0504023	-0.0971211		C5orf63	0.0299189	1	-0.033715		GUK1	1.54949e-07	8.51547e-06	0.0683863		ICAM1	1.81901e-07	9.99666e-06	-0.0644157		LCP2	0.000336105	0.0184583	-0.0371261		LINC00271	2.34389e-21	1.28812e-19	-0.0987153		TNFSF10	2.02097e-06	0.00011106	0.0998856
	PPP2R5C	0.00294458	0.161532	-0.101549		ATP5F1C	6.40509e-05	0.0035144	-0.201808		LMTK2	0.00197306	0.108187	-0.0397431		LAPTM4B	0.000921061	0.0504743	-0.0199943		QTRT1	0.0299275	1	-0.0495857		MPP7	1.55622e-07	8.53959e-06	-0.0592858		TMEM238	1.82395e-07	1.00087e-05	0.0126353		PRKAR1A	0.000336376	0.0184583	-0.0412347		RALBP1	2.59801e-21	1.42563e-19	-0.104216		NBDY	2.0239e-06	0.00011106	0.0715678
	AFF4	0.00294865	0.161532	-0.16226		ARL1	6.41409e-05	0.0035144	-0.183871		RGS1	0.0019745	0.108187	-0.0682621		PPIB	0.0009212	0.0504743	0.0710378		CBWD6	0.0299719	1	-0.0283424		GTF2F1	1.58019e-07	8.65816e-06	0.0459191		TPM3	1.83197e-07	1.00377e-05	0.0835026		OGFOD2	0.000339621	0.0186085	-0.00905031		AL138720.1	2.71888e-21	1.48973e-19	-0.0355393		FIP1L1	2.05293e-06	0.000112484	0.0641725
	MAF	0.0029525	0.161532	-0.117995		TNS1	6.43364e-05	0.00351984	-0.260315		LINC01089	0.00201555	0.110271	0.0309034		BABAM2	0.000933478	0.0510304	-0.0809071		RPS10-NUDT3	0.0299884	1	-0.0251341		CACYBP	1.63441e-07	8.94185e-06	0.0552275		MRPL47	1.84818e-07	1.01114e-05	0.0557781		CD2AP	0.000343967	0.0188184	-0.0491606		ITGB7	2.7474e-21	1.5031e-19	-0.0475711		ZSCAN2	2.0609e-06	0.000112752	0.0272399
	ADAM19	0.00296704	0.162085	-0.0869953		LAMTOR5	6.4678e-05	0.00353325	-0.248476		JOSD1	0.00202127	0.110359	0.0619077		HADHA	0.000934137	0.0510304	0.0558845		VPS53	0.0300171	1	-0.0802946		PHYKPL	1.65322e-07	9.03124e-06	-0.0606618		IL17F	1.85669e-07	1.01428e-05	0.0643982		AC067751.1	0.000350321	0.0191375	-0.00584411		LIX1L-AS1	3.01469e-21	1.64688e-19	-0.0491628		JMJD7	2.08737e-06	0.000113933	-0.0183771
	TXNDC9	0.00298308	0.162718	-0.0755812		CKS2	6.58917e-05	0.00359419	0.3093		GRAP2	0.0020232	0.110359	-0.0519251		VPS41	0.000941668	0.0513651	-0.0585768		ATP6AP1L	0.0300239	1	-0.0303892		ZMIZ1	1.72031e-07	9.38377e-06	-0.0384093		TRPM7	1.89584e-07	1.03337e-05	-0.0673776		EHBP1	0.000351552	0.0191761	-0.0334129		ARF3	3.29586e-21	1.79779e-19	-0.0663468		PFDN4	2.08871e-06	0.000113933	0.053839
	SAT1	0.002989	0.162798	0.221648		ARL15	6.60972e-05	0.00359689	-0.344545		AAK1	0.00203178	0.110626	-0.0730053		PIK3CB	0.000958019	0.0521793	-0.0398184		PVT1	0.0300302	1	-0.0949198		SNHG5	1.73009e-07	9.42307e-06	0.0720707		NIBAN1	1.89729e-07	1.03337e-05	0.0853887		HBS1L	0.000353529	0.0192552	0.0472589		RACK1	3.58412e-21	1.95212e-19	-0.109408		GATA3	2.1504e-06	0.000117123	-0.0567701
	TIPARP	0.00300341	0.162874	-0.135104		TOB2	6.61376e-05	0.00359689	0.216757		UQCR10	0.0020344	0.110626	0.0624599		RPL9	0.000966456	0.0525131	0.0937896		AC012414.5	0.0300451	1	-0.0101104		SEC62	1.77403e-07	9.64801e-06	0.0661434		PGK1	1.9065e-07	1.03685e-05	-0.0891195		AL157912.1	0.000356008	0.0193614	-0.00981431		CENPX	3.67933e-21	2.001e-19	-0.0523479		MAN1C1	2.19692e-06	0.000119479	-0.0348816
	CIAO2A	0.00300401	0.162874	-0.0600669		SLIRP	6.68769e-05	0.0036317	-0.28141		ACAP1	0.0020375	0.110626	-0.0495385		NMT2	0.000967018	0.0525131	-0.0511016		IFITM3	0.0301179	1	-0.0296383		H2AFV	1.84331e-07	1.00099e-05	0.0588133		MRPL52	1.9444e-07	1.05589e-05	0.0713891		ERH	0.000358324	0.0194585	0.0488384		TMEM67	3.87612e-21	2.10489e-19	0.0543024		GZMB	2.21276e-06	0.000119992	0.142445
	PIM2	0.00301042	0.162874	-0.0661676		GIMAP1	6.72188e-05	0.00364468	-0.164146		RAB5A	0.00204018	0.110626	-0.0484962		AC099063.4	0.000972378	0.0527259	0.0268797		AC023480.1	0.0301304	1	-0.0370437		FBXO34	1.90121e-07	1.03091e-05	-0.0685482		TNFRSF1B	1.98483e-07	1.07625e-05	0.0583623		MPZL3	0.00035888	0.0194598	-0.0503836		MYH9	4.01989e-21	2.17973e-19	-0.0881589		PKM	2.21571e-06	0.000119992	-0.0829087
	ZNF394	0.00301661	0.162874	-0.0714539		DDT	6.74114e-05	0.00364468	-0.232608		MTMR2	0.00204382	0.110642	-0.0268964		ACTG1	0.000983632	0.0532573	0.0964057		P2RX7	0.0301702	1	-0.0544799		CARD11	1.91049e-07	1.03441e-05	-0.0806539		CYTH1	1.99701e-07	1.08125e-05	-0.0720198		CARD11	0.000361086	0.0195505	-0.0418458		AC114977.2	4.07149e-21	2.20445e-19	-0.0180682		ABHD17B	2.21619e-06	0.000119992	0.0580344
	SNAPC3	0.00302297	0.162874	-0.0652957		PRSS23	6.75066e-05	0.00364468	-0.283015		DIAPH1	0.00204652	0.110642	-0.0539061		TCF7	0.000990485	0.0534718	-0.0363962		KLF8	0.0303047	1	-0.0349628		ATP9B	1.94882e-07	1.05335e-05	-0.0603743		AL031772.1	2.02767e-07	1.09623e-05	-0.0340523		GKAP1	0.000370198	0.020005	-0.0225164		TET2	4.08734e-21	2.20976e-19	0.105526		NDUFC2	2.26578e-06	0.000122496	0.066045
	AC016745.1	0.00302747	0.162874	0.0196364		MRPL47	6.75144e-05	0.00364468	-0.188627		NCOA2	0.00206444	0.111446	-0.0682535		RNF215	0.000990539	0.0534718	-0.0236385		ARMC9	0.0303137	1	-0.071434		DYRK1A	1.95219e-07	1.05335e-05	-0.0678303		RB1	2.07364e-07	1.11943e-05	-0.0756545		PLEKHG1	0.000370574	0.020005	0.0213161		SPPL2A	4.31174e-21	2.32764e-19	-0.108317		EIF3J	2.35492e-06	0.000127128	0.0776556
	NAPRT	0.00303009	0.162874	-0.0325731		SMIM7	6.76958e-05	0.00364909	-0.154461		SYMPK	0.00208132	0.112192	-0.0339743		TRIM8	0.000992642	0.0534718	-0.0308776		SCRN1	0.0303927	1	-0.0581239		ARMCX6	1.95412e-07	1.05335e-05	0.036538		NAA20	2.15438e-07	1.1613e-05	0.0564875		ATRNL1	0.00037192	0.0200481	0.00377126		ARPC5	4.41405e-21	2.37936e-19	-0.109586		PLXNA4	2.39049e-06	0.000128858	-0.0504129
	NBEAL1	0.00303103	0.162874	-0.131308		GIMAP4	6.81867e-05	0.00367015	-0.203703		PHLPP1	0.00208905	0.112357	-0.0466284		AC018682.1	0.000993494	0.0534718	-0.0503559		TEAD1	0.0303956	1	-0.0206321		SLC9A9	1.97061e-07	1.06068e-05	-0.0545055		PYURF	2.18865e-07	1.17804e-05	0.0612367		HS2ST1	0.000372931	0.020073	-0.0307907		GTF3A	5.16543e-21	2.78029e-19	-0.0830025		RBBP4	2.39645e-06	0.000128989	0.0676757
	DNAH3	0.00303114	0.162874	0.0341467		PSMD8	6.93813e-05	0.00372897	-0.220301		CASC19	0.00209052	0.112357	-0.0222224		ZCCHC10	0.000994898	0.0534718	0.0558964		FUCA2	0.0304628	1	-0.0417005		CHD1	2.02479e-07	1.08824e-05	-0.068005		RLF	2.19374e-07	1.17828e-05	-0.0774419		SMIM20	0.000374865	0.0201475	0.0213096		GALC	5.20185e-21	2.79578e-19	-0.0742044		YWHAG	2.40694e-06	0.000129363	0.062038
	AP003419.2	0.0030349	0.162874	0.0191436		C12orf65	7.06565e-05	0.00379194	0.245425		PIK3CG	0.00211404	0.113455	-0.0344858		MAP4K3	0.00100666	0.0540247	-0.0551501		TMEM234	0.03052	1	0.0242639		PSMB3	2.03427e-07	1.09173e-05	0.0546775		MRTO4	2.19844e-07	1.17828e-05	0.0485514		CPEB3	0.00037586	0.0201708	-0.0289952		ECE1	5.53521e-21	2.97059e-19	-0.0843276		PSMD11	2.42338e-06	0.000130056	0.0524305
	C2CD6	0.00304032	0.162926	0.0178783		COX6B1	7.22187e-05	0.0038701	-0.250512		DNM3	0.0021241	0.113527	-0.0251711		TP53INP1	0.00103267	0.0553234	-0.0558398		AC006449.2	0.0305618	1	-0.0149839		MARK3	2.0505e-07	1.09883e-05	-0.0598308		PLAGL2	2.19875e-07	1.17828e-05	0.0288309		GALNT7	0.000376401	0.0201708	-0.032096		RHOF	6.21547e-21	3.33078e-19	-0.0651288		KIAA1328	2.43301e-06	0.000130381	-0.064487
	TRAPPC6B	0.00304993	0.16301	-0.0747106		ADD1	7.38536e-05	0.00395192	-0.215016		APTX	0.00212448	0.113527	-0.0394192		DCTN2	0.00103388	0.0553234	0.0393141		HACD3	0.030586	1	0.0628813		CENPP	2.07368e-07	1.10963e-05	0.046293		KIAA0586	2.20586e-07	1.18036e-05	-0.0492132		LINC-PINT	0.000378353	0.0202231	-0.0320962		ELOVL6	7.43711e-21	3.97961e-19	-0.0984006		DNTTIP2	2.45075e-06	0.00013114	0.0570263
	TPH2	0.00305079	0.16301	0.026794		CXCL1	7.59545e-05	0.00405841	0.260191		WDR27	0.0021247	0.113527	-0.028741		JAML	0.00104597	0.055847	-0.0152149		DCBLD2	0.0306386	1	-0.0236453		H2AFZ	2.14861e-07	1.14805e-05	0.0657094		C4orf48	2.21036e-07	1.18104e-05	0.0425464		PRKACB	0.000378481	0.0202231	-0.0287988		SLC16A7	7.51249e-21	4.01408e-19	-0.0687646		ADPRHL2	2.46889e-06	0.000131918	0.0442715
	LINC01950	0.00306681	0.163627	0.0627292		HSPA2	7.73586e-05	0.00412741	0.330747		CDC14A	0.00216013	0.115252	-0.0692073		CTSA	0.00104672	0.055847	0.0250089		TBL1XR1	0.0307036	1	-0.158408		GOLGA8A	2.15534e-07	1.14997e-05	0.0336651		MALAT1	2.24597e-07	1.19672e-05	-0.0769308		ZDHHC2	0.000381288	0.0203433	-0.0298917		PDE4A	7.54038e-21	4.02311e-19	-0.108466		AL357992.1	2.4851e-06	0.00013259	-0.0158876
	MRPL55	0.00307348	0.163745	-0.0542505		SNHG25	7.86399e-05	0.00418447	0.299785		OCIAD1-AS1	0.00217992	0.115983	-0.0112359		ERBIN	0.00105012	0.0558854	-0.0819037		AC023906.4	0.0307105	1	-0.0181089		RBM39	2.17712e-07	1.1599e-05	-0.0669432		CBFA2T2	2.24624e-07	1.19672e-05	-0.0682712		SUCLG2	0.000384611	0.0204908	-0.0217796		NDUFB11	7.60554e-21	4.05197e-19	-0.0983312		FAM222B	2.51918e-06	0.000134213	0.0631469
	CLCC1	0.00308688	0.164219	-0.0490761		NDUFAB1	7.87209e-05	0.00418447	-0.203416		RABL6	0.00218018	0.115983	-0.0299678		MYO3B	0.00105049	0.0558854	-0.0159331		ZNF773	0.0307471	1	-0.0197662		BNC2	2.18679e-07	1.16335e-05	-0.0298935		AC079921.1	2.30526e-07	1.22638e-05	-0.0414241		MRPL51	0.000386174	0.0205441	0.0439365		TMEM14C	7.67749e-21	4.08436e-19	-0.0723329		RAE1	2.58504e-06	0.000137522	0.0346389
	GHITM	0.00314953	0.167155	-0.109789		DALRD3	7.87711e-05	0.00418447	0.250655		RANBP2	0.00218989	0.116331	-0.062409		ASPHD2	0.00105729	0.0561654	0.0219538		SENP2	0.0307786	1	-0.0830438		KIF13B	2.23162e-07	1.18548e-05	-0.0530166		NARS	2.38502e-07	1.26697e-05	0.0563672		RPSA	0.000387911	0.0206066	-0.0557627		HLA-DRA	7.72751e-21	4.105e-19	-0.0784588		ID2	2.60028e-06	0.000138132	0.111456
	MAP1LC3B	0.00315814	0.167155	-0.167872		PLA2G4A	8.00688e-05	0.00424725	0.216281		YWHAQ	0.00219484	0.116383	-0.0502723		RASGEF1B	0.0010589	0.0561695	-0.0775841		PLEC	0.0309178	1	-0.0381103		CDK19	2.2474e-07	1.19213e-05	-0.0591397		DUSP4	2.42406e-07	1.28584e-05	0.0740608		NBEA	0.000392555	0.0208231	-0.018656		COX6A1	7.88482e-21	4.1825e-19	-0.108786		TMSB4X	2.61435e-06	0.000138678	0.124765
	KIAA1257	0.00315959	0.167155	0.0415931		HNRNPR	8.04682e-05	0.00425972	-0.260985		EVL	0.00219723	0.116383	-0.0668916		GLUL	0.00106117	0.0562082	0.022729		DCTN5	0.0309374	1	0.067884		AC008014.1	2.26792e-07	1.20128e-05	-0.0586623		FLVCR2	2.46806e-07	1.30729e-05	0.0176049		PPP1R15B	0.000396568	0.0210055	0.0323921		PLXNC1	8.38272e-21	4.44017e-19	-0.0894839		BACH2	2.63492e-06	0.000139567	-0.124361
	ARHGAP29-AS1	0.00316034	0.167155	0.0266096		AC011498.1	8.05367e-05	0.00425972	0.162881		PTPN22	0.00220569	0.116456	-0.0684603		MBD2	0.00106382	0.0562671	-0.0578423		SS18L1	0.0309777	1	-0.0523122		MAN1C1	2.35777e-07	1.24706e-05	-0.0320703		KLF6	2.49504e-07	1.31967e-05	-0.086328		RPUSD3	0.00039808	0.0210551	-0.014902		BCAP31	8.51284e-21	4.50258e-19	-0.0801109		KPNA2	2.71868e-06	0.000143795	0.0376358
	MRPS16	0.003169	0.167372	-0.0787908		CXCL11	8.19e-05	0.00432557	0.165258		F2R	0.00220761	0.116456	-0.028963		GRAMD1A	0.00107378	0.056712	-0.0305221		GSTO1	0.0310242	1	0.0962191		POR	2.36401e-07	1.24856e-05	0.0374134		SUMO2	2.58085e-07	1.36308e-05	0.0764922		TEC	0.000400668	0.0211614	-0.0342451		PPP1CB	8.65945e-21	4.57352e-19	0.114497		TG	2.75147e-06	0.00014532	-0.0269428
	UQCR11	0.00317899	0.167657	-0.128475		TACC1	8.23725e-05	0.00434426	-0.268435		SPPL3	0.00220814	0.116456	-0.0538104		NBN	0.00108325	0.0571296	0.0495524		UBE2D4	0.0310568	1	0.0329003		CMTM3	2.458e-07	1.29633e-05	0.0439974		RNF168	2.81623e-07	1.48526e-05	-0.0667951		TTTY14	0.000402625	0.0212057	-0.0198287		CDKN1A	9.41553e-21	4.96567e-19	-0.0729915		ZCCHC10	2.78637e-06	0.000146951	0.0528618
	LINC02257	0.00318514	0.167725	0.026332		SKP1	8.31494e-05	0.00437892	-0.304569		GNE	0.00221415	0.116604	-0.0281118		SEC24B	0.00108959	0.0573812	-0.0631389		MYO9A	0.0311799	1	-0.098535		ZNF385D	2.53759e-07	1.33638e-05	0.00651222		ALPK1	2.85117e-07	1.50152e-05	-0.0407533		ARHGAP6	0.000402666	0.0212057	-0.0202359		ATP5F1E	9.74516e-21	5.13212e-19	-0.129034		ALDH2	2.80509e-06	0.000147725	-0.0285054
	EXT2	0.00318944	0.167725	0.0605474		KPNB1	8.34744e-05	0.00438972	-0.226372		STX5	0.00222507	0.116901	-0.0440574		CTNNB1	0.00109209	0.0574306	-0.0739731		SEMA6A	0.0313542	1	-0.0141475		S100A4	2.57355e-07	1.35227e-05	-0.045288		ANXA1	2.93986e-07	1.546e-05	-0.0773858		SLC9C1	0.000403285	0.0212078	0.0168792		GPR65	9.76685e-21	5.13615e-19	-0.102003		TRGC2	2.81993e-06	0.000148293	-0.034805
	PUS7L	0.00322067	0.169125	-0.0608918		SULF2	8.42794e-05	0.0044257	-0.254862		DNAJC3	0.00222616	0.116901	-0.0482857		CDC34	0.00109775	0.0576452	0.0221996		LINC01006	0.0313897	1	0.0413593		IRF4	2.57516e-07	1.35227e-05	0.0661436		BOLA2B	2.96095e-07	1.55486e-05	0.0393344		AC087286.2	0.000406777	0.0213541	0.0313897		FAAP20	9.92858e-21	5.21237e-19	-0.0637117		PRH1	2.83181e-06	0.000148705	-0.0607708
	PARD3	0.00324015	0.169904	0.184212		CCDC25	8.49314e-05	0.00445354	-0.131502		PECAM1	0.00223169	0.116913	-0.025121		MT-ND5	0.00110407	0.0578311	-0.0887792		C16orf91	0.0314612	1	0.054796		YWHAB	2.67798e-07	1.40425e-05	0.0666644		SLC35F5	2.97995e-07	1.5626e-05	-0.0527286		ZNF330	0.000407234	0.0213541	0.0271207		AL117381.1	9.94026e-21	5.21237e-19	-0.0524782		LLPH	2.88023e-06	0.00015103	0.0597813
	TRAC	0.00326137	0.170651	-0.0586776		PA2G4	8.55898e-05	0.00447342	-0.252654		STAMBPL1	0.00223278	0.116913	-0.0386646		GLRX	0.00110445	0.0578311	0.038681		MPP3	0.0314646	1	-0.00664164		IGF1R	2.73503e-07	1.43211e-05	-0.0653119		ZFPM2-AS1	2.9866e-07	1.56384e-05	0.0150204		AC090204.1	0.000409874	0.0214618	0.00312278		CCT7	1.06737e-20	5.58897e-19	-0.0824688		FOSB	2.88894e-06	0.000151271	-0.0847337
	BRIP1	0.00326374	0.170651	0.05495		AL356441.1	8.56057e-05	0.00447342	0.118252		CPB2-AS1	0.00224254	0.117141	-0.0433422		AC002378.1	0.00110735	0.0579003	-0.00747751		CSNK1G2	0.0315073	1	0.0564074		JMJD1C	2.75315e-07	1.43955e-05	-0.0731307		ATP6V0E1	3.01787e-07	1.57796e-05	0.0744077		HLTF	0.000410788	0.0214789	-0.0206738		RHOC	1.21757e-20	6.36635e-19	-0.0639168		CALR	2.89853e-06	0.000151463	-0.0845811
	TNS1	0.0032784	0.171173	-0.148782		NDUFB7	8.5677e-05	0.00447342	-0.201167		CYCS	0.00224354	0.117141	0.0598899		AC007598.2	0.00111127	0.0579103	-0.00530351		BCL2L2-PABPN1	0.031556	1	-0.00829181		AC078883.1	2.7693e-07	1.44592e-05	-0.0465477		SF3B5	3.03517e-07	1.58474e-05	0.0739201		NDUFB2	0.000413248	0.0215767	-0.0505021		KRT81	1.25049e-20	6.52913e-19	-0.0198277		ZNF649	2.90089e-06	0.000151463	0.0268331
	TCAF1	0.00328317	0.171179	-0.0678594		BECN1	8.5937e-05	0.0044805	-0.125148		INPP4A	0.00225255	0.117444	-0.0536132		TAGLN2	0.00111143	0.0579103	0.0780449		AFDN	0.0315579	1	0.0890482		AGPAT2	2.91101e-07	1.51652e-05	0.0312815		DDA1	3.04791e-07	1.58913e-05	0.0385494		HSP90B1	0.000413879	0.0215789	0.0688007		CFLAR	1.26884e-20	6.6155e-19	-0.123254		KCNAB2	3.01913e-06	0.000157263	-0.0462963
	SFXN1	0.0033175	0.172578	-0.0784267		PRMT1	8.60576e-05	0.0044805	-0.218251		AL117381.1	0.00226193	0.117765	-0.0246466		SYF2	0.00111229	0.0579103	0.0714401		SPIDR	0.0316817	1	-0.0904124		ATP5MG	2.9128e-07	1.51652e-05	0.0661822		VDR	3.05987e-07	1.59309e-05	0.0506464		MCRIP2	0.000415231	0.0216186	-0.0198242		TMEM175	1.28311e-20	6.68037e-19	-0.0255909		NR3C2	3.02057e-06	0.000157263	-0.0518336
	GALNT18	0.00331945	0.172578	-0.070808		DNAJB4	8.64169e-05	0.00449282	0.288548		RAD18	0.002275	0.118278	-0.023423		AL117336.1	0.00111969	0.0582125	-0.0109391		AL354707.1	0.0317794	1	-0.0384215		HMGB1	2.92108e-07	1.51837e-05	0.0659404		CEP350	3.08876e-07	1.60524e-05	-0.0749051		RFNG	0.000422509	0.0219663	-0.0112423		ZFYVE9	1.29251e-20	6.71977e-19	-0.119321		RMRP	3.03396e-06	0.000157576	0.0315407
	PFDN5	0.00332783	0.172674	-0.168064		REXO2	8.71427e-05	0.00452413	-0.163296		SLC3A2	0.00228712	0.118737	0.0571993		NDUFC2	0.00112572	0.0583614	0.0555007		AL023882.1	0.0318709	1	-0.0165756		MRPL20	2.92465e-07	1.51837e-05	0.057034		TOMM6	3.09197e-07	1.60524e-05	0.0707065		PHF11	0.000425303	0.0220753	0.0372201		LINC00484	1.34714e-20	6.99388e-19	-0.0259287		CLIC1	3.03519e-06	0.000157576	-0.0796934
	SLC52A2	0.00333422	0.172674	-0.0530269		TBC1D22B	8.74068e-05	0.00453141	0.18677		BEX2	0.00229032	0.118737	0.0464261		ECHDC1	0.00112574	0.0583614	0.0549132		RALB	0.0318739	1	0.0507206		VTI1A	2.99806e-07	1.55428e-05	-0.0684197		ST3GAL1	3.11629e-07	1.61557e-05	-0.0753153		ANKLE2	0.000425813	0.0220753	0.0327585		CIB1	1.36973e-20	7.10108e-19	-0.0932823		MIS18BP1	3.05617e-06	0.00015844	-0.0674191
	SDC2	0.00334033	0.172674	-0.106724		AC026979.2	8.75482e-05	0.00453232	0.155685		GNPNAT1	0.00229718	0.118924	0.0238982		PER1	0.00114013	0.0590055	-0.0507457		RNF216	0.0319592	1	-0.0784984		RICTOR	3.01073e-07	1.55864e-05	-0.0649439		CARD11	3.18179e-07	1.64673e-05	-0.0863367		SUPT3H	0.00042762	0.0221377	-0.0614461		IL23R	1.3745e-20	7.11037e-19	-0.11521		ABLIM1	3.07145e-06	0.000159007	-0.0475316
	SETBP1	0.003344	0.172674	-0.108883		TSPAN14	8.79458e-05	0.00454646	-0.239319		ZNF669	0.00230365	0.11909	-0.0191711		TRPM7	0.00114139	0.0590055	-0.0743964		IST1	0.0319693	1	-0.112222		TGFBR3	3.09775e-07	1.60142e-05	-0.0605947		PTPRE	3.1854e-07	1.64673e-05	-0.062492		CD22	0.000428596	0.0221568	0.012128		LINC01629	1.37541e-20	7.11037e-19	-0.0230867		STAP1	3.08409e-06	0.000159436	-0.0390925
	LDHA	0.00335173	0.172674	-0.225718		MIR17HG	8.80697e-05	0.00454646	0.220802		NUDT21	0.00231713	0.119408	-0.0420946		ZNRF2	0.00115053	0.0593943	-0.0576825		RIOK3	0.032056	1	0.119562		NDUFB8	3.12735e-07	1.61445e-05	0.0628185		PPA1	3.22518e-07	1.66495e-05	0.0724998		AP001011.1	0.000431726	0.0222872	-0.0462033		BOLA3	1.37986e-20	7.1233e-19	-0.065701		ADHFE1	3.13767e-06	0.000161977	-0.0220231
	GPR68	0.00335787	0.172674	-0.0426394		TMEM256	8.89975e-05	0.00458789	-0.147058		SH3KBP1	0.00231815	0.119408	-0.067058		PRMT9	0.00115345	0.0594609	-0.0521854		ZNF850	0.0321072	1	-0.0251652		APOLD1	3.16967e-07	1.63399e-05	0.0499416		SRSF3	3.35791e-07	1.73103e-05	0.0810812		CASK	0.000433101	0.0223267	-0.0556091		SUMO3	1.38864e-20	7.15856e-19	-0.0628838		SOX4	3.16922e-06	0.000163376	0.12976
	AC093827.4	0.00335875	0.172674	0.0425068		TBCB	9.01085e-05	0.00463862	-0.15681		LPXN	0.00231958	0.119408	-0.0536169		THUMPD2	0.0011669	0.06007	-0.0438563		DLEC1	0.0321362	1	-0.00958822		OPRM1	3.22264e-07	1.65896e-05	-0.039984		ARID1B	3.40354e-07	1.75208e-05	-0.084474		PNP	0.000437051	0.0224932	0.0330381		TOX2	1.58099e-20	8.13867e-19	-0.126318		MRPS23	3.18454e-06	0.000163928	0.0407691
	CCDC107	0.00336586	0.172674	-0.0864894		SUMO3	9.03037e-05	0.00464214	-0.138007		DTHD1	0.00234479	0.120536	-0.0456472		DDT	0.00116925	0.0600879	0.0724402		CPQ	0.0321639	1	0.0763552		RALGAPA1	3.27336e-07	1.6827e-05	-0.0700387		FOXO3	3.41854e-07	1.75733e-05	-0.0691466		PTOV1-AS1	0.000437561	0.0224932	-0.00626787		KLRC3	1.62526e-20	8.35477e-19	0.0413666		RP9	3.18889e-06	0.000163928	0.0422796
	POMZP3	0.00336653	0.172674	-0.079966		SAP30BP	9.0717e-05	0.00465685	-0.217985		INTS2	0.00235075	0.120673	-0.021607		COPS9	0.00117053	0.0600879	0.0517216		POMP	0.0322314	1	0.145591		RPS23	3.32538e-07	1.70704e-05	0.058228		TNFSF14	3.53473e-07	1.81451e-05	-0.052749		RPL36AL	0.000439838	0.0225786	0.0483077		TKT	1.73729e-20	8.91817e-19	-0.0669433		NSUN6	3.22322e-06	0.00016546	-0.0547091
	KDM4C	0.00336876	0.172674	-0.131946		ATRAID	9.15033e-05	0.00469063	-0.146677		RBMX	0.00235591	0.120691	0.0640232		TGIF2	0.00117281	0.0601203	-0.0460846		AL391056.1	0.0322837	1	-0.078014		ZDHHC20	3.34589e-07	1.71517e-05	-0.0667488		PRKCB	3.57714e-07	1.83371e-05	-0.0728708		BCL2	0.000441975	0.0226565	0.0705671		CFLAR-AS1	1.78778e-20	9.16448e-19	-0.0626578		RRP36	3.23142e-06	0.000165649	0.0437415
	LOR	0.00337318	0.172674	0.0493544		IKBKB	9.25516e-05	0.00472634	-0.188451		TGFBR1	0.0023577	0.120691	-0.0352073		RPS23	0.00117496	0.0601463	0.0949367		TRUB1	0.0323364	1	-0.0310761		MTR	3.37723e-07	1.72881e-05	-0.0518598		SUSD6	3.5889e-07	1.83717e-05	-0.0679058		PIGA	0.000448882	0.0229784	0.0295055		JARID2	1.82263e-20	9.33007e-19	0.131269		NOL7	3.2786e-06	0.000167832	0.0698948
	FAM162B	0.00340124	0.173867	-0.0376914		SELE	9.25815e-05	0.00472634	0.249409		PIK3C2A	0.00236839	0.120875	-0.0501894		DNMT3A	0.00117793	0.0601742	-0.0374363		ZFP36	0.0323604	1	0.169261		TXN	3.47209e-07	1.77489e-05	0.0601782		KCTD9	3.61432e-07	1.84759e-05	-0.0570721		HIVEP1	0.000449685	0.0229868	0.05709		AL031599.1	1.83415e-20	9.37593e-19	0.203518		PRDX5	3.3328e-06	0.000170114	-0.0659793
	EBPL	0.00341301	0.174225	-0.0595961		PRXL2A	9.25872e-05	0.00472634	-0.166062		VGLL4	0.00237406	0.120875	-0.0459864		MT-ND4	0.00117879	0.0601742	-0.0816647		AC119396.2	0.0324082	1	-0.0136377		KANSL1	3.4949e-07	1.78406e-05	-0.0702171		CDK19	3.62652e-07	1.85125e-05	-0.062079		MYO9A	0.000450458	0.0229868	-0.0341356		POLR2H	2.62444e-20	1.33971e-18	-0.0915559		TBCA	3.335e-06	0.000170114	0.0782646
	FAAP20	0.00343471	0.174802	-0.0765263		WNT5B	9.3627e-05	0.00477276	0.101616		ADAM10	0.00237431	0.120875	-0.0570721		HAMP	0.00118109	0.0602077	0.0240199		NSUN2	0.0324107	1	0.06412		CHRM3-AS2	3.5212e-07	1.79498e-05	-0.0138869		MYO1D	3.64322e-07	1.85718e-05	-0.0619788		KLRF1	0.000450931	0.0229868	-0.0137083		ATP5IF1	2.66239e-20	1.35719e-18	-0.094526		GRM7	3.33713e-06	0.000170114	-0.0285071
	REG4	0.00343536	0.174802	0.0171814		AC104506.1	9.52008e-05	0.00483893	0.172919		FBXL20	0.00237451	0.120875	-0.0527348		GRASP	0.0011902	0.0605876	-0.0458436		MAPK14	0.0324777	1	-0.0693972		TRPM2	3.55345e-07	1.8089e-05	-0.0127605		ZC3HAV1	3.72271e-07	1.89422e-05	-0.0718167		LINC02605	0.000457254	0.0232767	0.0041751		ZNF10	2.73749e-20	1.39336e-18	0.0775204		INPP5B	3.3714e-06	0.000171623	-0.0474879
	TTC39C	0.00343863	0.174802	-0.0877528		SLC19A2	9.53136e-05	0.00483893	0.155373		AC022509.2	0.00242272	0.123158	-0.00696709		PSMD8	0.00119289	0.0606402	0.057801		ALDH16A1	0.0325261	1	-0.0295888		ATAD2B	3.58145e-07	1.82062e-05	-0.0585628		ZBTB25	3.72624e-07	1.89422e-05	-0.0470797		KDR	0.000461983	0.0234119	-0.00438782		TLE5	2.74096e-20	1.39336e-18	-0.0828897		AL158071.1	3.47619e-06	0.000176711	-0.0266714
	AC012668.3	0.0034525	0.175263	0.0199212		TXN	9.53217e-05	0.00483893	-0.371236		SORL1	0.00243364	0.123276	-0.056996		DOCK11	0.00119641	0.0607348	-0.0654271		BPGM	0.0325694	1	0.0597307		ST3GAL4	3.6386e-07	1.84711e-05	0.053841		AC018682.1	3.73883e-07	1.89799e-05	-0.0412971		BIRC3	0.000462011	0.0234119	0.0654827		PGAM1	2.86052e-20	1.45212e-18	-0.106261		TIGD1	3.48594e-06	0.000176961	0.017748
	DCAF15	0.00347312	0.176066	-0.0347966		CFAP298	9.60889e-05	0.00487112	-0.162015		PARN	0.00243704	0.123276	-0.0379667		ADNP	0.00121754	0.0617217	-0.0602727		KEAP1	0.032629	1	0.0539576		SURF4	3.78975e-07	1.92117e-05	0.0596569		TNFAIP3	3.78575e-07	1.91914e-05	-0.102389		ANKIB1	0.000462442	0.0234119	-0.0439618		INPP5B	2.94742e-20	1.49416e-18	-0.0769212		IGFBP7	3.52581e-06	0.000178737	-0.0429543
	MRPL39	0.00348771	0.176561	-0.0680572		IL7	9.74794e-05	0.00492904	0.154345		LGR4	0.00243973	0.123276	0.00501079		ATP5PO	0.00122738	0.0621345	0.0638498		SLC2A3	0.0327203	1	0.0957821		PARK7	3.83372e-07	1.94077e-05	0.0663338		LINC00324	3.81475e-07	1.93117e-05	0.0394183		MTURN	0.000462469	0.0234119	-0.01991		CCT3	3.10136e-20	1.57003e-18	-0.0922134		ERMP1	3.53731e-06	0.000178947	-0.0472503
	SNTB1	0.0035023	0.177055	-0.0645592		CALR	9.75007e-05	0.00492904	-0.360166		AL590714.1	0.00244124	0.123276	0.0048849		IFIT5	0.00123816	0.0625939	0.0299871		SCAF11	0.0328222	1	0.142237		NOP58	3.8813e-07	1.96215e-05	0.0648989		TCF7L2	3.8289e-07	1.93566e-05	0.033587		ARHGEF12	0.000463151	0.0234141	-0.022383		MICOS13	3.20346e-20	1.61947e-18	-0.0822424		MMP24	3.53973e-06	0.000178947	-0.0392124
	SRP54	0.00350903	0.17715	-0.128669		APRT	9.81327e-05	0.00494386	-0.239367		AC022210.2	0.00244281	0.123276	-0.0266051		IRF2	0.00125595	0.0633219	0.064122		ATXN1	0.0329097	1	-0.174611		EGR1	3.91503e-07	1.97485e-05	-0.0167479		PIP4K2A	3.92385e-07	1.98035e-05	-0.0839976		POLR3GL	0.000467488	0.0236007	-0.0202935		VKORC1	3.21955e-20	1.62337e-18	-0.0734443		MTRNR2L1	3.63137e-06	0.000183273	0.00852321
	USO1	0.00353164	0.178046	-0.118997		RPS4Y1	9.81842e-05	0.00494386	-0.260631		NSD2	0.0024468	0.123276	-0.0374637		ZFAND5	0.00125602	0.0633219	-0.051614		C12orf57	0.0329378	1	0.0979073		EIF5B	3.91722e-07	1.97485e-05	0.0623273		MRPL41	3.92813e-07	1.98035e-05	0.0586843		PRMT9	0.000468181	0.0236032	0.0493553		LAMTOR2	3.22003e-20	1.62337e-18	-0.0586043		MMP25-AS1	3.63531e-06	0.000183273	-0.030068
	AC078923.1	0.00353731	0.178087	0.11414		COPA	9.83288e-05	0.00494386	-0.276667		SP100	0.00245184	0.123276	-0.0688773		GLRX5	0.00127502	0.0641914	0.0332929		CNDP2	0.0330319	1	0.0835647		PPP3CA	4.04909e-07	2.03729e-05	-0.0725571		EGLN2	3.98377e-07	2.00564e-05	0.0340819		SMAP1	0.000469398	0.023618	-0.0552576		CCDC91	3.85633e-20	1.94148e-18	-0.102409		NUP42	3.68591e-06	0.000185568	0.047647
	MLLT10	0.00354257	0.178106	-0.0957647		SEC23A	9.83342e-05	0.00494386	-0.194966		LINC00598	0.00245198	0.123276	-0.0227532		ANO10	0.00128466	0.0645877	-0.0294412		PEF1	0.0330689	1	0.0575342		ARGLU1	4.05221e-07	2.03729e-05	-0.0629253		GIGYF1	3.98967e-07	2.00585e-05	-0.0346273		AC015923.1	0.000469767	0.023618	0.0407016		PATL2	4.2323e-20	2.12783e-18	-0.0488403		NDUFAF2	3.86911e-06	0.000194524	0.0663833
	AP001924.1	0.00357196	0.179177	0.0234759		C11orf96	9.92612e-05	0.00498362	0.180983		SNRPF	0.00246339	0.12368	0.0569379		XIST	0.00131782	0.0661639	0.0580865		LINC02265	0.0333073	1	-0.0129641		COA1	4.09236e-07	2.05466e-05	-0.0622116		SRP19	4.00649e-07	2.0093e-05	0.0717529		RYK	0.000476709	0.0239342	-0.0379466		SAE1	4.73285e-20	2.37623e-18	-0.0757271		KLRD1	3.91357e-06	0.000196489	-0.0826475
	TNFRSF25	0.00358784	0.179177	-0.0446498		RAB5IF	9.94483e-05	0.00498618	-0.171301		SQSTM1	0.00248289	0.124404	0.0668485		DENND5B	0.00132927	0.0666473	-0.0769875		HMGN1	0.0333075	1	0.137276		MT-ND4	4.11408e-07	2.06273e-05	-0.054335		APOL6	4.0075e-07	2.0093e-05	-0.0549599		C2CD5	0.000482486	0.024191	-0.0182565		MAFF	4.79863e-20	2.40596e-18	-0.0896441		UBE3A	3.91932e-06	0.000196508	0.0716542
	RFX4	0.00358991	0.179177	0.0190428		ATP5PF	0.000101346	0.00507436	-0.264011		SCMH1	0.00248462	0.124404	-0.050947		SS18L1	0.00133303	0.066694	-0.0198497		GNB2	0.0333211	1	0.0829915		URI1	4.12611e-07	2.06593e-05	-0.0594254		MAML3	4.01685e-07	2.01123e-05	-0.097595		MAP4	0.00048591	0.0243294	-0.0425234		AL023755.1	4.87829e-20	2.44255e-18	-0.0165824		STX17	4.04129e-06	0.000202347	-0.0548647
	GXYLT2	0.00358992	0.179177	-0.0706222		GNB1	0.000102906	0.00514543	-0.301138		ASXL2	0.00250102	0.125054	-0.0556926		SMARCA2	0.00133384	0.066694	-0.0582534		ANKRD46	0.0333719	1	0.0470044		ATP5F1B	4.25653e-07	2.12833e-05	0.0536962		IFI30	4.03638e-07	2.01825e-05	0.0351128		GPD2	0.000487714	0.0243863	-0.0270954		TESC	4.95353e-20	2.47683e-18	-0.069816		HNRNPM	4.07648e-06	0.000203829	0.075247
	SNHG5	0.00359186	0.179177	-0.200367		PEAK1	0.000104302	0.00520812	0.333123		NUP155	0.00252532	0.125833	-0.0267711		JOSD1	0.00133905	0.0668628	-0.0662058		SLC9A7	0.0334103	1	-0.0685714		CCR9	4.30014e-07	2.1472e-05	-0.0346346		KIAA1324	4.04327e-07	2.01893e-05	-0.0223789		LINC00486	0.000493724	0.0246532	0.0420707		SCLY	5.16764e-20	2.58036e-18	0.0786102		NUDT14	4.101e-06	0.000204776	-0.0217716
	UAP1L1	0.00359323	0.179177	0.0169952		UTRN	0.000105548	0.00526315	-0.338101		RPL35	0.00252754	0.125833	-0.0618261		NFXL1	0.00134472	0.0670545	-0.0278848		AC100861.1	0.0335608	1	0.0286847		LINC00278	4.31104e-07	2.1497e-05	-0.0344228		PHF3	4.1434e-07	2.06611e-05	-0.072426		SPECC1L	0.000497762	0.0248174	-0.0392458		AMPD3	5.19068e-20	2.58834e-18	0.0910691		EMB	4.20106e-06	0.000209486	-0.0411294
	TBCK	0.00360543	0.17954	-0.0877837		ZSWIM6	0.000109426	0.00544911	0.340731		PHF3	0.00252873	0.125833	-0.0656266		DNAJC4	0.00135065	0.0672587	0.0356074		ZNF630	0.0335711	1	-0.0213635		COX17	4.40498e-07	2.19178e-05	0.0582605		ATP2B1	4.25859e-07	2.12066e-05	-0.072039		CNIH1	0.000498368	0.0248174	0.0352066		PVT1	5.19826e-20	2.58859e-18	-0.0852951		RPS15	4.21452e-06	0.000209872	-0.0737938
	LINC00271	0.00361685	0.179865	-0.0577215		TCTE3	0.000110572	0.00549869	0.0892392		KCNAB2	0.00253035	0.125833	-0.0404559		GCSH	0.00136194	0.067729	0.0259359		STX18	0.033575	1	0.0772436		PCMTD1	4.40739e-07	2.19178e-05	-0.0640172		PRDM1	4.30592e-07	2.14132e-05	0.0304624		SLC30A4	0.000506785	0.0252018	0.0310587		SLC1A4	5.65901e-20	2.8142e-18	-0.0757991		PTK2B	4.29651e-06	0.000213664	0.0741807
	COX11	0.00363313	0.180224	-0.0480973		MT-CYB	0.000110825	0.00550383	-0.508339		THRA1/BTR	0.00254815	0.126547	-0.0216886		ANAPC16	0.00136882	0.0678682	0.0756442		AL110114.1	0.0336087	1	-0.0207779		C4orf48	4.4224e-07	2.19626e-05	0.0329883		NAP1L1	4.42688e-07	2.19849e-05	-0.0791895		NEGR1	0.000507464	0.0252018	-0.0303103		TMEM120A	5.8222e-20	2.89143e-18	0.0672883		APPL1	4.30838e-06	0.000213963	-0.0651952
	CTDSP2	0.00363393	0.180224	-0.0762908		ASPH	0.000111995	0.00555437	-0.301266		ANKRD36	0.00256083	0.12685	-0.0525128		RBM39	0.0013698	0.0678682	-0.0775505		TMEM11	0.033638	1	0.0495974		AC002463.1	4.4813e-07	2.2225e-05	-0.0461943		AP002762.2	4.47116e-07	2.21746e-05	-0.0313433		HSBP1	0.000515654	0.0255738	0.0374197		ZFR2	6.38697e-20	3.16761e-18	-0.0281405		DHX30	4.3704e-06	0.000216704	0.0435257
	SGF29	0.00364506	0.180531	-0.0671616		EDF1	0.000113175	0.0056053	-0.315179		TMCO1	0.0025612	0.12685	0.0548125		COX5B	0.00137031	0.0678682	0.0682605		ZW10	0.033652	1	-0.0390115		2003-03-01	4.5671e-07	2.26198e-05	0.0785497		COX20	4.53395e-07	2.24556e-05	0.0679865		AKAP17A	0.000526576	0.0260801	-0.0362659		HDAC1	6.56784e-20	3.2529e-18	-0.0705166		TIMM8B	4.3754e-06	0.000216704	0.0612149
	BTLA	0.00365763	0.18091	0.0158495		AP3M2	0.000113583	0.00561793	-0.137752		CUX1	0.00257331	0.127016	-0.0527874		USPL1	0.00137589	0.0679631	-0.0659171		DDX39B	0.033706	1	-0.0940632		STK10	4.6889e-07	2.31917e-05	-0.0626861		YIF1A	4.67173e-07	2.30856e-05	0.0405126		AAK1	0.000529539	0.0261915	-0.0558664		ACBD6	7.07342e-20	3.49857e-18	-0.0929062		ZSCAN16-AS1	4.45113e-06	0.000220156	0.0474761
	TCF25	0.00366626	0.181066	-0.12615		LINC02147	0.00011388	0.00561882	0.293798		PRMT9	0.00257594	0.127016	-0.0441144		CALHM6	0.00137594	0.0679631	0.0545592		PRPF31	0.0337661	1	0.0557315		IL2RB	4.71066e-07	2.32678e-05	-0.070976		LINC01862	4.67615e-07	2.30856e-05	0.015124		ASXL2	0.000534057	0.0263792	-0.0284236		SELL	7.11488e-20	3.51433e-18	0.0592195		BOLA2B	4.48909e-06	0.000221734	0.0309144
	LINC01703	0.0036707	0.181066	0.0147197		NAV1	0.000113908	0.00561882	-0.236894		MT-ND4L	0.00257812	0.127016	0.0676504		FBXW7	0.00137985	0.0680645	-0.0774102		Z93930.2	0.0338456	1	-0.092416		GPR174	4.90654e-07	2.42027e-05	-0.0525502		EDF1	4.68006e-07	2.30856e-05	0.0753996		PITPNM2	0.000534815	0.0263807	-0.0161742		EPB41L4A-AS1	7.39014e-20	3.64537e-18	0.0845834		LCK	4.52383e-06	0.000223149	-0.0367022
	TSNAX	0.00368631	0.181592	-0.0646155		EBPL	0.000114497	0.00564024	-0.157779		RPL34	0.00257933	0.127016	0.0613217		TRAIP	0.00139166	0.0685549	0.00773964		GRIK4	0.0338636	1	-0.0443934		PSTPIP1	5.01455e-07	2.47022e-05	-0.0342772		ALCAM	4.81163e-07	2.37026e-05	0.0396541		TALDO1	0.000535528	0.0263807	-0.033784		JPT1	7.65069e-20	3.76881e-18	-0.0735205		JADE3	4.5916e-06	0.000226187	0.0452623
	TSTA3	0.00370477	0.182256	-0.0550342		SSR1	0.000115539	0.00568392	-0.186338		MFSD14C	0.00258189	0.127016	-0.0432225		IGHD	0.0013984	0.0687395	0.0817587		PACSIN1	0.033878	1	-0.0154058		LINC02328	5.03014e-07	2.47457e-05	-0.035348		BAK1	5.03141e-07	2.4752e-05	0.0258113		SNRPE	0.000536701	0.0264029	0.0443415		IMMP2L	7.82036e-20	3.84545e-18	-0.140345		UBE2A	4.65611e-06	0.000229057	0.0489972
	NGFR	0.00371998	0.182758	-0.086666		CALD1	0.000116612	0.005729	-0.269865		PNRC1	0.00258756	0.127124	0.0725251		BANP	0.00139917	0.0687395	-0.0638287		CHPF	0.0338902	1	-0.0856715		MAK	5.07767e-07	2.4946e-05	-0.027508		CCDC6	5.07254e-07	2.49208e-05	0.0601885		ZNF609	0.000547436	0.0268949	-0.0476839		MAPKAPK3	7.82728e-20	3.84545e-18	-0.0445425		WARS2-AS1	4.6848e-06	0.000230159	-0.0404245
	TRIM69	0.00374048	0.183431	0.108654		ADAMTS3	0.000117653	0.00577239	0.219701		ATRX	0.00260242	0.127683	-0.066765		NCBP2	0.00140283	0.068827	0.0537068		HNRNPA2B1	0.0339199	1	0.161402		BEST1	5.22832e-07	2.56517e-05	0.0130323		SLC27A4	5.18412e-07	2.54348e-05	0.0645375		SMS	0.000552091	0.0270872	0.0416697		DUT	8.58578e-20	4.21244e-18	-0.0600367		RFX7	4.76448e-06	0.000233611	0.0758275
	CHRM3	0.00374583	0.183431	-0.0427853		ATP6V1G1	0.000117811	0.00577243	-0.248811		DDX21	0.00262419	0.128462	0.0665917		ZNF10	0.00141469	0.0693161	-0.0630129		ZNF10	0.0339329	1	-0.0858491		BAX	5.33352e-07	2.61328e-05	0.0480965		CHD1	5.25667e-07	2.57563e-05	-0.0759139		ACAP1	0.000560218	0.0274492	-0.0325453		ACTR3	8.66344e-20	4.24485e-18	-0.110988		VEZT	4.76783e-06	0.000233611	0.0711051
	ADGRG7	0.00374872	0.183431	0.0228854		CERS2	0.000119678	0.00585605	-0.119948		AC078845.1	0.00262839	0.128462	-0.0140786		MYO5A	0.00142107	0.0695354	-0.0559222		LINC02795	0.0339363	1	-0.0267862		ACAP1	5.47658e-07	2.67979e-05	-0.0556879		R3HDM2	5.31819e-07	2.60035e-05	-0.069505		MEAF6	0.00056228	0.0275134	-0.0289928		PSMA4	9.30601e-20	4.5536e-18	-0.102587		SRSF3	4.83475e-06	0.000236573	0.0772978
	RAB34	0.00375619	0.183552	-0.0715167		SEPTIN7	0.000120049	0.0058664	-0.295571		CCDC18	0.00262884	0.128462	-0.0340666		TMEM65	0.0014347	0.0701085	-0.0477217		UBE3C	0.0339791	1	-0.0839202		TOMM5	5.58895e-07	2.73113e-05	0.0522861		EPHA1-AS1	5.32134e-07	2.60035e-05	-0.0366013		SOS2	0.000581165	0.0283318	-0.0488573		FAF1	9.50444e-20	4.64449e-18	-0.10989		BCAS3	4.889e-06	0.000238908	-0.0733415
	AC022973.3	0.00378305	0.18447	0.0198973		MRPS24	0.000120716	0.00589108	-0.161581		FBXW7	0.00263587	0.128503	-0.0636094		GPR68	0.00144108	0.0701896	-0.0185381		AC073389.2	0.0339832	1	-0.016698		ZNF638	5.6381e-07	2.75147e-05	-0.0629881		CLIP4	5.36391e-07	2.61635e-05	-0.049582		CCNG2	0.000581293	0.0283318	-0.0469559		NAA16	9.57233e-20	4.67142e-18	0.0701277		DANCR	4.89594e-06	0.000238928	0.0510064
	ARL5A	0.00379207	0.18447	-0.0990828		MCRIP1	0.000121098	0.00590188	-0.161801		FAM126B	0.0026367	0.128503	-0.0464305		HINT2	0.00144171	0.0701896	0.0264724		IGF1R	0.0340677	1	-0.0845464		CCND3	5.90194e-07	2.87639e-05	-0.0588307		PSMA1	5.36838e-07	2.61635e-05	0.0793645		ARL5B	0.000581328	0.0283318	0.0369777		TRADD	9.81843e-20	4.78514e-18	-0.0711427		PRKCE	4.94037e-06	0.000240776	-0.0699374
	AC010491.1	0.00379347	0.18447	0.0249078		AK1	0.000121389	0.0059082	-0.265297		PRDX1	0.00266952	0.129834	0.0550682		PSMC3	0.00144211	0.0701896	0.0396372		RPL10A	0.0340788	1	-0.175682		MIR4435-2HG	5.92274e-07	2.88269e-05	-0.0425914		RPL31	5.42895e-07	2.64236e-05	0.0719814		AL133467.1	0.000590193	0.0287256	-0.0027872		CEP19	1.00369e-19	4.88512e-18	-0.0443781		TAP1	5.03645e-06	0.000245132	0.0651253
	DSTN	0.0037972	0.18447	-0.151316		PLVAP	0.000122222	0.00594081	-0.256473		TSEN15	0.0026711	0.129834	-0.0286435		FCHSD2	0.00145333	0.0705328	0.0930635		AQR	0.0341333	1	-0.0828852		CNTN5	5.95058e-07	2.89239e-05	0.00747991		H3F3B	5.46108e-07	2.65446e-05	0.0709952		CEMIP2	0.000592591	0.028804	-0.0502968		LINC01578	1.03349e-19	5.02346e-18	0.0962888		MRPL3	5.06589e-06	0.000246237	0.0528867
	IMMP1L	0.00380043	0.18447	-0.0568776		PTP4A2	0.000122517	0.00594728	-0.244452		LINC01411	0.00269072	0.13059	-0.00384528		DDX60	0.0014558	0.0705328	0.0332868		AC018946.1	0.0342099	1	-0.0131099		KIAA1328	6.11271e-07	2.96726e-05	-0.0509005		PLCL2	5.5004e-07	2.67003e-05	-0.084546		MAML2	0.000594465	0.0288568	0.0687396		DEF8	1.07542e-19	5.22033e-18	-0.0329207		SERPINB9	5.10952e-06	0.000248029	0.100554
	JTB	0.00380522	0.18447	-0.10973		TMCO1	0.000123326	0.00597863	-0.19147		C10orf88	0.00269379	0.13059	-0.018272		KLHL13	0.00145649	0.0705328	-0.0116873		MGMT	0.0344092	1	-0.0777502		NEAT1	6.28999e-07	3.04927e-05	0.079402		PCED1B-AS1	5.58437e-07	2.7072e-05	0.0550857		AP4B1	0.000595611	0.0288741	-0.0156563		AC138123.1	1.08269e-19	5.24866e-18	0.0457303		ZNFX1	5.19022e-06	0.000251612	0.0477678
	AARS	0.003812	0.184554	-0.069159		TUBB2A	0.000123874	0.00599722	0.136741		C22orf34	0.00271222	0.131309	-0.0276917		RDH14	0.00145687	0.0705328	0.0377955		IGHV4-4	0.0344123	1	-0.0443492		SMC5	6.34753e-07	3.07309e-05	-0.0572677		PRKY	5.65837e-07	2.73944e-05	-0.0509924		CEP112	0.00059717	0.028903	-0.0147529		AGPAT2	1.11549e-19	5.40056e-18	-0.0457996		AC005062.1	5.20414e-06	0.000251953	0.0417185
	SRP14	0.00382637	0.185003	-0.180369		DCTN3	0.000124223	0.00600618	-0.13173		RCHY1	0.00272123	0.131572	-0.0361243		AC015849.3	0.00147759	0.0714415	-0.0329705		ANKRD37	0.0344138	1	0.160776		HNRNPA1	6.39194e-07	3.09051e-05	0.066153		EVA1C	5.6731e-07	2.74295e-05	-0.0380768		KCNAB2	0.000597786	0.028903	-0.021228		SORL1	1.11754e-19	5.40331e-18	-0.0460207		KLF12	5.25609e-06	0.000254132	-0.0644554
	INPP5A	0.00383786	0.185003	-0.0554963		LAMTOR4	0.000124718	0.00601627	-0.176712		AL160313.1	0.00273367	0.131999	-0.00838422		RANBP10	0.00147979	0.0714534	-0.0400811		PHLDA2	0.0345132	1	-0.0342643		LINC02211	6.50226e-07	3.1397e-05	-0.0180843		DCTPP1	5.75511e-07	2.77893e-05	0.0465896		AC004797.1	0.00059998	0.0289708	-0.0258833		PDAP1	1.13716e-19	5.49094e-18	-0.0866744		PPP4R2	5.32496e-06	0.000257122	0.0659631
	PRORP	0.00384368	0.185003	0.129281		METTL9	0.00012476	0.00601627	-0.169429		MINK1	0.00274811	0.132521	-0.021811		ANKRD13A	0.00148175	0.0714541	-0.0655621		SUMF1	0.0346008	1	-0.0729279		TBC1D23	6.56698e-07	3.16677e-05	-0.0426513		LIF	5.77825e-07	2.78493e-05	-0.050727		MALAT1	0.000603458	0.0290712	0.0540174		AC104109.2	1.16757e-19	5.63031e-18	-0.0175705		SNHG1	5.34085e-06	0.00025755	0.0488083
	IFT80	0.0038508	0.185003	0.0643068		ZNF610	0.000125258	0.00603233	0.0986689		AC092617.1	0.00276377	0.133061	-0.00593648		JUN	0.00149063	0.0717878	-0.0647849		SAE1	0.0346674	1	0.0797981		PRKN	6.62144e-07	3.18883e-05	-0.0436511		PLA2G6	5.78275e-07	2.78493e-05	-0.0385464		AL121944.1	0.000603649	0.0290712	0.0333437		CHD7	1.25968e-19	6.06653e-18	-0.0673839		EIF5A	5.41869e-06	0.000260625	0.0731122
	SSNA1	0.00385414	0.185003	-0.0626181		KHDRBS3	0.000127009	0.0061086	0.162411		CBR1	0.00276932	0.133061	0.0270735		HLA-DMA	0.00149854	0.0720734	0.0729437		HAVCR2	0.0347394	1	-0.0432276		COX14	6.84625e-07	3.29277e-05	0.0497117		MACF1	5.84147e-07	2.80951e-05	-0.0806773		SF3B4	0.00061359	0.0295112	0.0252765		MCUB	1.34953e-19	6.49067e-18	-0.0652565		TAF3	5.41885e-06	0.000260625	0.0663901
	NFIA	0.00385472	0.185003	-0.139869		POT1-AS1	0.000127983	0.00614737	0.164384		TGFBR2	0.00277022	0.133061	-0.0721662		MRPL36	0.00152096	0.0730539	0.035726		GTF3C4	0.0347402	1	-0.0307037		PDSS2	6.92688e-07	3.32718e-05	-0.0528995		FLNB	5.92255e-07	2.84477e-05	-0.0641322		CFAP44	0.000615312	0.0295552	-0.0156467		RPS15A	1.54809e-19	7.43593e-18	0.10979		MPZL3	5.46236e-06	0.000262373	-0.0556378
	MZT2A	0.00385666	0.185003	-0.072028		IDH3G	0.000129797	0.00622637	-0.113544		BRD2	0.00279292	0.133976	0.0501482		SLC16A11	0.00152291	0.0730539	0.0102953		ID2	0.0347695	1	-0.0967392		RPL14	6.98298e-07	3.34972e-05	0.0575266		TMEM156	6.32378e-07	3.03351e-05	-0.0521239		SMCHD1	0.000617203	0.0296071	-0.0581089		AC090617.10	1.62908e-19	7.81468e-18	-0.0204133		HDAC2	5.74815e-06	0.000275738	0.0547323
	ELOVL5	0.00387871	0.185773	-0.150559		DBI	0.000130161	0.00623562	-0.249345		TSPAN5	0.00280216	0.134243	-0.0526822		SLC4A7	0.00153117	0.0733539	-0.0557437		HEY2	0.034772	1	0.0637211		CXCR4	7.04477e-07	3.37494e-05	-0.0830203		PSMC4	6.34904e-07	3.04164e-05	0.0532239		VSIR	0.000621015	0.029751	0.0227794		IL15	1.68804e-19	8.08639e-18	-0.0447821		OTUD3	5.76028e-06	0.000275958	0.021554
	DKK3	0.0038942	0.185773	-0.0384451		CD7	0.000130799	0.006258	-0.205613		ASB3	0.002814	0.134634	-0.0531194		ZNF763	0.00154027	0.0736933	-0.0202041		RHOA	0.0348073	1	0.140702		ST8SIA6	7.08562e-07	3.39008e-05	-0.0501885		PRR5L	6.39412e-07	3.05923e-05	0.0455409		TAPBPL	0.000622507	0.0297835	-0.0134064		PLEKHA7	1.69014e-19	8.08639e-18	-0.0683658		IL2RG	5.79067e-06	0.000277051	-0.0739318
	CALCOCO1	0.00389606	0.185773	-0.0508195		DDIT4	0.000132023	0.0063083	-0.391339		VPS13B	0.00283247	0.135341	-0.0644016		EIF1	0.0015425	0.0737037	0.0775892		CDK16	0.03482	1	0.0410955		RAPGEF1	7.13969e-07	3.41149e-05	-0.0502475		RAB8B	6.41501e-07	3.06522e-05	-0.0842922		TRAPPC5	0.000628435	0.0300279	-0.0355659		CYP1B1-AS1	1.90523e-19	9.10356e-18	-0.0294082		MLLT11	5.80334e-06	0.000277295	0.0278425
	QDPR	0.00389637	0.185773	-0.0539		PKIG	0.000132532	0.00632438	-0.281305		IL18R1	0.00284503	0.135764	-0.0413821		EDF1	0.0015447	0.0737125	0.0717183		PIK3CD-AS2	0.0348243	1	-0.0411127		JAG1	7.34659e-07	3.50577e-05	-0.0284108		DAZAP1	6.51809e-07	3.11041e-05	0.0432095		ARSG	0.000634481	0.0302772	-0.0187516		KIAA1328	2.09485e-19	9.99657e-18	-0.0808148		TUBA1C	5.8412e-06	0.00027874	0.0513857
	THBS2	0.00389809	0.185773	-0.122336		DUSP16	0.00013289	0.00633319	0.248346		FCHO1	0.00285736	0.136175	-0.0182354		UQCRFS1	0.00155265	0.0739956	0.0488771		MOB1A	0.0348392	1	0.10702		CALCOCO1	7.42734e-07	3.53714e-05	0.0468581		PTMA	6.52747e-07	3.11083e-05	-0.0625192		NDRG1	0.000636398	0.0303292	-0.0467508		AC137810.1	2.1122e-19	1.00662e-17	0.0753269		ODF3B	6.00359e-06	0.000286116	0.0235446
	KLF16	0.00390348	0.185788	-0.057237		RELN	0.000133613	0.0063594	0.14346		CCNH	0.00287359	0.136251	-0.0709655		TRAPPC1	0.00156111	0.074302	0.0508499		CD53	0.0349062	1	-0.135948		DEK	7.43166e-07	3.53714e-05	0.0644588		TRA2A	6.54012e-07	3.11281e-05	-0.072826		LNPEP	0.000638198	0.0303754	-0.036581		AF305872.2	2.27631e-19	1.08342e-17	-0.0307458		BAK1	6.023e-06	0.000286668	0.0245625
	SCUBE2	0.00392964	0.186342	0.0583068		RBM27	0.000134291	0.00638337	-0.207932		SIK3	0.0028748	0.136251	-0.0752528		WDR83OS	0.00156397	0.0743412	0.060065		APBB1IP	0.0350219	1	-0.0883994		TRBC1	7.53914e-07	3.58364e-05	0.0719386		PSMA3	6.6091e-07	3.14155e-05	0.0687151		ATP8B1	0.000640248	0.0304334	-0.0183571		GCLM	2.47338e-19	1.17569e-17	0.0654603		RHEB	6.04279e-06	0.000287236	0.061106
	EPB41L4A-AS1	0.00393542	0.186342	-0.115389		SNHG32	0.000135737	0.00644018	-0.227712		HECTD1	0.00287687	0.136251	-0.0541897		AP5Z1	0.00158643	0.0753113	0.0332568		AC010336.8	0.0350285	1	-0.00900774		PLEK	7.58948e-07	3.60289e-05	-0.0518144		HIST1H2BC	6.71332e-07	3.18695e-05	-0.0277007		ARFGEF1	0.000642079	0.0304808	-0.0482007		DRAIC	2.51084e-19	1.19195e-17	-0.0322382		PAIP1	6.08972e-06	0.000289092	0.0468397
	OR11A1	0.00393956	0.186342	0.0193587		RAPGEF4	0.000136006	0.00644018	-0.280094		UBN2	0.00288336	0.136251	-0.0338652		GNPTAB	0.00159302	0.075342	-0.0633574		RBM4	0.0351179	1	0.102272		BRD1	7.67423e-07	3.6384e-05	0.0365121		DDX1	6.78862e-07	3.21853e-05	0.0531832		ZNF438	0.000644586	0.0305602	-0.017065		LINC00880	2.5345e-19	1.20162e-17	-0.0397646		MRPL12	6.22805e-06	0.000295276	0.0372464
	TMEM109	0.0039424	0.186342	-0.0531282		BATF2	0.000136014	0.00644018	0.0846742		JAKMIP2	0.00288416	0.136251	-0.0253153		KAT6A	0.00159315	0.075342	-0.0783153		LCA5	0.0352171	1	-0.0385902		AC079793.1	7.73659e-07	3.66322e-05	-0.0626912		ABCA5	6.81181e-07	3.22534e-05	-0.0509784		AHR	0.00064861	0.0307112	-0.0589675		LINC02245	2.6007e-19	1.23141e-17	-0.0650823		TASOR	6.30133e-06	0.000298364	-0.0488283
	DAP	0.00394393	0.186342	-0.0891967		ARMCX3	0.000137312	0.00649321	-0.175943		AC068587.4	0.00288493	0.136251	-0.0463555		PPP1R14B	0.00159375	0.075342	0.0575929		AFF3	0.0352576	1	-0.107784		ZC3HAV1	7.92419e-07	3.7472e-05	-0.0570794		ARMC6	6.93855e-07	3.28111e-05	0.0202325		KLF7	0.000653787	0.0309164	-0.0185365		SLC9C1	2.70397e-19	1.27865e-17	-0.0571745		TRAM2	6.36112e-06	0.000300806	-0.0279286
	FOXO1	0.00394565	0.186342	-0.129108		ISCU	0.00013749	0.00649325	-0.178988		AL035604.1	0.00288501	0.136251	-0.00239358		ZNF174	0.00159531	0.075342	0.0117707		IGHG1	0.0352708	1	-0.422731		PABPC4	8.39711e-07	3.96571e-05	0.0450374		UBE2L3	6.98437e-07	3.29851e-05	0.0628211		OTULIN	0.000655507	0.0309577	0.0379606		NDUFB10	2.91305e-19	1.37575e-17	-0.0806534		SBNO1-AS1	6.41143e-06	0.000302793	0.015546
	ACTG2	0.00396139	0.186844	0.0156919		CD46	0.000138867	0.00654984	-0.206036		RNPC3	0.0028957	0.136579	-0.0428644		C19orf53	0.00159886	0.0753557	0.0656987		CCNC	0.0352835	1	-0.116688		DCXR	8.48408e-07	3.99771e-05	0.0454147		PTBP1	7.02477e-07	3.31332e-05	0.0455537		AC109466.1	0.000660924	0.0311733	0.00345303		TSTA3	2.96115e-19	1.39666e-17	-0.0565876		NDUFB4	6.42471e-06	0.00030303	0.0717113
	CRBN	0.00396725	0.18688	-0.0679755		GOLGA4	0.000139514	0.00657186	-0.301732		CRYBG3	0.00291105	0.137127	-0.0166845		SNRNP27	0.00159972	0.0753557	0.0489431		AC008555.4	0.0354404	1	-0.0216735		TTC28	8.4867e-07	3.99771e-05	-0.032746		NREP	7.03951e-07	3.316e-05	-0.0425946		TLE5	0.000664887	0.0313199	-0.0372749		ZNF608	2.99132e-19	1.40908e-17	-0.0393825		FYN	6.43928e-06	0.000303326	-0.100356
	MARS	0.00398569	0.187507	-0.106708		TGFBR2	0.000139975	0.00658056	-0.300498		CATSPER2	0.00292254	0.137382	-0.0209287		ADI1	0.00161098	0.0757884	0.0321981		STPG4	0.0354859	1	-0.012441		RLF	8.69675e-07	4.09139e-05	-0.060576		LINC00861	7.07873e-07	3.33019e-05	0.051857		TIAM1	0.000670277	0.0315332	-0.0580074		AIG1	3.0682e-19	1.44343e-17	-0.0834387		YIF1A	6.7399e-06	0.000317078	0.0374807
	P4HA2	0.00402264	0.189002	-0.0923205		IGFBP2	0.000140199	0.00658056	-0.279714		PPFIBP1	0.00292398	0.137382	-0.0306092		CCDC134	0.00161865	0.0760248	-0.021214		TOMM70	0.0355049	1	0.0731354		PPP3CB	8.73874e-07	4.10586e-05	-0.047563		USP15	7.14005e-07	3.35472e-05	-0.0803013		INSR	0.000684303	0.0321517	-0.0217973		ARHGAP15	3.7234e-19	1.74943e-17	-0.138128		ATP5MC1	6.79286e-06	0.00031916	0.0576406
	LINC00894	0.0040485	0.189973	-0.0570595		PTPRM	0.000140238	0.00658056	0.42646		VPS36	0.00293204	0.137409	-0.0443028		AGAP3	0.00162187	0.0760248	-0.013127		BAK1	0.0355445	1	0.0383929		POC1B	8.76869e-07	4.11369e-05	-0.0461962		ZNF217	7.16549e-07	3.36236e-05	-0.0587684		RPL36A	0.000686078	0.0321711	0.0509389		ZC3H12A	3.82591e-19	1.79528e-17	-0.0648997		VCP	6.86189e-06	0.00032199	0.0620836
	AC018437.3	0.0040598	0.19008	0.0130735		SRP19	0.000143493	0.00672469	-0.237421		HIST1H1C	0.00293206	0.137409	0.0483794		PACSIN2	0.00162225	0.0760248	-0.0464375		MRPS16	0.0355767	1	0.0818926		UPF2	8.77788e-07	4.11369e-05	0.0575973		SFXN3	7.22841e-07	3.38754e-05	-0.0232461		PREPL	0.000686473	0.0321711	-0.0302569		GNG2	3.83136e-19	1.79554e-17	-0.115946		TNFSF14	6.9024e-06	0.000323418	-0.0294011
	GABARAP	0.00406117	0.19008	-0.134771		PSMD7	0.000144794	0.00677699	-0.227729		PPM1B	0.00294585	0.137879	-0.0549803		STK39	0.00162431	0.0760248	-0.0308144		FBXO32	0.0355852	1	-0.0952217		RBM17	8.84586e-07	4.14025e-05	0.0539775		IL4I1	7.26343e-07	3.3996e-05	-0.0750734		EFR3A	0.000689809	0.0322861	-0.0300845		SESN1	4.19722e-19	1.96448e-17	0.104789		S100PBP	6.91001e-06	0.000323418	-0.0471391
	FBXO42	0.00408512	0.190876	-0.0764601		CSGALNACT1	0.000145438	0.00679843	-0.272831		CCND3	0.00295241	0.138009	-0.05926		FAM89A	0.0016319	0.0762824	0.0203722		MROH1	0.0355881	1	-0.0546187		FTX	9.15258e-07	4.27833e-05	-0.0725645		PZP	7.45765e-07	3.48604e-05	-0.0216676		KRT18	0.000691398	0.0322931	-0.0221212		ITM2C	4.63684e-19	2.16747e-17	0.109899		TMEM131	7.23286e-06	0.000338097	0.0733685
	ANKRD13A	0.00409084	0.190876	-0.0519962		CSRNP2	0.000146367	0.00683314	0.340409		HTT	0.00296728	0.138527	-0.0381312		MPC2	0.00163693	0.0764202	0.0376269		CHAF1A	0.0356054	1	0.0299979		RHOB	9.26126e-07	4.32361e-05	-0.0246655		CSNK2B	7.49725e-07	3.50009e-05	0.0593403		CPXM1	0.000691724	0.0322931	0.00735431		TMEM117	4.7518e-19	2.21837e-17	-0.0526771		BGLAP	7.29842e-06	0.000340727	-0.0498015
	GAB1	0.00409382	0.190876	-0.113966		RASD1	0.000150049	0.0069961	0.283999		ZMYND11	0.00302316	0.140798	-0.0452428		GTPBP6	0.00164673	0.0767168	0.0338529		TSPAN17	0.0356841	1	0.020497		TTC19	9.34734e-07	4.35205e-05	-0.0542428		DACH1	7.83415e-07	3.65271e-05	-0.0507811		RAB11A	0.000697384	0.0325158	0.0691565		ZNF451	4.86232e-19	2.26708e-17	0.0829972		ACP6	7.33322e-06	0.000341518	-0.0258091
	ATP5F1D	0.00412188	0.191615	-0.107064		HSD17B11	0.000152412	0.00709722	-0.162444		MAK	0.00302361	0.140798	-0.0288966		INO80C	0.00164748	0.0767168	0.0255205		AIM2	0.0356967	1	0.139157		MLLT10	9.34995e-07	4.35205e-05	-0.0506481		GTPBP4	8.23731e-07	3.8358e-05	0.0542972		HLA-DQA1	0.000701071	0.0326462	-0.0140395		TPM4	4.86921e-19	2.2674e-17	-0.117268		LGALS9	7.33405e-06	0.000341518	0.0371552
	ADCYAP1R1	0.00412584	0.191615	0.0228535		CYB5A	0.000152747	0.00710379	-0.152689		C11orf49	0.0030283	0.140837	-0.0384771		H2AFZ	0.00165243	0.0768225	0.0714881		MAP3K1	0.0357273	1	-0.149691		HSH2D	9.35784e-07	4.35205e-05	-0.055381		SEC11C	8.36761e-07	3.89152e-05	0.0716163		KDM6B	0.000703794	0.0326969	0.0447294		HIST2H2BE	4.90292e-19	2.2802e-17	-0.0320271		SNHG30	7.36223e-06	0.000342395	0.0287863
	DEAF1	0.00412809	0.191615	-0.0776955		CMPK1	0.000153149	0.00711346	-0.178964		CHST12	0.00304346	0.14098	-0.0271481		CIAO2B	0.00165441	0.0768225	0.05959		STAU1	0.0357308	1	0.109529		CDK13	9.53062e-07	4.42678e-05	-0.0648166		CASP9	8.45868e-07	3.92888e-05	-0.0277429		LSM8	0.000703947	0.0326969	0.0371643		ARGLU1	4.95118e-19	2.29972e-17	0.100634		PPM1L	7.38415e-06	0.000342979	0.0358906
	PLS3	0.0041306	0.191615	-0.0974802		RNF7	0.000153698	0.00712993	-0.190657		ZBTB20-AS5	0.00304529	0.14098	-0.0333767		ARHGEF7	0.0016574	0.0768225	-0.0592577		MGST3	0.0357403	1	0.129657		LNPEP	9.58614e-07	4.44693e-05	-0.0631534		NDUFS5	8.64686e-07	4.0112e-05	0.071952		DNAJC1	0.000706756	0.0327858	-0.0663347		DDX17	5.01177e-19	2.32491e-17	0.103675		DNAJC24	7.40555e-06	0.000343537	0.0377974
	PDXP	0.00413725	0.191643	-0.0323798		OSTF1	0.000155077	0.00718479	-0.189409		AC012645.4	0.00304771	0.14098	-0.0033994		SEC61B	0.00165815	0.0768225	0.0747532		RPS2	0.035741	1	-0.2014		VPS13B	9.8754e-07	4.57531e-05	-0.0673599		NOP53	8.76073e-07	4.05888e-05	-0.0758334		PDCD1	0.000712995	0.0330333	0.0049557		KLF6	5.24841e-19	2.43161e-17	-0.130644		SLAMF1	7.42313e-06	0.000343916	0.0414185
	RAPGEF3	0.00414169	0.191643	0.0114878		LAMB1	0.000155949	0.00721604	-0.217168		VPS13D	0.00305006	0.14098	-0.0478688		PSMA3-AS1	0.0016657	0.0770749	-0.0400007		THSD4	0.0358583	1	-0.0067173		EXOC2	1.00049e-06	4.62945e-05	-0.047465		UBE2M	8.8146e-07	4.07868e-05	0.0600172		ANKRD36	0.000718637	0.0332526	-0.020899		ARNTL2	5.46418e-19	2.52837e-17	-0.0763112		DDX10	7.61e-06	0.000352129	0.0591993
	RNASET2	0.00415084	0.191713	-0.0465757		SIVA1	0.00015817	0.00730955	-0.173347		C19orf53	0.00305064	0.14098	0.0630918		MIF	0.00167426	0.0773123	0.088249		RTKN2	0.0359432	1	-0.0319478		CNR2	1.01263e-06	4.67973e-05	-0.0284744		ST6GALNAC3	8.88568e-07	4.10637e-05	-0.0586779		WDR60	0.000720891	0.0332792	-0.0368526		RPTOR	5.56929e-19	2.57376e-17	-0.0682302		AC005599.1	7.62078e-06	0.000352182	-0.0275538
	UTY	0.00415366	0.191713	-0.0701372		LINC01135	0.000158814	0.00733006	0.113746		PDS5B	0.00305726	0.141108	-0.0515868		LENG1	0.00168135	0.0773123	0.0336561		ZSCAN2	0.0360226	1	0.048604		CASTOR3	1.01616e-06	4.69008e-05	-0.0423854		NUBP1	8.89793e-07	4.10685e-05	0.0326038		CHMP4B	0.00072103	0.0332792	0.0468787		H3F3A	5.92272e-19	2.73364e-17	-0.106561		SAMD10	7.67171e-06	0.000354089	-0.0166277
	ATP6AP2	0.00418635	0.192789	-0.107852		ATP5MD	0.000162172	0.00747562	-0.279622		PRKAB1	0.00306534	0.141303	-0.0177089		RPS17	0.00168141	0.0773123	0.0827385		MBD3	0.0361942	1	-0.0256452		HMGN1	1.041e-06	4.7987e-05	0.0617841		HERC3	8.91413e-07	4.10915e-05	-0.0510548		INSYN2A	0.000724064	0.0333772	-0.00834818		HILPDA	6.41914e-19	2.95903e-17	0.142893		PDRG1	7.68802e-06	0.000354394	0.0305906
	PDCD6	0.00418751	0.192789	-0.0922452		SNHG9	0.000162409	0.00747716	0.245063		FOSL2	0.0030779	0.14163	0.0433654		TSPO	0.00168165	0.0773123	0.0487742		RGS20	0.0362077	1	-0.0208615		AC026347.1	1.05694e-06	4.86606e-05	-0.0304057		FTX	8.95027e-07	4.11761e-05	-0.0852192		PDE8A	0.000725082	0.033382	-0.0472511		BTAF1	6.58023e-19	3.02947e-17	0.0902796		NRP2	7.7018e-06	0.000354583	0.0284072
	MSRB2	0.00420047	0.193142	-0.0515066		MLEC	0.000164474	0.00755699	-0.199483		AC018362.1	0.00308018	0.14163	-0.0345238		RAB1A	0.00168247	0.0773123	-0.067741		MCM3	0.0362079	1	-0.0393038		IGFLR1	1.06198e-06	4.88313e-05	0.0488976		HNRNPA1	8.95499e-07	4.11761e-05	0.0793539		STIMATE	0.00073438	0.0337676	-0.0199369		EHD1	7.32951e-19	3.37019e-17	-0.097153		IST1	7.77572e-06	0.000357536	0.0584401
	CLU	0.00421706	0.193158	0.233545		ORMDL1	0.000164572	0.00755699	-0.205615		NFKBID	0.00308654	0.141736	-0.0204529		GOLIM4	0.0016835	0.0773123	-0.0259425		AACS	0.0362154	1	-0.0307778		DPF3	1.07603e-06	4.94152e-05	-0.0231446		TNFRSF8	9.14555e-07	4.19727e-05	0.00782077		PRR5L	0.000737388	0.0338634	-0.0136943		PALM2-AKAP2	7.75544e-19	3.56157e-17	-0.0385493		RPL22	7.84864e-06	0.000360437	-0.0721539
	AC073321.1	0.00421985	0.193158	0.0127458		SUMO1	0.000164763	0.00755699	-0.190002		NDUFC2	0.00309022	0.141736	0.0519923		HIPK3	0.00169616	0.0777957	-0.0518306		FCSK	0.0362651	1	-0.0148747		DENND6A-AS1	1.07975e-06	4.95235e-05	-0.0314427		SPOCK2	9.15118e-07	4.19727e-05	-0.0512762		DUSP1	0.000742539	0.0340572	0.0475636		CYP7B1	7.8374e-19	3.5947e-17	-0.0455077		ATP6V0E1	8.02464e-06	0.000368058	0.0673889
	AC021851.2	0.00422282	0.193158	0.0440448		EXT1	0.000166837	0.00763928	0.357519		NUP107	0.003096	0.141823	-0.0360805		CAMK2G	0.00171274	0.0784003	-0.0225617		CBR3	0.0363062	1	-0.0121652		PARP15	1.08625e-06	4.97593e-05	-0.0305058		CCNT1	9.26003e-07	4.24188e-05	-0.0520949		ASB2	0.000744193	0.0340904	-0.0178419		EIF2AK2	8.1954e-19	3.75419e-17	-0.0711154		LINC02605	8.1749e-06	0.000374038	0.024539
	SGIP1	0.0042266	0.193158	-0.0906431		MEF2C	0.000166974	0.00763928	-0.319044		ZFAND3	0.00311402	0.14247	-0.0681361		CSGALNACT1	0.00171362	0.0784003	-0.0398699		MCPH1-AS1	0.0363242	1	-0.0657617		AL592183.1	1.08928e-06	4.97956e-05	0.0484658		LINC02649	9.27188e-07	4.242e-05	-0.0660007		EGR2	0.000748979	0.0342667	-0.00881747		SLC7A5	8.40496e-19	3.84537e-17	0.0730743		TANC2	8.17546e-06	0.000374038	0.0850998
	MAP2K2	0.00423051	0.193158	-0.0722344		VWA1	0.000168144	0.00768317	-0.132855		PSMB2	0.00314162	0.143395	0.0406126		SPOUT1	0.00172138	0.0786572	0.0236911		DNAAF5	0.0363351	1	-0.0300466		NCDN	1.08976e-06	4.97956e-05	0.0216952		SORCS2	9.31298e-07	4.25548e-05	0.010582		XYLT1	0.00075125	0.0343277	-0.0469691		AP001021.3	8.59692e-19	3.92829e-17	-0.0463886		RHOB	8.2123e-06	0.000375254	-0.0305675
	TMEM14C	0.00423248	0.193158	-0.0817173		CLIC4	0.000168594	0.00769414	-0.366579		SBF2	0.00314566	0.143395	-0.0574017		KIAA2013	0.00172436	0.0786948	0.0236028		LERFS	0.0363476	1	-0.00990155		MYT1L	1.09474e-06	4.99608e-05	0.00343003		TANC2	9.38368e-07	4.28245e-05	0.0928507		RPL3	0.000757304	0.0345612	-0.0470747		GSAP	9.57095e-19	4.36791e-17	-0.0470423		TXK	8.25433e-06	0.000376704	-0.058217
	ATL3	0.00424116	0.193259	-0.0796813		LEPROTL1	0.000169146	0.00770974	-0.170343		PRKCQ	0.00315003	0.143395	-0.0676901		DPY19L4	0.00173033	0.078869	-0.0264189		HEATR5A	0.0364844	1	-0.0611236		MT-CO2	1.10712e-06	5.04631e-05	-0.0560848		LINC01138	9.52394e-07	4.34104e-05	-0.0600334		PHF3	0.000760727	0.0346731	-0.0454089		FAU	9.58518e-19	4.36896e-17	0.0960853		MEAK7	8.38086e-06	0.000381798	-0.0200802
	HSD11B1	0.00424664	0.193259	0.0717496		NUDT5	0.000170195	0.00774791	-0.126068		RAPGEF2	0.0031506	0.143395	-0.0477212		LINC00298	0.00173711	0.0790797	-0.0168288		GHDC	0.0365933	1	-0.0253852		AL049869.3	1.10974e-06	5.05195e-05	-0.0368333		PHF5A	9.54193e-07	4.34206e-05	0.0444612		KLF3	0.000761651	0.0346731	-0.031985		FDPS	9.89102e-19	4.50275e-17	-0.0688712		ARSG	8.3868e-06	0.000381798	-0.0353183
	EPAS1	0.00425053	0.193259	-0.159381		DYNLT1	0.000171448	0.00779526	-0.23392		FXR2	0.00315382	0.143395	-0.0168127		COL4A3	0.00173945	0.0790878	-0.0421901		CLDN20	0.0366557	1	-0.0117145		RNF138	1.12316e-06	5.10669e-05	-0.0460084		AC025171.1	9.55723e-07	4.34206e-05	-0.0349771		RNF187	0.000763195	0.0347002	-0.0189513		TMEM141	1.06394e-18	4.83743e-17	-0.0533285		POLR2F	8.4349e-06	0.00038351	0.0481548
	LINC02605	0.00426303	0.193574	0.050424		PRXL2C	0.000171985	0.00780911	-0.132604		GCNT7	0.00317944	0.144297	-0.0149352		FASTKD5	0.00174339	0.0791684	0.0179774		HMGCR	0.0366977	1	-0.0560965		CFAP299	1.12801e-06	5.12236e-05	0.00502438		RSRP1	9.56176e-07	4.34206e-05	-0.0736003		PKM	0.00076538	0.0347564	-0.0531913		ARID4A	1.0787e-18	4.89844e-17	0.0872962		AL360178.1	8.6902e-06	0.000394427	0.0576737
	FMNL2	0.00426966	0.193574	0.176741		DDAH1	0.000172217	0.00780911	0.22938		PEBP1	0.00318155	0.144297	0.0586683		FAM168A	0.00174705	0.0792365	-0.0536382		CCL20	0.0367499	1	-0.097984		CAMK2D	1.1313e-06	5.12562e-05	-0.0534246		FBXO34	9.61065e-07	4.35885e-05	-0.0674615		GPAT3	0.000782165	0.0354746	-0.0120054		APOL1	1.1314e-18	5.13139e-17	-0.063481		BLOC1S2	8.69655e-06	0.000394427	0.0431648
	SAMMSON	0.00428244	0.193574	0.0165174		CCPG1	0.000172393	0.00780911	-0.238351		TRIM33	0.00319604	0.144737	-0.0509938		CFL1	0.00177704	0.0804145	0.0788848		EFCAB10	0.0368581	1	-0.0125922		AUTS2	1.13153e-06	5.12562e-05	-0.0818724		WIPF1	9.89793e-07	4.48259e-05	-0.0786435		MBNL1	0.000785074	0.0355625	-0.0624276		SYTL3	1.16037e-18	5.25628e-17	0.130905		TNFRSF14-AS1	8.80498e-06	0.00039885	-0.0166931
	CLPTM1L	0.00428287	0.193574	-0.0615066		RGS2	0.000174387	0.00788968	0.306748		AP002812.2	0.00319916	0.144737	-0.0202886		SENP1	0.00177742	0.0804145	0.0336386		MACO1	0.0368831	1	-0.0977651		AP2B1	1.1349e-06	5.13452e-05	0.0573091		PDAP1	9.90797e-07	4.48259e-05	0.0587914		RNF168	0.000786644	0.0355896	-0.04026		ANXA6	1.20986e-18	5.47367e-17	-0.051356		MYO1B	8.95389e-06	0.000405094	0.0322431
	FZD10	0.00429242	0.193574	0.0417588		GSTO1	0.000174949	0.00790503	-0.278458		INPP5D	0.00320532	0.144837	-0.0528588		RREB1	0.00178635	0.0807185	-0.0617636		TNKS1BP1	0.0369071	1	-0.0161015		ATP5PF	1.14803e-06	5.18754e-05	0.0580248		AC244502.1	1.00161e-06	4.52592e-05	-0.0623732		TLCD1	0.000792217	0.0357975	-0.0295181		AC022075.1	1.21851e-18	5.50601e-17	0.0443946		NEDD4L	9.04424e-06	0.000408677	0.0428106
	PTCH1	0.00429338	0.193574	0.0689788		COX7B	0.000175159	0.00790503	-0.249864		DOCK7	0.00322138	0.145383	-0.0244467		AUTS2	0.00180279	0.081361	-0.0934261		MCF2L	0.0369344	1	-0.0365592		ADD3	1.16277e-06	5.24766e-05	-0.0572221		GADD45GIP1	1.00427e-06	4.53234e-05	0.0638865		ODC1	0.000796929	0.035966	0.0355661		ADGRE2	1.37827e-18	6.22024e-17	-0.0456786		MYO1F	9.06336e-06	0.000409036	-0.0305218
	DLST	0.00430311	0.193574	-0.0868519		MTUS1	0.000177245	0.00798933	-0.20653		ANKRD36C	0.00324541	0.146287	-0.0387556		SLC25A28	0.00180555	0.0813854	0.0358148		ZRANB2-AS1	0.0369465	1	0.0148473		PECAM1	1.1735e-06	5.28805e-05	-0.0266959		SMCO2	1.00919e-06	4.54896e-05	-0.0125582		PPP1R14B	0.000799105	0.0360198	-0.0479949		BICD1	1.46864e-18	6.61992e-17	-0.0567643		PATJ	9.2435e-06	0.000416652	-0.0672466
	RNF44	0.00430477	0.193574	-0.0449223		SRI	0.000177779	0.00800353	-0.19285		USP25	0.0032606	0.146791	-0.05426		POLD4	0.00181686	0.0816812	0.0592549		PDIA5	0.0372274	1	-0.0701874		CTNS	1.17461e-06	5.28805e-05	0.0179125		BAZ2B	1.01482e-06	4.56867e-05	-0.0706102		ADGRL1	0.00080526	0.0362476	-0.0133189		PPP1R3B	1.47328e-18	6.63267e-17	0.0853189		MT-CO3	9.39294e-06	0.000422867	-0.0925679
	RTCA	0.00430751	0.193574	-0.0551979		IARS	0.000178334	0.00801866	-0.267512		GPR183	0.00328409	0.147641	0.0774637		C1GALT1	0.00181944	0.0816812	0.061685		MIATNB	0.0372307	1	-0.0473336		MICAL2	1.22694e-06	5.51684e-05	0.0516847		TGFBR3	1.02339e-06	4.60162e-05	-0.053226		UBE2N	0.00080614	0.0362476	0.0397988		LINC01185	1.74808e-18	7.86013e-17	-0.0168116		TNFSF13B	9.4337e-06	0.000423989	-0.03862
	TMSB10	0.0043156	0.193574	-0.229298		KCTD20	0.000178588	0.00802025	-0.165572		ARIH1	0.00329027	0.147641	-0.0659226		SND1	0.00182087	0.0816812	-0.0612945		RNF19B	0.0372365	1	-0.0679055		ZNF337-AS1	1.24981e-06	5.61279e-05	-0.0324856		HERPUD1	1.08376e-06	4.8671e-05	-0.074847		PSMA3	0.000813142	0.0364853	0.0472758		HMGN3	1.8634e-18	8.36837e-17	-0.0877564		KAT6A	9.44104e-06	0.000423989	0.0763303
	PER1	0.00431562	0.193574	-0.107045		ANP32A	0.000179886	0.00806864	-0.200724		MT2A	0.00329485	0.147641	0.0657897		GSDMD	0.00182104	0.0816812	0.0340296		HAUS3	0.0372929	1	0.0622885		ADARB2	1.25589e-06	5.6332e-05	-0.0184495		NME2	1.08815e-06	4.88082e-05	0.0899812		TNKS	0.00081342	0.0364853	-0.0402767		BLVRA	1.93418e-18	8.6756e-17	-0.0638122		GYPC	9.45915e-06	0.000424282	-0.0793096
	COL6A3	0.0043247	0.193743	-0.158758		EIF4A1	0.000180362	0.0080801	-0.348426		ZKSCAN8	0.00329561	0.147641	-0.024362		AP003086.1	0.0018318	0.0820631	-0.0649564		AC025171.2	0.0373299	1	-0.0416158		AC034268.2	1.27139e-06	5.69572e-05	0.00525187		KIAA1109	1.10346e-06	4.94192e-05	-0.0624504		HACD1	0.000814615	0.0364942	-0.0191281		HLA-DQB1	2.01354e-18	9.0205e-17	-0.0619568		DNAJA1	9.55537e-06	0.000428073	0.081771
	IFI44	0.00433916	0.194153	0.0695291		MORC4	0.000180599	0.00808081	0.111092		PTBP3	0.00330163	0.14773	-0.0556872		CAPG	0.00183769	0.0822265	0.0330914		AC008735.2	0.0373471	1	-0.0276732		COL23A1	1.29452e-06	5.79227e-05	-0.0332762		TULP2	1.10448e-06	4.94192e-05	-0.0147329		AGPAT3	0.000815653	0.036496	-0.0185296		XCL2	2.06945e-18	9.25964e-17	0.158145		KLRC1	9.62762e-06	0.000430783	-0.0635907
	CREB3L2	0.00436056	0.194502	-0.128424		SLC30A5	0.000181037	0.00809051	-0.150247		CTNNB1	0.00330695	0.147787	-0.0520113		SLAMF1	0.00184323	0.0823737	0.0561599		AC034193.1	0.0373687	1	-0.0326172		NDUFS5	1.3015e-06	5.81637e-05	0.0587252		ELMSAN1	1.11147e-06	4.96713e-05	-0.0428648		TRIR	0.000822944	0.0367773	0.0493447		C9orf16	2.21023e-18	9.8775e-17	-0.0634084		CXCR4	9.6632e-06	0.000431847	-0.107623
	PREX1	0.00436163	0.194502	-0.0501357		NOL7	0.000182585	0.00814974	-0.26596		PCNX1	0.00331255	0.147857	-0.0642285		SDE2	0.00185466	0.0827314	-0.0365109		AL392172.1	0.0373791	1	0.0423002		SLC25A32	1.31598e-06	5.87392e-05	-0.0365087		UBE2S	1.12502e-06	5.02156e-05	0.0549692		SLC38A1	0.000825733	0.0368433	-0.0535163		MICOS10	2.39393e-18	1.06854e-16	-0.100075		EIF4E2	9.76767e-06	0.000435983	0.0463684
	WWTR1	0.00437447	0.194502	-0.13007		FDPS	0.000186385	0.00830925	-0.185801		GBP1	0.00333049	0.148476	0.0376959		IL17A	0.00185575	0.0827314	0.0100382		STXBP3	0.0373885	1	0.0853339		TTC39C	1.34803e-06	6.00967e-05	-0.0671612		SMCHD1	1.13458e-06	5.05805e-05	-0.075428		WDR70	0.000826459	0.0368433	-0.0359635		THAP2	2.72575e-18	1.21517e-16	0.0637311		MRPS17	9.83866e-06	0.000438617	0.0385724
	GOT1	0.00437617	0.194502	-0.0813013		SH3GLB1	0.000186914	0.00832266	-0.255266		CLIP4	0.00335672	0.149464	-0.0424075		DTNBP1	0.00186327	0.0829654	0.0654823		ATRIP	0.0374255	1	0.0252256		AL499604.1	1.36115e-06	6.06076e-05	-0.0211626		ZMAT4	1.14648e-06	5.10489e-05	0.0241802		RNF115	0.000827442	0.0368433	-0.0416666		OAS3	2.83016e-18	1.26018e-16	-0.0349675		SOS2	9.96413e-06	0.000443671	-0.0664759
	MBIP	0.00437695	0.194502	-0.0606362		FAM107B	0.000188145	0.00836732	0.309475		PCSK7	0.00337005	0.149875	-0.0358183		NDUFA13	0.00187209	0.0831752	0.068153		ARID5A	0.0374415	1	0.115613		SNRPB2	1.42879e-06	6.35423e-05	0.0572376		SVIL	1.17525e-06	5.22664e-05	-0.0688764		TXK	0.000828972	0.0368666	-0.037019		ATP5F1C	2.92276e-18	1.29915e-16	-0.084128		RNASET2	9.9887e-06	0.000444224	-0.0442699
	EMP3	0.0043805	0.194502	0.176724		ITGB1BP1	0.000189844	0.00843264	-0.16128		SEPTIN2	0.00338292	0.150241	-0.0514441		SNRPG	0.00187253	0.0831752	0.0673892		SYS1	0.0374558	1	-0.068624		STX17-AS1	1.45959e-06	6.48329e-05	-0.0314122		SEC62	1.20005e-06	5.33047e-05	0.0713853		TOMM5	0.000830976	0.0369004	0.0428873		PHACTR2	2.92478e-18	1.29915e-16	-0.131224		STX18	1.03643e-05	0.000460369	0.0452045
	AC099489.1	0.00438414	0.194502	0.0413028		IFI27	0.000190492	0.00845117	-0.326695		TMEM39A	0.0033865	0.150241	-0.0350185		HM13	0.0018846	0.0836099	0.0460813		TMEM251	0.0374589	1	0.0391754		ISM1	1.51252e-06	6.71026e-05	-0.0133681		COPZ1	1.20687e-06	5.35427e-05	0.0528787		LY6E	0.00083175	0.0369004	-0.0207706		MUTYH	3.07401e-18	1.36378e-16	-0.0466526		RAB21	1.05201e-05	0.000466663	0.068812
	PLOD1	0.00441952	0.195704	-0.0510523		CCT2	0.000191208	0.00846728	-0.212721		AL031602.2	0.00340522	0.150889	-0.0172494		REEP5	0.0019027	0.0843109	0.055757		BASP1	0.0374724	1	0.14307		TIGIT	1.52007e-06	6.72765e-05	0.0704231		TMSB4X	1.2306e-06	5.45292e-05	0.0883016		PDE4B	0.000833921	0.036952	0.058325		OPTN	3.1211e-18	1.383e-16	-0.0728696		COX6A1	1.0543e-05	0.000466663	0.0675864
	AC025917.1	0.00442193	0.195704	0.0125723		SCAF11	0.000191318	0.00846728	-0.266326		KRT10	0.00341133	0.150977	0.0579732		TNRC6B	0.00190899	0.0844874	-0.0850637		KLF4	0.0375047	1	0.0275275		AC002429.2	1.52011e-06	6.72765e-05	-0.0247912		MRPL51	1.24262e-06	5.49952e-05	0.0614278		CHROMR	0.000836708	0.0370307	-0.0154715		METTL5	3.17336e-18	1.40445e-16	-0.0571076		ITGA6	1.05443e-05	0.000466663	-0.0257148
	LRRC1	0.00443312	0.195962	0.0289019		ABI3	0.000193939	0.00857041	-0.102577		PRKCE	0.00342779	0.151523	-0.0440378		APAF1	0.00191471	0.0846177	-0.0349784		AC009996.1	0.037582	1	-0.0087604		MEF2A	1.52565e-06	6.74401e-05	-0.0568236		AC073332.1	1.2444e-06	5.50077e-05	-0.0387515		VWA8	0.000844386	0.0373253	-0.0197353		UBL5	3.22913e-18	1.42741e-16	-0.107224		SRSF10	1.05972e-05	0.000468438	0.0657008
	TMX3	0.0044749	0.197371	-0.0858048		DDOST	0.000194117	0.00857041	-0.166564		PDE5A	0.00343856	0.151815	-0.030998		ARL4C	0.00191656	0.0846177	-0.0408632		LINC01841	0.0376394	1	0.0346799		FBXO42	1.52879e-06	6.74974e-05	-0.0456516		RAB11FIP1	1.27568e-06	5.63222e-05	-0.068669		HERC4	0.000845924	0.0373482	-0.0450678		TAF1D	3.40526e-18	1.50345e-16	0.104317		RDX	1.06611e-05	0.000470158	0.0576097
	STK24	0.00447577	0.197371	-0.0972799		ZDHHC20	0.000197653	0.00871604	-0.171367		STAT4	0.0034466	0.151987	-0.078233		PCM1	0.00192511	0.0848925	-0.0723396		LMTK3	0.0377138	1	-0.0248336		PHTF2	1.57404e-06	6.94112e-05	-0.0429774		CDYL	1.2815e-06	5.65113e-05	-0.0659827		OXR1	0.000847103	0.0373552	-0.0344052		AC018682.1	3.49209e-18	1.53993e-16	0.0557704		SNRPC	1.06618e-05	0.000470158	0.0470887
	LAMA3	0.0044904	0.197457	-0.0904775		CDYL	0.000200284	0.0088214	0.268782		NUP50-DT	0.00345551	0.152128	-0.0245147		HIF1A-AS3	0.00195029	0.0858996	-0.0778164		MYO5C	0.0378084	1	-0.0274332		RGCC	1.58693e-06	6.98955e-05	-0.0452341		MRPL13	1.28413e-06	5.65237e-05	0.050606		SNHG8	0.000858658	0.0378192	0.0627885		CNOT2	3.72144e-18	1.63909e-16	0.0997897		MPHOSPH10	1.06943e-05	0.000471026	0.0520471
	DYM	0.00449345	0.197457	0.128398		SLAIN1	0.000202118	0.00888851	0.0734625		PUM2	0.00346039	0.152128	-0.0600008		ZNF622	0.00195783	0.0861282	0.0335025		CCL3L1	0.0378605	1	0.025158		BAZ2B	1.59382e-06	7.01146e-05	-0.0600146		AUH	1.28576e-06	5.65237e-05	-0.0585484		NFKB2	0.000861846	0.037914	0.040975		AC099343.3	3.95627e-18	1.74043e-16	-0.0389913		COA6	1.09101e-05	0.000479645	0.0384665
	AL590068.4	0.00449392	0.197457	-0.0337948		LINC02154	0.000202293	0.00888851	0.0732375		NR1D2	0.00346921	0.152128	-0.0382744		PTS	0.00197005	0.0865617	0.0468499		BST2	0.0380127	1	0.1357		LMNB1	1.62444e-06	7.13761e-05	0.0480984		HLA-DRB1	1.28642e-06	5.65237e-05	-0.0444096		C1QBP	0.000865228	0.0380171	0.0397681		PARP14	4.05407e-18	1.78131e-16	-0.119062		GPR55	1.09202e-05	0.000479645	-0.0352429
	CFAP58	0.00450505	0.197709	0.0477782		BCAP31	0.000205697	0.00902722	-0.187037		IRF9	0.00347333	0.152128	0.0402492		NAA10	0.00199111	0.0873822	0.0320833		CEP192	0.0380301	1	-0.0620893		CSNK1G3	1.63013e-06	7.15401e-05	-0.0572462		PCM1	1.29673e-06	5.69085e-05	-0.06861		SERTAD2	0.00086809	0.0380971	-0.0334497		TNRC6A	5.09703e-18	2.23689e-16	0.0881096		IGF2BP2	1.09293e-05	0.000479645	0.0743886
	UHMK1	0.00452104	0.198168	-0.0692892		SEC61A1	0.000206799	0.00906474	-0.210521		MX1	0.00347406	0.152128	0.0366451		AL512330.1	0.00200133	0.0877253	-0.00673769		SEC62	0.0381817	1	0.143952		NDUFB6	1.64865e-06	7.22661e-05	0.0426827		INSYN2B	1.30662e-06	5.72739e-05	-0.041542		SURF4	0.00086937	0.0381076	0.0443372		MBD2	5.49807e-18	2.41e-16	-0.0829427		PARVG	1.11905e-05	0.000490517	-0.0325526
	TCP11L2	0.00452633	0.198168	-0.0663445		NDUFC2	0.000208235	0.00911677	-0.212899		DENND2C	0.00348158	0.152128	0.0117916		CCDC93	0.00200683	0.0878424	-0.0563982		SQSTM1	0.038195	1	0.204504		WWP1	1.65222e-06	7.23361e-05	-0.0484727		AL355076.2	1.30832e-06	5.72796e-05	0.0189127		ECI2	0.000878708	0.0384708	-0.0250645		VTI1A	5.65256e-18	2.47475e-16	-0.10649		HIST3H2A	1.13582e-05	0.000497276	0.029407
	PDLIM1	0.00454218	0.198624	-0.105689		ITPRID2	0.000210128	0.00918864	-0.219692		IFITM1	0.00348306	0.152128	0.045363		CORO7	0.0020088	0.0878424	-0.0303584		DYNLT1	0.0382416	1	0.120425		RNF168	1.66377e-06	7.27547e-05	-0.0544862		TMIGD2	1.31555e-06	5.75276e-05	-0.0437114		AL138778.1	0.000884676	0.0386858	-0.00584643		METRNL	5.76744e-18	2.52203e-16	-0.0865332		UBB	1.16307e-05	0.000508595	0.0830636
	PLXDC2	0.00456105	0.199131	-0.0585689		PPP1R15A	0.000210635	0.00919983	0.360614		ATP2B4	0.00348306	0.152128	-0.0525482		RORA-AS1	0.00201538	0.0880249	-0.0449418		FAM228B	0.038243	1	0.0583867		BNIP3	1.68283e-06	7.35002e-05	-0.0545838		BZW1	1.36222e-06	5.94972e-05	0.0786682		PHLDA1	0.000897863	0.0392156	-0.0322866		CHCHD10	5.83756e-18	2.54965e-16	-0.0540583		NECTIN3	1.1733e-05	0.000512459	-0.0387224
	RASGEF1C	0.00456465	0.199131	0.020895		EIF4A3	0.000212849	0.00928545	0.342305		MLLT3	0.00350855	0.152963	-0.0692377		LINC00299	0.0020183	0.0880473	-0.0457939		MPC2	0.0382488	1	0.076036		ILF2	1.70909e-06	7.45584e-05	0.0427704		ATP5MG	1.37901e-06	6.01588e-05	0.0715469		SOD1	0.000901738	0.0392654	-0.0432025		TCEANC	6.13057e-18	2.67443e-16	-0.0330313		MIR181A2HG	1.1759e-05	0.000512982	0.0398183
	LINC02054	0.00457203	0.199215	0.0144134		GADD45GIP1	0.000214249	0.00933537	-0.228217		PTPN4	0.00351053	0.152963	-0.0557827		MTURN	0.00204393	0.0890592	-0.0283631		ANKRA2	0.0382996	1	-0.0614963		DRAP1	1.71159e-06	7.45783e-05	0.0580385		HTT	1.38208e-06	6.02207e-05	-0.0543051		ETF1	0.000902389	0.0392654	0.0394234		F2R	6.20554e-18	2.70391e-16	-0.0304826		AC104596.1	1.17971e-05	0.000514033	-0.0303463
	AC073343.2	0.00457946	0.199302	-0.0615525		DNAJA4	0.000214692	0.00934358	0.177863		LLGL2	0.00351598	0.153018	-0.020602		CASP1	0.00207668	0.0903787	0.0263358		TMC3-AS1	0.0384702	1	-0.0503167		SH3KBP1	1.7274e-06	7.51779e-05	-0.0641867		NT5DC1	1.40471e-06	6.11342e-05	-0.0579569		DOCK7	0.000903141	0.0392654	-0.021625		THOC7	6.46173e-18	2.8122e-16	-0.0823721		CSNK2B	1.19108e-05	0.000518367	0.0550222
	SPRY2	0.00458644	0.199359	0.11794		RIT1	0.000216735	0.00942128	-0.160231		NDUFAB1	0.00353004	0.153283	0.0447621		TMC7	0.00208068	0.0904453	-0.00475066		XRCC4	0.0385089	1	-0.0620721		HIGD2A	1.76327e-06	7.66479e-05	0.0417702		RAC2	1.41292e-06	6.14184e-05	0.0726771		MRTFB	0.000903294	0.0392654	-0.0165882		SRGAP2C	6.48458e-18	2.81879e-16	-0.0666807		PAK1IP1	1.19696e-05	0.000520308	0.0382869
	SPRED2	0.00459166	0.199359	-0.115495		ATP6AP2	0.000217763	0.00945472	-0.152896		LINC01772	0.00353044	0.153283	-0.0104332		ATP10A	0.00208528	0.0905376	-0.0228624		EVC2	0.0385262	1	-0.016873		BRAF	1.80095e-06	7.8193e-05	-0.0653397		AKNA	1.4204e-06	6.16705e-05	-0.0682821		POT1	0.000917968	0.0398231	-0.0184204		ACAT2	6.8295e-18	2.9652e-16	-0.0603274		PLCG2	1.20038e-05	0.000521178	-0.0532048
	SLC29A1	0.00463601	0.200962	-0.0594311		SMYD2	0.000221619	0.00961077	-0.0866036		LINC01473	0.00353625	0.153354	-0.0454871		HABP4	0.00210365	0.0912273	-0.0337553		ZNF652	0.0386251	1	-0.085101		ILDR2	1.8118e-06	7.85707e-05	0.0375926		UFD1	1.4278e-06	6.19181e-05	0.0494875		IFI16	0.000918299	0.0398231	0.0517137		ATXN10	7.34196e-18	3.18392e-16	-0.0845507		SMIM12	1.20388e-05	0.000522075	0.0363312
	PLAAT4	0.00463956	0.200962	-0.0864996		ITPR1	0.00022235	0.00963103	0.282755		ZNF274	0.00355234	0.153869	-0.0338571		ANXA2R	0.00210858	0.0913327	0.0315603		EYA4	0.0386776	1	-0.0226505		LY9	1.81979e-06	7.88238e-05	-0.0402647		ABHD17B	1.49792e-06	6.48819e-05	-0.0588285		HNRNPDL	0.000925299	0.0400791	0.0530804		PTMS	7.36405e-18	3.18972e-16	-0.0357546		ACTR3B	1.21953e-05	0.000528235	0.0423975
	BRCC3	0.00465361	0.201332	-0.0557263		LSM7	0.000223217	0.00965439	-0.226748		AC253572.2	0.00356667	0.154262	-0.0161745		TXNDC17	0.00211486	0.0914965	0.045066		IGIP	0.0387107	1	-0.0121474		BTD	1.82308e-06	7.8873e-05	-0.0386211		EEF1E1	1.50619e-06	6.51633e-05	0.0477005		MYDGF	0.00094988	0.0410642	0.0494787		SPOCK2	7.51375e-18	3.25072e-16	-0.0801889		VAV3	1.22497e-05	0.000529965	-0.074809
	MORN2	0.00466272	0.201488	-0.0376029		LINC00910	0.000223417	0.00965439	0.341371		BTRC	0.00356985	0.154262	-0.0420846		WNK1	0.00212189	0.0916921	-0.0667003		RPS23	0.0387202	1	-0.19541		COX7A2	1.83297e-06	7.92072e-05	0.0598739		AC114760.2	1.50964e-06	6.52355e-05	-0.0448704		NUDT19	0.000950284	0.0410642	-0.0108663		RBX1	1.04933e-17	4.53441e-16	-0.0978826		ETV3	1.22695e-05	0.000530198	0.0514883
	RNASE4	0.00468063	0.20162	-0.0555425		DEPP1	0.000225068	0.00971428	-0.325306		DROSHA	0.00358331	0.154594	-0.0258088		AC023509.3	0.00213809	0.0922833	0.00865392		OTUD1	0.0387383	1	0.0679857		SCFD2	1.85467e-06	8.00505e-05	-0.0499387		RPS7	1.51477e-06	6.538e-05	0.0639588		ZFC3H1	0.000954431	0.0411947	0.0481948		SIGIRR	1.08331e-17	4.67572e-16	-0.0511639		NOP56	1.24488e-05	0.000537308	0.0503714
	SNRPN	0.0046811	0.20162	-0.0590816		PCAT19	0.000227092	0.00979012	-0.324495		HEG1	0.00358779	0.154594	-0.0254079		ARID5B	0.00214187	0.0923376	-0.0974634		RYR2	0.038739	1	-0.0090971		XKR6	1.94591e-06	8.38896e-05	-0.053591		EXT1	1.54695e-06	6.66901e-05	-0.0849621		MAPK9	0.000960474	0.0414067	-0.0193541		TUFM	1.08715e-17	4.68679e-16	-0.0708497		SRP19	1.25685e-05	0.000541839	0.0635185
	HDGFL2	0.00469016	0.20162	-0.0354072		CLPP	0.000227658	0.00980294	-0.142825		PODXL2	0.0035902	0.154594	-0.00373384		ZNF580	0.00214744	0.0924688	0.0317831		FAM53C	0.0387459	1	-0.0558229		TFEC	1.95244e-06	8.40721e-05	-0.0206695		PARP9	1.57748e-06	6.79265e-05	-0.0405972		RAD51B	0.000964213	0.041519	-0.0361929		ARNTL2-AS1	1.10793e-17	4.77073e-16	-0.0603091		SLFN12L	1.28156e-05	0.000551243	-0.0240791
	CCDC181	0.00469336	0.20162	0.0412621		IMP3	0.000228315	0.00981971	-0.174931		TNRC6A	0.00359826	0.154759	-0.0591606		NUP153	0.00216743	0.0932199	-0.0603523		PSMD5	0.0387569	1	-0.0721917		MED13L	1.95842e-06	8.42304e-05	-0.0656423		PSMD12	1.60413e-06	6.89928e-05	0.0603056		ZBTB38	0.000966187	0.0415551	-0.0191233		ITPA	1.25733e-17	5.40771e-16	-0.0521773		PTBP2	1.28168e-05	0.000551243	0.0719351
	ABCB7	0.00469468	0.20162	-0.0605867		POLR2H	0.000228867	0.00983186	-0.175291		MMGT1	0.00361012	0.155087	0.0260676		EPS8	0.0021768	0.0935129	-0.0282301		ZMPSTE24	0.0387682	1	0.0461117		RPS12	2.02775e-06	8.71101e-05	0.0582449		RPE	1.62005e-06	6.95955e-05	0.0364114		SPPL2A	0.000973184	0.0418069	0.0427964		TMEM230	1.39404e-17	5.98693e-16	-0.0743807		ZNF433-AS1	1.28336e-05	0.000551317	0.045318
	CAPZB	0.00469883	0.20162	-0.128779		TAB2	0.000231679	0.00992124	0.237342		SLC43A1	0.00361986	0.155162	-0.00972465		HIGD1A	0.0021845	0.0937337	0.0208367		HTR4	0.0387788	1	0.0418308		INSYN2B	2.03092e-06	8.7144e-05	-0.0311519		TTTY14	1.62239e-06	6.96145e-05	-0.0492633		RFTN2	0.000976082	0.0418823	0.0136531		NDUFB3	1.39528e-17	5.98693e-16	-0.0767323		KIN	1.2936e-05	0.000554845	0.0450859
	AC008786.1	0.00474603	0.203407	0.0253058		ANXA11	0.000231689	0.00992124	-0.153164		MMP24	0.00362034	0.155162	-0.0297968		GTF3C6	0.00219121	0.0938102	0.0438052		ELMO1-AS1	0.0388991	1	-0.0486372		COA3	2.06317e-06	8.84241e-05	0.0362029		ALDOC	1.66981e-06	7.14856e-05	-0.047311		TTC17	0.000977907	0.0419115	-0.0453297		AL121944.1	1.42987e-17	6.1282e-16	0.0493694		SMIM27	1.2946e-05	0.000554845	0.0309491
	DMTF1	0.00475347	0.203487	-0.0911992		MAFA	0.00023176	0.00992124	0.19166		ZNF235	0.00363	0.155371	-0.0312431		DCTD	0.00219141	0.0938102	0.0265307		MRI1	0.0389252	1	-0.0218963		AFF1	2.06559e-06	8.84242e-05	-0.0579424		ARPC5L	1.66991e-06	7.14856e-05	0.0656416		MTR	0.000987131	0.0422573	-0.0372459		INSIG2	1.44204e-17	6.1731e-16	0.0940747		SLC9A9	1.31258e-05	0.000561894	-0.0260241
	IGKC	0.00476494	0.203637	0.0931463		CDK2AP1	0.000232323	0.00993369	-0.140536		NAA50	0.00364125	0.155371	-0.0498329		RAD23A	0.00219799	0.0939819	0.0497533		ANO9	0.0389362	1	-0.0137795		BTBD11	2.11769e-06	9.05484e-05	0.0403712		AC104389.5	1.6731e-06	7.15388e-05	-0.0333519		AC005332.4	0.000988459	0.0422647	-0.0152801		FIBP	1.50561e-17	6.43773e-16	-0.0601592		AL138760.1	1.31495e-05	0.000562048	-0.0149054
	PRPF6	0.0047681	0.203637	-0.0862317		OST4	0.000233382	0.00996732	-0.292434		MIR3681HG	0.00364297	0.155371	-0.0123034		NDUFA12	0.00220385	0.0941225	0.0504536		BCAT2	0.0390991	1	-0.0328158		JAKMIP2	2.13796e-06	9.12613e-05	-0.0190274		KIAA1958	1.67615e-06	7.15853e-05	-0.0495097		UBE4B	0.000997844	0.042577	-0.0257871		TBC1D5	1.54239e-17	6.5873e-16	-0.0957086		WARS	1.31602e-05	0.000562048	0.0872807
	PPIB	0.00478558	0.204086	-0.195651		DIPK2B	0.000237114	0.0101149	-0.159866		TOMM7	0.00364505	0.155371	-0.064272		TMED9	0.00224406	0.0956704	0.047142		ADAR	0.0391491	1	0.115781		RNF181	2.13935e-06	9.12613e-05	0.0523347		TSPYL2	1.69043e-06	7.21112e-05	-0.0629564		FEZ2	0.000999204	0.042577	-0.0249498		GSTO1	1.57109e-17	6.70203e-16	-0.0791506		GAB1	1.31997e-05	0.000563081	-0.070447
	TMEM47	0.00480496	0.204086	-0.0633963		PCDH1	0.000238434	0.0101494	-0.132321		DENND1A	0.00364646	0.155371	-0.0489953		TSTD1	0.00224532	0.0956704	0.0600808		SAFB	0.039183	1	0.0943195		SCAF8	2.14554e-06	9.14188e-05	-0.052447		COX5A	1.7111e-06	7.29081e-05	0.0690402		ACTR3	0.00100049	0.042577	0.047888		MMP25-AS1	1.60291e-17	6.82983e-16	-0.0561789		GAB2	1.32841e-05	0.000565805	0.0945023
	AP002360.1	0.00481981	0.204086	-0.0431744		LXN	0.000238478	0.0101494	-0.196647		DTNB	0.00365393	0.155509	-0.0454192		OSTC	0.00225144	0.0957154	0.0539359		PDK1	0.0392326	1	-0.132893		INPP5D	2.16851e-06	9.22902e-05	-0.0664023		MTLN	1.76389e-06	7.507e-05	0.0437575		OBSCN	0.00100082	0.042577	-0.00984803		ARRDC3	1.70954e-17	7.27567e-16	0.0602343		MMP9	1.32945e-05	0.000565805	-0.0258753
	BHLHE40-AS1	0.00482823	0.204086	-0.0799912		DRAP1	0.000238806	0.0101516	-0.199025		XYLT2	0.00366482	0.155791	-0.0151979		IFIT1	0.0022516	0.0957154	0.0159404		VPS13B	0.0393615	1	-0.126224		GLIPR2	2.18973e-06	9.3085e-05	-0.0377358		MLLT10	1.83914e-06	7.81815e-05	-0.0579871		RTRAF	0.00100158	0.042577	0.0426914		GABARAPL1	1.75784e-17	7.47256e-16	0.0705189		MEX3A	1.34539e-05	0.000570743	0.0176255
	UNC13D	0.00483058	0.204086	-0.0365385		CAVIN1	0.000241435	0.0102515	-0.208424		AC009120.2	0.00367093	0.15587	-0.0268241		PDCD5	0.00226643	0.0962337	0.0517562		AC244517.11	0.0393771	1	0.0147999		NCR1	2.19602e-06	9.32443e-05	-0.0606391		SLC4A10	1.85701e-06	7.88498e-05	0.0649486		CXCR5	0.00101075	0.0429169	0.0112127		ARL6IP5	1.77706e-17	7.54551e-16	-0.0892762		ERN1	1.34664e-05	0.000570743	-0.0586732
	AC106897.1	0.00483711	0.204086	0.0271841		MTIF3	0.000242233	0.0102734	-0.169828		AC114980.1	0.00368969	0.156252	-0.00755106		GAS5	0.00228308	0.0968286	0.0830873		ZNF677	0.0393795	1	-0.013924		RBMS1	2.22818e-06	9.45001e-05	-0.0590523		CERT1	1.86426e-06	7.90656e-05	-0.0646168		RABGAP1L	0.00102312	0.0433918	-0.0535583		SERPINB6	1.82813e-17	7.75336e-16	-0.0726447		DDX55	1.34682e-05	0.000570743	0.0344457
	FKBP11	0.00483748	0.204086	-0.0994715		SNRPB2	0.000242639	0.0102739	-0.238028		AL133297.2	0.00369667	0.156252	0.00564756		PLEKHO1	0.00228922	0.0969765	0.0557358		TAB3	0.0393898	1	-0.0514448		LENG8-AS1	2.2903e-06	9.70224e-05	-0.0239584		EIF4ENIF1	1.93459e-06	8.19537e-05	0.0411803		CRKL	0.00103608	0.0437901	0.0228664		AC021752.1	1.8724e-17	7.93189e-16	-0.0348914		MRPL22	1.34729e-05	0.000570743	0.0422125
	RO60	0.00483922	0.204086	-0.0915365		CTDSP2	0.000242806	0.0102739	-0.148592		ELP1	0.00370041	0.156252	-0.0267307		RPS3	0.00229946	0.0972976	0.0896102		UBXN2B	0.0394118	1	0.0629332		SNHG9	2.32727e-06	9.84746e-05	0.0408585		UBE2V1	1.93865e-06	8.20307e-05	0.0659684		HERC1	0.00103786	0.0437901	-0.0449037		BIRC3	1.92508e-17	8.14564e-16	-0.133653		RPS26	1.35972e-05	0.000575342	0.0932663
	AC092598.1	0.00484016	0.204086	0.0318595		CYSTM1	0.00024428	0.0103244	-0.249539		TOMM6	0.00370059	0.156252	0.0571181		ACSM3	0.00230405	0.0973796	0.0722621		VDR	0.0394814	1	-0.0365646		TLE5	2.35731e-06	9.96305e-05	0.0578511		RPS6KA3	2.04214e-06	8.631e-05	-0.0776824		UBLCP1	0.00103824	0.0437901	0.0189402		CCT5	2.35785e-17	9.96534e-16	-0.0879345		COX6A2	1.36219e-05	0.000575723	-0.00858057
	NRM	0.00484176	0.204086	-0.0374811		ATP5MPL	0.000247535	0.0104499	-0.200585		JTB	0.00370218	0.156252	0.0529702		MPHOSPH9	0.00230821	0.0974426	-0.0362073		AL139274.2	0.0395153	1	0.0356715		AC005599.1	2.37248e-06	0.000100148	-0.015081		PTP4A3	2.17935e-06	9.20029e-05	0.025959		ACBD6	0.00103827	0.0437901	-0.0329568		TPST1	2.43401e-17	1.02702e-15	0.0742132		MYOF	1.36701e-05	0.000577091	0.0167035
	AC024901.1	0.00484453	0.204086	0.0599546		RASSF8	0.000251951	0.010615	0.225071		NDUFA13	0.0037102	0.156252	0.0605795		UBE2V1	0.00234288	0.0987433	0.0579577		C12orf60	0.0395644	1	0.0288756		AC005920.2	2.37504e-06	0.000100148	-0.0226028		PRKCE	2.20455e-06	9.29595e-05	-0.0614568		HERC2	0.00104048	0.0437901	-0.0220305		ANTKMT	2.43559e-17	1.02702e-15	-0.0522101		TRA2B	1.36915e-05	0.000577332	0.0659148
	NTF3	0.00484551	0.204086	-0.0475956		MFHAS1	0.000252026	0.010615	0.185356		TRMT10B	0.0037115	0.156252	-0.036603		TMEM219	0.00234442	0.0987433	0.0415541		TUBA1B	0.0396119	1	0.123832		SPHK1	2.42167e-06	0.000101997	0.0141277		UQCR10	2.21011e-06	9.30868e-05	0.0674399		LINC00996	0.00104165	0.0437901	-0.0186376		PNRC1	2.46355e-17	1.03761e-15	0.118038		RPL37A	1.39762e-05	0.000588659	-0.0698908
	GATA6	0.00485882	0.204268	-0.0773267		HMGCS1	0.000257026	0.0108131	0.293073		TYMS	0.00371744	0.156252	0.00917902		RPL22L1	0.00235307	0.0989939	0.0823435		SLC25A45	0.0396288	1	-0.0363162		ANXA1	2.43881e-06	0.000102601	-0.0561977		MIR210HG	2.21539e-06	9.32015e-05	-0.0471317		SH3BGRL	0.00104286	0.0437901	-0.03304		AC090772.2	2.49227e-17	1.0485e-15	-0.0600177		CFAP44	1.40692e-05	0.000591891	-0.0387803
	HMGN3	0.00486099	0.204268	-0.0805308		PPP1CA	0.000257383	0.0108157	-0.150857		NF1	0.00371836	0.156252	-0.0511739		PARPBP	0.00235819	0.0990106	0.0145774		AC139530.1	0.0396313	1	-0.0195108		DNAJC8	2.46928e-06	0.000103763	0.056677		RASSF5	2.25481e-06	9.46296e-05	-0.0553306		SERPINB6	0.00104296	0.0437901	-0.0325973		CAPZB	2.56527e-17	1.07797e-15	-0.0868611		AC012146.1	1.43554e-05	0.000603085	0.0235126
	TM9SF1	0.00491018	0.206098	-0.0755914		STOML2	0.000264193	0.0110891	-0.153777		MPP7	0.00372286	0.156262	-0.0549379		ATP5PF	0.00236034	0.0990106	0.0601899		SLC39A9	0.039744	1	-0.0601403		RPL18A	2.47909e-06	0.000103995	0.0552418		STK17B	2.25565e-06	9.46296e-05	-0.080048		PIK3CG	0.00104375	0.0437901	-0.0206207		CNPY2	2.65644e-17	1.115e-15	-0.0827024		IRF7	1.43682e-05	0.000603085	0.0357038
	DDOST	0.00491661	0.206131	-0.0878237		YEATS2	0.000272142	0.0114097	-0.210523		SPOP	0.00374583	0.157046	-0.0434098		AC242426.2	0.0023641	0.0990106	0.0247631		ERC1	0.0397593	1	-0.136046		ATG4B	2.48163e-06	0.000103995	0.039112		HIGD2A	2.25709e-06	9.46296e-05	0.048615		CCL17	0.00104447	0.0437901	-0.00437122		COPS9	2.75718e-17	1.15596e-15	-0.0865766		SCAF4	1.44769e-05	0.000606953	0.0482069
	ARL17A	0.00493306	0.206584	-0.0543696		COG6	0.000274486	0.0114948	-0.118521		SOS2	0.00376551	0.157429	-0.0557178		TRA2A	0.00236429	0.0990106	-0.0738596		LRRC49	0.0398353	1	-0.0124413		GNAQ	2.48332e-06	0.000103995	-0.0652484		CDC14A	2.26949e-06	9.50405e-05	-0.068002		AC097382.3	0.00104985	0.0439601	0.00710177		ROMO1	2.76505e-17	1.15794e-15	-0.0985827		ITPR1	1.45699e-05	0.000610153	-0.076871
	RNFT1-DT	0.0049479	0.206946	0.0245444		GTF2I	0.000275928	0.011542	-0.21541		ZMYND19	0.00376771	0.157429	0.0172567		ZNF841	0.00236731	0.0990239	0.0138338		PTPDC1	0.0398875	1	-0.0229188		ADAM8	2.52337e-06	0.000105552	0.0368277		HMGB3	2.27828e-06	9.52997e-05	0.022493		EIF4H	0.00105212	0.0439601	0.037242		RPS10	2.77012e-17	1.15873e-15	-0.0978914		ATP11C	1.4591e-05	0.000610337	0.0501693
	TCEAL8	0.00495301	0.206946	-0.0803341		GOT1	0.000276504	0.011549	-0.159894		CCDC174	0.00376786	0.157429	0.0439012		RPL12	0.00240376	0.100322	0.0875968		SYNGR3	0.0400094	1	0.0186916		TENT5C	2.57141e-06	0.000107439	-0.0484908		ABHD15-AS1	2.35834e-06	9.85361e-05	-0.0450199		UST	0.00105213	0.0439601	-0.0365804		HSPD1	2.78908e-17	1.16533e-15	-0.110402		GIMAP2	1.46344e-05	0.000611454	-0.0310149
	TMBIM4	0.00496935	0.207343	-0.0929735		NRN1	0.000276727	0.011549	-0.177869		PSMD11	0.00377631	0.157589	0.0388601		NBR1	0.00240382	0.100322	-0.0307874		NFE2L1	0.0400932	1	-0.093205		GPAT4	2.58173e-06	0.000107747	0.0383165		NGRN	2.37918e-06	9.92934e-05	0.0383683		MYC	0.0010544	0.0440048	0.0261354		OOEP	2.80113e-17	1.16903e-15	-0.0836065		SMARCA2	1.50068e-05	0.000626297	-0.0622537
	RPS6KB2	0.00497657	0.207343	-0.044836		C3	0.000278131	0.0115944	0.0919463		YLPM1	0.0037803	0.157589	-0.0427819		SCRN1	0.00241066	0.100493	-0.0339875		ABRAXAS1	0.040103	1	-0.0430065		SEC24A	2.60534e-06	0.000108608	0.0438394		TBC1D32	2.38975e-06	9.96209e-05	-0.0493656		GHITM	0.00105611	0.0440259	0.0452195		ELF1	2.83184e-17	1.1805e-15	0.108771		TNFSF15	1.52744e-05	0.000636162	0.0150814
	OTUD4	0.00497948	0.207343	0.119983		CCDC107	0.000278841	0.0116108	-0.150369		AC007881.4	0.0037989	0.158184	-0.00546493		MICOS10	0.00241718	0.10065	0.0553838		NIN	0.0401085	1	-0.0611968		HIVEP3	2.61432e-06	0.000108859	-0.0403475		FRG1	2.39349e-06	9.96633e-05	0.0590314		IQGAP2	0.00105764	0.0440394	-0.0377966		AUTS2	3.46557e-17	1.44304e-15	-0.150024		NFU1	1.52779e-05	0.000636162	-0.0512625
	LINC01705	0.00498803	0.207462	0.0639086		HLA-DRB1	0.000281473	0.011707	-0.297464		AC002546.1	0.00383511	0.159411	-0.0044695		GCC2	0.00242236	0.100751	-0.0758833		HIP1	0.0401175	1	-0.054531		GATA3	2.6431e-06	0.000109876	-0.0547776		NAMPT	2.41783e-06	0.000100562	0.0716315		FOXO1	0.00107161	0.0444228	-0.0454791		PSMC5	3.47922e-17	1.44708e-15	-0.074855		CMTM1	1.53516e-05	0.000638506	-0.0402015
	C22orf31	0.00500155	0.207648	0.0109626		TTC3	0.00028526	0.0118511	-0.226029		ABCC1	0.00383708	0.159411	-0.0579295		SIPA1L1	0.00242673	0.100818	-0.0935978		OSM	0.0401869	1	-0.0173338		FCMR	2.64475e-06	0.000109876	-0.0436839		BCL2L1	2.42904e-06	0.000100914	0.0517421		ITPR2	0.00107231	0.0444228	-0.0617941		CARD11	3.69517e-17	1.53515e-15	-0.0925556		CAPN1	1.55814e-05	0.000646752	-0.0265956
	ODC1	0.00500383	0.207648	0.167421		GALNT18	0.000287087	0.0119135	-0.324736		L3MBTL3	0.00384309	0.15948	-0.0420405		AP5S1	0.00243562	0.101073	0.0113258		ZMYM3	0.0402018	1	-0.0128446		ANGPT2	2.65105e-06	0.000110012	-0.0469126		MRPL22	2.44112e-06	0.000101114	0.0434489		MRTFA	0.00107241	0.0444228	0.0407537		SH2B3	3.74363e-17	1.55352e-15	-0.0518187		ROBO1	1.55852e-05	0.000646752	0.0549374
	SEC24D	0.00502224	0.208175	-0.139765		DAB2	0.000287493	0.0119168	-0.195917		EIF3J	0.00386593	0.160245	0.0560361		MPRIP	0.00243846	0.101076	-0.0323208		TLR9	0.0402464	1	-0.0162411		PDE8A	2.71546e-06	0.000112558	-0.0541061		GPCPD1	2.44182e-06	0.000101114	-0.0671635		CASC19	0.00107286	0.0444228	-0.0115983		NUCB1	4.01088e-17	1.66254e-15	-0.0608079		IDO1	1.5634e-05	0.00064804	0.0286949
	NPSR1-AS1	0.00503621	0.208518	0.0322559		HIST1H2BJ	0.000289205	0.0119742	0.254474		UBASH3B	0.00388355	0.160484	-0.037886		ZEB1-AS1	0.00244263	0.101099	0.0253241		KIF21A	0.0403202	1	-0.0872865		NR3C2	2.73002e-06	0.000113034	-0.0223893		IGF1R	2.44213e-06	0.000101114	-0.0613403		LLPH	0.00107291	0.0444228	0.0404497		SSR4	4.06633e-17	1.68362e-15	-0.100878		NR1D2	1.56705e-05	0.000648785	-0.0454161
	CALCRL	0.00506635	0.209093	0.0538006		MRPS5	0.00029062	0.0120096	-0.158626		MOB3A	0.0038842	0.160484	-0.0330679		IFFO2	0.00244454	0.101099	-0.0211236		KHK	0.0403351	1	-0.0167182		MRPL51	2.85229e-06	0.000117877	0.0490719		MRPS17	2.47759e-06	0.000102431	0.041857		ZFPM2-AS1	0.0010857	0.0448411	0.00941003		TBCB	4.21886e-17	1.7448e-15	-0.0649118		RNF185	1.56874e-05	0.000648785	0.0298953
	UIMC1	0.00506669	0.209093	-0.10248		LITAF	0.000290716	0.0120096	0.273203		SNTB2	0.0038889	0.160484	-0.0224616		SMG6	0.00245682	0.101492	-0.0529191		ARFGEF3	0.0403633	1	0.0565939		COX8A	2.85345e-06	0.000117877	0.0566112		TNIP2	2.47955e-06	0.000102431	0.0421373		GTF3A	0.00108621	0.0448411	-0.0373765		NR6A1	4.25356e-17	1.75716e-15	0.0726764		MAP3K8	1.57165e-05	0.000649254	-0.099625
	GLUL	0.00506721	0.209093	-0.115611		NUCKS1	0.000291291	0.0120198	-0.240077		FTL	0.00388923	0.160484	0.0679385		RPS26	0.0024777	0.102151	0.102825		ANKRD23	0.0403847	1	-0.0373081		ENPP3	2.88428e-06	0.000119016	0.0169542		LINC02605	2.4862e-06	0.00010259	0.0133074		SDF2L1	0.00108669	0.0448411	0.0557276		DENND2D	4.48869e-17	1.85221e-15	-0.0390471		USO1	1.5864e-05	0.00065406	-0.061248
	MAGED2	0.00507916	0.20911	-0.071249		NDUFA12	0.000293999	0.0121178	-0.194273		RPL36AL	0.00390602	0.160996	0.059398		TOX	0.00247834	0.102151	-0.0446174		CXXC5	0.0404162	1	-0.0609848		AC015849.3	2.89258e-06	0.000119225	-0.0249112		STAM	2.52116e-06	0.000103916	-0.0690152		PLCG2	0.00108966	0.0449128	-0.0375089		TNFSF10	4.50608e-17	1.85729e-15	-0.164755		SLMAP	1.58686e-05	0.00065406	0.0600263
	RBM3	0.00508601	0.20911	-0.103148		ERH	0.000295415	0.0121625	-0.22452		ULK4	0.00391618	0.161233	-0.0385871		PARP1	0.00248453	0.102291	0.0490841		TFCP2	0.0406223	1	-0.0904518		E4F1	2.90767e-06	0.000119712	0.0240981		CUL1	2.5255e-06	0.000103977	-0.0592194		ATRAID	0.00109205	0.0449608	-0.0242906		AC105094.2	4.55291e-17	1.87448e-15	-0.011038		FAM27C	1.61309e-05	0.000664126	-0.0341284
	GCN1	0.00509536	0.20911	-0.0708738		ACTR3	0.000299405	0.0123129	-0.272692		RINT1	0.00392733	0.16151	-0.0319687		TAF9	0.00248764	0.102303	0.0359425		CD27	0.0406567	1	-0.074776		TSNAX	2.91766e-06	0.000119988	-0.0422133		ANKRD44	2.53737e-06	0.000104349	-0.0817841		NFKB1	0.00109548	0.0450363	0.0648044		LINC01353	5.34316e-17	2.19736e-15	-0.0209745		PREX1	1.61656e-05	0.000664806	-0.0553513
	CD99	0.00509703	0.20911	-0.110888		COX14	0.000301214	0.0123734	-0.160316		TMCC1	0.00395638	0.162523	-0.0464333		ZNRD1	0.00249041	0.102303	0.0434532		ZNF25	0.0406595	1	-0.019052		CHD2	2.9917e-06	0.000122895	-0.0621291		HSBP1	2.60536e-06	0.000107024	0.0533878		CD3G	0.00109687	0.0450363	0.00839498		NME4	5.59767e-17	2.29944e-15	-0.0262444		PRKCB	1.62677e-05	0.000668254	-0.07778
	AC084114.1	0.00510017	0.20911	0.0145258		GNG12	0.000303017	0.0124335	0.244537		AC007285.2	0.00396761	0.162801	-0.00669018		AMZ1	0.00249619	0.102425	-0.0296637		ASMTL	0.0407286	1	-0.0433807		HEG1	3.0297e-06	0.000124316	-0.0456256		HUWE1	2.63226e-06	0.000108008	0.0788999		CYTH2	0.00109758	0.0450363	-0.0243701		AL360012.1	5.72837e-17	2.35049e-15	-0.0641019		TMEM70	1.6305e-05	0.00066846	0.0344661
	CIRBP	0.00510191	0.20911	-0.140105		MRPL15	0.000304423	0.0124772	-0.11968		RTL8C	0.00397796	0.163043	0.0195981		RAB4A	0.00250422	0.102639	0.0403225		RNF44	0.0407836	1	-0.0262905		IFI27L2	3.07013e-06	0.000125834	0.0453587		NCL	2.66729e-06	0.000109323	0.0849046		TNRC18	0.0011009	0.045122	-0.0275408		MBNL2	5.98667e-17	2.45373e-15	0.0795113		AKAP7	1.63093e-05	0.00066846	-0.0294656
	MCRS1	0.00511269	0.209258	-0.0343187		ZNRF3	0.000305129	0.0124922	0.104577		MTPAP	0.00400258	0.163849	-0.0216034		CDK5RAP3	0.00253808	0.103619	0.0276792		AL354710.2	0.0407882	1	-0.0161829		ZFP36L1	3.13904e-06	0.000128465	-0.0512965		KRTCAP2	2.73382e-06	0.000111924	0.0694666		GYG1	0.00110595	0.0452783	-0.0259645		FRY	6.00265e-17	2.45753e-15	-0.0638612		CYP26C1	1.6341e-05	0.000669013	-0.0120148
	AC008397.1	0.00511696	0.209258	0.0240552		SYAP1	0.000306067	0.0125166	-0.152816		GIGYF1	0.00400658	0.163849	-0.0277416		MDH2	0.0025393	0.103619	0.0427786		AC009065.4	0.040793	1	0.0119012		PDE3B	3.14135e-06	0.000128465	0.0827757		MYCBP2-AS1	2.74208e-06	0.00011211	-0.0399697		TBP	0.0011151	0.0456021	0.0180179		RRAS	6.12926e-17	2.50656e-15	-0.0281618		LRP1	1.65282e-05	0.000675921	-0.0132893
	VDAC3	0.00513557	0.209564	-0.0855745		ROBO4	0.00030997	0.0126621	-0.159335		DHRSX	0.00401561	0.164035	-0.0435448		CRYM	0.00253941	0.103619	-0.0132795		SERINC1	0.0408339	1	-0.103869		ZNF654	3.15657e-06	0.000128944	-0.0506135		SPG11	2.74447e-06	0.00011211	-0.057083		LMNB2	0.00112056	0.0457742	0.017782		IDH3G	6.29482e-17	2.57139e-15	-0.0499248		MRPL36	1.6616e-05	0.000678751	0.0406562
	SKI	0.00513588	0.209564	-0.0780962		DOCK6	0.000310768	0.0126796	-0.204641		HIBCH	0.00402369	0.164161	-0.043186		CHCHD7	0.00253945	0.103619	0.0473585		FAS	0.0408472	1	0.0756911		NOL4L	3.18551e-06	0.000129981	-0.0365825		ZNF644	2.85404e-06	0.000116455	-0.0703089		RPS19	0.00112661	0.04597	-0.0400174		RUNX3	6.55765e-17	2.67577e-15	-0.129368		AL158071.3	1.70157e-05	0.000694304	-0.0253752
	OGA	0.00514633	0.209756	-0.112327		GRN	0.000311093	0.0126796	-0.136297		POM121	0.00402766	0.164161	-0.0411789		AP2S1	0.00255713	0.104224	0.0382541		C2CD2L	0.0408924	1	-0.0203134		PDLIM2	3.19955e-06	0.000130408	-0.0243948		TRIM69	2.93082e-06	0.000119455	-0.0311654		ZDHHC14	0.00112894	0.0460138	-0.04624		DYNLRB1	8.07552e-17	3.29145e-15	-0.0883726		OPCML	1.70707e-05	0.000695773	-0.0722817
	PGP	0.00516328	0.210199	-0.0437825		NDUFC1	0.000312133	0.0127079	-0.214312		REPS1	0.00404778	0.164797	-0.0433243		ADCY3	0.00257371	0.104784	-0.0443715		WNT5B	0.0409313	1	-0.0973453		SPATA5	3.2299e-06	0.000131499	-0.0425862		GBP1	2.97516e-06	0.000121128	-0.0499335		ANKZF1	0.00113424	0.0461627	-0.0226132		RPL18A	8.11884e-17	3.30542e-15	-0.103997		TPT1-AS1	1.71382e-05	0.000697749	-0.0544704
	MCRIP2	0.00516868	0.210199	-0.0479436		C1QBP	0.000313045	0.0127308	-0.195954		RBM38	0.00405484	0.164901	0.0349694		SEC61G	0.00257684	0.104794	0.0717388		AC026341.1	0.0409693	1	0.0508586		GZMK	3.25549e-06	0.000132327	-0.0392531		POLR2J	2.98448e-06	0.000121372	0.0514378		TBC1D31	0.00113512	0.0461627	-0.0232392		CDK6	8.15925e-17	3.31819e-15	-0.128886		AARS	1.71846e-05	0.000698859	-0.0469985
	SLC35B2	0.00520358	0.210963	-0.041233		NPDC1	0.000314697	0.0127838	-0.164612		AL139807.1	0.00406885	0.165288	-0.0210715		ILRUN	0.00258347	0.104947	-0.0541736		BIN2	0.0410941	1	0.0743918		MMP24	3.25747e-06	0.000132327	-0.0332624		FBXL17	3.00945e-06	0.000122252	-0.0647675		TRIM22	0.00113797	0.0462275	0.0278277		EMID1	8.2073e-17	3.33402e-15	-0.039435		TRMT10C	1.72189e-05	0.000699477	0.0518957
	CSGALNACT2	0.00520636	0.210963	0.137369		IRF8	0.00031877	0.0129349	0.214432		LINC01762	0.00407922	0.165525	-0.012931		FEM1B	0.0026099	0.105904	0.0259825		ZNF672	0.0411127	1	0.0411433		IL2RA	3.28252e-06	0.000133197	0.0500385		HORMAD2	3.02118e-06	0.000122592	-0.00897262		TULP2	0.00114222	0.0463487	-0.0130148		AC016683.1	8.23507e-17	3.3416e-15	-0.00948408		SMIM10L1	1.72438e-05	0.000699713	0.0430837
	PAFAH1B2	0.00520729	0.210963	-0.0718235		AL365436.2	0.000325167	0.0131799	0.133821		ZNF536	0.00409671	0.166047	-0.00733546		COX7B	0.00261476	0.105983	0.0614967		PIM3	0.0411459	1	0.10771		R3HDM2	3.28833e-06	0.000133285	-0.0573403		NCOR1	3.04838e-06	0.000123559	-0.0682909		GABPB1	0.00115099	0.0466529	0.0372275		SKAP2	8.72567e-17	3.53675e-15	-0.110441		EZH2	1.73118e-05	0.000701694	0.0560484
	INTS13	0.00521828	0.210963	-0.0548692		ZNF704	0.000326238	0.0132087	0.132257		MCCC2	0.00410117	0.166047	-0.0311453		AL031772.1	0.00261919	0.106045	-0.0307669		TSNAX	0.0412644	1	-0.0758648		IFITM10	3.44196e-06	0.000139358	-0.0123448		YPEL3	3.05654e-06	0.000123753	-0.0636831		DCAF7	0.0011693	0.0472948	-0.0340461		LINGO2	9.06088e-17	3.66856e-15	-0.0566648		ATP5ME	1.74342e-05	0.000705873	0.0672124
	ABCA12	0.00522005	0.210963	0.0156281		NDUFB2	0.000327074	0.0132279	-0.224427		OTUD5	0.0041262	0.166766	-0.0402968		PREX1	0.00264238	0.106866	-0.0366599		CHST11	0.0412659	1	-0.150639		BEX3	3.46425e-06	0.000140105	0.0279278		STT3B	3.06393e-06	0.000123915	-0.0644781		ZNFX1	0.00116942	0.0472948	0.0297583		EIF5A2	9.32212e-17	3.77016e-15	-0.0267254		SPG11	1.74561e-05	0.000705978	-0.0567831
	CD52	0.00522206	0.210963	-0.0481833		PSMB4	0.000327721	0.0132394	-0.188202		CMTM7	0.0041286	0.166766	-0.0541411		L3HYPDH	0.0026498	0.107048	0.0207365		AC093635.1	0.041282	1	-0.0131977		IGHG3	3.5104e-06	0.000141815	-0.00434984		SURF4	3.08352e-06	0.000124569	0.0597696		ZNF652	0.00117188	0.0473423	-0.0300968		AC144652.1	1.0027e-16	4.05077e-15	-0.0265594		CPD	1.75491e-05	0.000708955	0.0534396
	AL354977.1	0.0052315	0.211112	0.0129997		CCL14	0.00032876	0.0132668	-0.221231		CP	0.00413329	0.166766	-0.0153253		BOLA2B	0.00266306	0.107402	0.0285948		OPTN	0.0415	1	0.125334		BCL7C	3.53708e-06	0.000142735	0.0475787		AFF1	3.11086e-06	0.000125535	-0.0710915		STARD9	0.00120219	0.0485132	-0.0199872		HMGN2	1.00943e-16	4.07346e-15	-0.0845181		PPCDC	1.77596e-05	0.000716671	-0.0510622
	ZFHX3	0.00524992	0.211622	-0.109451		ATF7IP2	0.000330296	0.0133002	0.144208		MDM1	0.00413715	0.166766	-0.0207582		YIPF5	0.00266445	0.107402	0.03699		DIDO1	0.0415319	1	-0.0684838		COMMD10	3.5567e-06	0.000143369	-0.0562204		EIF2S1	3.12593e-06	0.000125948	0.0536675		PHF21A	0.00121043	0.04878	-0.0448389		IL12RB1	1.03834e-16	4.18548e-15	-0.0381262		CHRM3	1.77974e-05	0.000717403	-0.0829631
	CENPQ	0.0052667	0.211859	-0.028547		AQR	0.000330317	0.0133002	-0.157882		ILKAP	0.00419351	0.168852	-0.0367369		GNB1	0.00267011	0.107512	-0.0677726		AC132872.1	0.0415456	1	-0.0101533		PLA2G6	3.56837e-06	0.000143681	-0.0202297		SRI	3.12798e-06	0.000125948	0.0637969		ZBTB44	0.00121147	0.04878	-0.0312333		RBFOX2	1.04945e-16	4.22561e-15	-0.0853051		TSPOAP1-AS1	1.78393e-05	0.000718303	-0.054108
	MVP	0.00526738	0.211859	-0.0687647		MCTS1	0.000333252	0.0134037	-0.125736		ILF2	0.0042229	0.169849	0.0410331		TCP11L2	0.00269035	0.108046	-0.0463939		MKNK1	0.0415485	1	0.0581477		DLEU2	3.68079e-06	0.000148044	-0.0695899		SLC1A5	3.15169e-06	0.000126764	0.0388248		REV3L	0.00121302	0.0487885	-0.0412123		OASL	1.094e-16	4.40016e-15	-0.0211647		CYTH2	1.80397e-05	0.000725574	0.0360671
	GPR4	0.00527976	0.211993	-0.0277584		AL135925.1	0.000343424	0.0137976	0.13654		SLC35A3	0.0042357	0.170114	-0.0350732		C1orf174	0.00269591	0.108046	0.0239317		DFFB	0.0415538	1	-0.0254909		KCNC1	3.72191e-06	0.000149534	-0.0152623		ACSL1	3.18491e-06	0.000127959	0.0434859		HAVCR2	0.00122071	0.0490442	-0.0264405		OAS2	1.23724e-16	4.97081e-15	-0.0343611		EIF4B	1.82452e-05	0.000733033	-0.063818
	NPY5R	0.00528702	0.211993	0.0158839		HDAC7	0.000344749	0.0138357	-0.144512		NCBP2AS2	0.00424243	0.170114	0.0320035		DYNLT1	0.00269698	0.108046	0.0553409		LINC00899	0.0415763	1	-0.0176613		ANKUB1	3.77531e-06	0.000151513	-0.0416515		KDM7A	3.19649e-06	0.000128284	-0.0473517		LHFPL6	0.00122822	0.0492917	0.0204889		POLA1	1.24314e-16	4.98903e-15	-0.0507478		AC023480.1	1.83573e-05	0.000736728	-0.030489
	HTR4	0.00528947	0.211993	0.0152005		HMBS	0.000345644	0.0138564	0.179757		ZFAT	0.00424766	0.170114	-0.02179		PPP3R1	0.00269727	0.108046	-0.0623469		DDIT4-AS1	0.0415826	1	-0.0254801		KDM7A	3.79949e-06	0.000152152	-0.0511883		CCNH	3.21779e-06	0.000128997	-0.0742106		SMAD7	0.0012303	0.049321	0.0193084		ATP6AP2	1.37214e-16	5.50072e-15	-0.0792043		ALOX5AP	1.85218e-05	0.000742514	-0.0577052
	ANXA1	0.00529721	0.211993	-0.0929429		GPX4	0.000347768	0.0139263	-0.240513		MAP4K4	0.00424807	0.170114	-0.054499		ELL2	0.00269812	0.108046	-0.0757126		CSRNP2	0.0416721	1	0.056637		LINC01138	3.79954e-06	0.000152152	-0.054367		NOP16	3.31517e-06	0.000132756	0.0367279		LINC00910	0.00123495	0.0494312	-0.0317088		HADHA	1.38578e-16	5.54934e-15	-0.0766606		LINC02245	1.87373e-05	0.000749573	-0.0404213
	AC097654.1	0.00529967	0.211993	0.0229443		PPIP5K2	0.000349901	0.0139964	-0.170469		CD2	0.00425671	0.170126	0.0719636		VEGFB	0.00270123	0.108052	-0.0479861		MEGF8	0.0416813	1	-0.0233178		MTUS1	3.84772e-06	0.000153913	0.0124295		CBX3	3.41123e-06	0.000136453	0.0700417		MAPK14	0.00123642	0.0494312	-0.0274733		G3BP2	1.38757e-16	5.55045e-15	0.0931802		NELFA	1.87388e-05	0.000749573	0.0311472
	SAMD13	0.00531108	0.212178	0.0160468		ATP5PD	0.000351212	0.0140335	-0.179691		INTS14	0.00425769	0.170126	-0.018302		LINC02649	0.00270572	0.108114	-0.0528886		SDC1	0.04177	1	-0.0309244		BEX2	3.9166e-06	0.000156497	0.0427859		TNIK	3.42076e-06	0.000136685	-0.0776177		NOTCH2	0.0012371	0.0494312	0.0433645		ASB3	1.56958e-16	6.27163e-15	0.0877172		RIDA	1.89218e-05	0.000756067	-0.0149378
	ISCU	0.00531589	0.212178	-0.0838143		NSA2	0.000352809	0.014082	-0.240919		ZNF543	0.00426397	0.170192	-0.0118027		PSMA7	0.00270886	0.108121	0.0703349		PATL2	0.0417838	1	-0.0574205		TBC1D32	3.92533e-06	0.000156597	-0.0417462		TMSB10	3.46045e-06	0.00013812	0.0999819		VPS13C	0.00124269	0.0496005	-0.0394704		WDR1	1.68204e-16	6.71365e-15	-0.0672957		ZSCAN9	1.96627e-05	0.000784816	0.0289962
	GSTK1	0.00532543	0.212327	-0.0549212		TNFSF10	0.000357303	0.0142458	-0.29844		CXCL10	0.00429093	0.171081	-0.0117588		AC053527.2	0.00272373	0.108596	-0.0267867		CEP89	0.0418311	1	0.038869		STARD9	3.92764e-06	0.000156597	-0.0382603		SEMA4D	3.48017e-06	0.000138756	-0.0597907		TCF12	0.00126182	0.0503093	-0.0464998		ELK3	1.70524e-16	6.79886e-15	-0.0750148		SPOPL	1.98616e-05	0.00079189	0.0413051
	TCFL5	0.00535092	0.213111	-0.0367491		LGALS1	0.000360834	0.0143709	-0.293495		SPAG4	0.00429878	0.171208	-0.00776957		HSP90AB1	0.00274105	0.109168	0.0947883		ATP2B1	0.0418354	1	-0.149411		HPSE2	3.96336e-06	0.000157849	0.00466183		RNF144A	3.48744e-06	0.000138894	-0.053045		CFDP1	0.00127972	0.0509672	-0.0421689		DOCK9	1.75462e-16	6.98811e-15	-0.054248		TNFRSF11A	2.00725e-05	0.000799426	-0.0248007
	CFD	0.00537563	0.213679	-0.0701155		TRAPPC1	0.000363939	0.0144788	-0.122189		TMSB10	0.00436196	0.173374	0.0741795		MAPK6	0.00275144	0.109463	-0.0435357		ZNF281	0.0419031	1	0.0640022		AL603783.1	3.98414e-06	0.000158504	-0.0150209		THOC7	3.49551e-06	0.000139064	0.0579095		WIPF1	0.00128417	0.0510738	-0.0430736		ANP32E	1.81121e-16	7.20567e-15	-0.0863057		UBE2E2	2.02738e-05	0.000806567	0.0821207
	AC023424.3	0.00537686	0.213679	-0.0955125		PCDH9	0.000365456	0.0145234	0.12106		C9orf78	0.00436265	0.173374	0.0543644		USP9X	0.00276079	0.109715	-0.0646783		NAALADL1	0.0419717	1	-0.0272548		MGST3	3.98977e-06	0.000158555	0.0491885		RPL36AL	3.56158e-06	0.000141539	0.0629699		SMC4	0.00128518	0.0510738	-0.0374471		KRCC1	1.83241e-16	7.28207e-15	-0.0672343		KIAA1211L	2.04599e-05	0.000811966	-0.0188832
	GMPS	0.00538865	0.213813	-0.0894746		SLIT2	0.000365904	0.0145254	0.222067		TEC	0.00436931	0.17345	-0.0259485		INPP5F	0.00277194	0.110039	-0.0585781		MRPL20	0.0420206	1	0.104508		COL27A1	4.01046e-06	0.000159205	0.0123833		P4HB	3.60501e-06	0.00014311	-0.0669998		PRKCB	0.00128938	0.0511851	-0.0203502		COL4A3	1.90928e-16	7.57791e-15	-0.0482249		SRSF2	2.04601e-05	0.000811966	0.0656319
	TIMP2	0.00539192	0.213813	-0.0630981		TJAP1	0.000366409	0.0145297	0.137651		TMEM268	0.00438179	0.173757	-0.0160184		PPCS	0.00277925	0.11021	0.044975		FARP1	0.0420487	1	0.0401539		MRE11	4.09025e-06	0.000162196	-0.0377438		PDRG1	3.63063e-06	0.00014397	0.0316641		GLE1	0.00130519	0.0517567	-0.0141449		FOSB	1.91115e-16	7.57791e-15	0.0821289		FUBP1	2.04761e-05	0.000811966	0.0632382
	MAGT1	0.00540695	0.214177	-0.0888847		SLC39A1	0.000369206	0.0146248	-0.167576		DGKB	0.0044183	0.175015	0.00461177		ARHGDIA	0.00278841	0.110344	0.0472125		MTMR8	0.0420596	1	0.0444474		ODF3B	4.14964e-06	0.000164145	0.0160466		CXCL10	3.64124e-06	0.000144235	-0.0216655		ACER1	0.00130893	0.0518485	-0.0036062		RCN1	1.91306e-16	7.57791e-15	-0.0559547		TSPO	2.06571e-05	0.000818257	-0.0522606
	ZDHHC11	0.00541917	0.214429	0.00786551		TMEM14B	0.00037247	0.0147381	-0.168434		DDHD1	0.00445442	0.176255	-0.0467966		SLC48A1	0.00278868	0.110344	-0.0174061		JADE2	0.0420609	1	0.0597244		FGGY	4.15268e-06	0.000164145	-0.0261534		AL157838.1	3.75332e-06	0.000148514	-0.0197997		TPI1	0.00131242	0.0519306	-0.0629021		IFI6	1.9492e-16	7.71271e-15	-0.0555215		HPS3	2.15844e-05	0.000853899	-0.0406309
	IDS	0.00543077	0.214469	-0.0782746		TMEM205	0.000378059	0.0149431	-0.109383		ARRDC2	0.00445954	0.176267	0.0304174		SBF2-AS1	0.00281037	0.111082	-0.0458956		AC008679.1	0.0421127	1	-0.00983697		TMEM156	4.15285e-06	0.000164145	-0.0537462		BTF3	3.80752e-06	0.000150496	0.0678876		STXBP5	0.00131527	0.0519872	-0.0240174		AC015923.1	1.99587e-16	7.88885e-15	0.0932272		TCERG1	2.16113e-05	0.000853899	0.0546599
	MYBL2	0.00543198	0.214469	0.0125595		GRIP1	0.000378923	0.0149611	0.0629444		ITCH	0.00450722	0.17796	-0.0522678		SNHG29	0.00281615	0.111191	0.0764751		ZNF768	0.042113	1	0.0222283		TTC13	4.1972e-06	0.000165471	-0.0315106		NLK	3.84715e-06	0.000151898	-0.0507553		CDADC1	0.00131722	0.0520083	-0.0210711		PRKAR1B	2.10219e-16	8.30015e-15	-0.0292716		TAGLN2	2.16269e-05	0.000853899	-0.068352
	UPRT	0.00543774	0.214469	-0.0488475		TFG	0.00038037	0.0150021	-0.216253		STAT1	0.00451393	0.178033	0.0533971		CHD1	0.00284079	0.112027	-0.075743		AC084082.1	0.0421228	1	0.0320716		HSP90AA1	4.19782e-06	0.000165471	0.0649053		SAMD12	3.90813e-06	0.000154139	-0.0402207		JMJD6	0.00132148	0.0521201	0.031728		TIMM10	2.17009e-16	8.55901e-15	-0.063631		GARS-DT	2.1853e-05	0.000861899	-0.0379978
	ACTR10	0.00547395	0.215664	-0.0861817		EIF2A	0.000383183	0.0150968	-0.203225		TMEM70	0.00452429	0.178249	0.0347457		YTHDC1	0.00284415	0.112027	-0.0664427		OTUD6B-AS1	0.0421416	1	0.115238		CSNK1D	4.19995e-06	0.000165471	0.0467926		AC079793.1	3.97516e-06	0.000156615	-0.065732		NIPAL4	0.00132632	0.0522549	0.00273324		ARHGAP26	2.38306e-16	9.38885e-15	-0.0814629		NR4A1	2.18889e-05	0.000862387	-0.056547
	RPS5	0.00549461	0.216106	-0.210248		VBP1	0.000386549	0.015213	-0.117898		MED4	0.00456293	0.179578	0.0492672		ARPC4	0.0028465	0.112027	0.046594		SHOC2	0.0421994	1	-0.0992153		RPL37A	4.22567e-06	0.000166305	0.0517493		N4BP2L2	4.01639e-06	0.000158069	-0.0743997		UBE2V1	0.00132864	0.0522899	0.0435306		RPL36	2.42454e-16	9.54198e-15	0.0957126		CYP1B1-AS1	2.20382e-05	0.000867333	-0.0194769
	SUSD5	0.00550314	0.216106	0.0153533		SNRPC	0.000388355	0.0152676	-0.125612		TMED8	0.00460777	0.180957	-0.0224933		AC245014.3	0.00285804	0.112339	-0.0255366		UFD1	0.0422143	1	0.0773821		MKNK2	4.25779e-06	0.000167389	0.0394285		ARNTL2-AS1	4.02465e-06	0.000158136	-0.0187893		HNRNPA0	0.00134371	0.0527303	0.0468169		EIF1B	2.42769e-16	9.54411e-15	0.0879069		CCDC107	2.20663e-05	0.000867505	-0.0497545
	LIMA1	0.00550644	0.216106	-0.107238		AC009107.2	0.000389139	0.0152821	-0.0946917		AL645568.1	0.00460784	0.180957	-0.0348775		IL17F	0.00286057	0.112339	0.0428641		SACS	0.0422169	1	-0.0451756		RPL18	4.26969e-06	0.000167677	0.0535619		CD109	4.02674e-06	0.000158136	-0.0264654		NOTCH1	0.00134443	0.0527303	0.0120215		MYLIP	2.44654e-16	9.60794e-15	-0.0614512		CCT4	2.22205e-05	0.000872633	0.0606164
	PDPR	0.00550877	0.216106	-0.0519372		PRELID2	0.000392807	0.0154037	-0.248185		SDCCAG8	0.00461685	0.181116	-0.0395208		U2AF1L5	0.00287627	0.112834	-0.019873		IRF2BPL	0.0422309	1	-0.0391028		SON	4.36399e-06	0.000171196	0.0572349		EPSTI1	4.06547e-06	0.000159486	-0.0541131		GATA3	0.00134472	0.0527303	-0.0369459		CAMK1D	2.53446e-16	9.94253e-15	0.145808		PPFIA1	2.22621e-05	0.000873232	0.044547
	PTPRN	0.00552316	0.216438	0.0149536		AAK1	0.000393079	0.0154037	-0.237808		ARNTL2-AS1	0.00462315	0.181169	-0.00484227		TMEM184B	0.00288216	0.112944	-0.0206864		TMEM120A	0.04228	1	0.0421751		SAMSN1	4.37953e-06	0.000171622	-0.0675115		IFNGR2	4.08658e-06	0.000160142	-0.0326152		MEF2C-AS2	0.00134559	0.0527303	-0.0101813		EIF3I	2.59015e-16	1.01501e-14	-0.0810464		TMEM184B	2.22835e-05	0.000873232	-0.0307624
	ARL4C	0.00553722	0.216757	0.158555		MRPL35	0.0003945	0.0154429	-0.0999311		NSD1	0.00463489	0.181274	-0.0485419		IPMK	0.00289488	0.113321	-0.0535791		ELOF1	0.0423851	1	0.0792769		RPS24	4.43703e-06	0.000173689	0.0518144		ZNF528-AS1	4.11296e-06	0.000161004	0.0251893		AC093865.1	0.00134892	0.0527539	-0.034758		SLC35F2	2.6477e-16	1.03646e-14	-0.0401725		ESF1	2.25075e-05	0.000881065	0.0569753
	HAX1	0.00554681	0.2169	-0.0797609		LRIG3	0.000396615	0.0155091	0.11765		LINC01176	0.00463574	0.181274	-0.0180461		TBC1D12	0.00291582	0.114019	-0.028839		CEP128	0.0424691	1	-0.0965299		PPP6R3	4.45367e-06	0.000174047	-0.0579982		AL589693.1	4.13243e-06	0.000161593	-0.0198009		SYTL2	0.00134908	0.0527539	-0.025572		TSTD1	2.79904e-16	1.09452e-14	-0.0707664		TNS3	2.27403e-05	0.000889227	-0.049743
	CARNMT1	0.00555983	0.216992	-0.055498		FUNDC2	0.000401914	0.0156995	-0.151364		UMAD1	0.00464911	0.181603	-0.0548326		JAZF1	0.00292917	0.114419	-0.0769397		FAM92A	0.0424771	1	-0.0167298		RAP1A	4.45568e-06	0.000174047	-0.0607937		TTTY10	4.14595e-06	0.000161949	-0.0189539		DYM	0.00135409	0.0528471	-0.0427097		PTCH2	2.81103e-16	1.09804e-14	-0.0438292		GABPB1	2.29848e-05	0.000897828	0.061366
	OSMR	0.005561	0.216992	-0.153445		MED29	0.000407204	0.0158847	0.206568		TOMM5	0.00465617	0.181685	0.0482699		APOL1	0.0029448	0.114907	0.0212888		NCR3LG1	0.0425028	1	-0.015251		ZBTB25	4.54047e-06	0.00017717	-0.0388624		TAF15	4.21144e-06	0.000164332	-0.0669958		VKORC1L1	0.00135509	0.0528471	-0.0250092		STK17B	2.99162e-16	1.16734e-14	-0.106843		TMC8	2.30447e-05	0.000899209	-0.0318812
	ANKRD37	0.00557126	0.217161	-0.136856		AP1AR	0.000407553	0.0158847	-0.117138		AC097534.2	0.00468032	0.182325	-0.0247729		FLI1	0.00295235	0.11499	-0.0584637		AAMP	0.0425633	1	0.0580791		PIK3R6	4.56152e-06	0.000177802	-0.0217705		JAK1	4.22396e-06	0.000164644	-0.0734751		SIVA1	0.00135579	0.0528471	-0.0474888		ZNF292	3.05681e-16	1.1915e-14	0.109987		CCDC88C	2.31227e-05	0.000900691	-0.039369
	SRSF4	0.00559209	0.217446	-0.118668		CDC27	0.000408163	0.0158847	-0.212711		ZCCHC14	0.0046837	0.182325	-0.0327494		RPL35A	0.00295538	0.11499	0.0815008		RALGAPA2	0.0426157	1	-0.0616275		AHI1	4.58636e-06	0.00017858	0.0729282		CYB5A	4.30981e-06	0.000167812	0.0316098		MFSD14A	0.00135778	0.0528682	0.0348902		GPHN	3.15358e-16	1.22792e-14	-0.092937		OTUB1	2.31319e-05	0.000900691	0.0362342
	NSMCE1	0.00559403	0.217446	-0.0783586		LDB2	0.000408608	0.0158847	-0.282045		MYCBP2	0.00469001	0.182325	-0.0641493		PRDX1	0.00295636	0.11499	0.0650483		CEP63	0.0426367	1	0.0674391		CLIP4	4.6073e-06	0.000179205	-0.0448981		HOXA9	4.3245e-06	0.000168205	-0.0301798		IRF4	0.00136447	0.0530349	-0.0452492		TMCO4	3.16364e-16	1.23053e-14	-0.0229518		PRMT2	2.31668e-05	0.000901094	-0.058695
	TMEM189	0.0055964	0.217446	-0.0481053		ITGA5	0.000408825	0.0158847	-0.218175		ADGRG3	0.0046925	0.182325	0.00875885		NPAS2	0.00296618	0.11525	-0.00682054		FAM30A	0.0427348	1	-0.120865		HES1	4.74994e-06	0.000184557	0.00628938		SRM	4.33609e-06	0.000168477	0.0461182		VEGFA	0.00136566	0.0530349	0.046049		MRPL11	3.19672e-16	1.24207e-14	-0.0496862		GTPBP4	2.32092e-05	0.000901782	0.0473761
	PPDPF	0.00560766	0.217652	-0.110409		PSMB6	0.000409998	0.0159134	-0.200925		TMPRSS3	0.0047166	0.183067	-0.0100137		ABCC1	0.00298452	0.115839	-0.0493548		SDCBP2	0.0428681	1	-0.0132903		AC068724.3	4.7666e-06	0.000185008	-0.0389532		DUSP1	4.40506e-06	0.000170948	-0.0560093		CD52	0.00136742	0.0530349	-0.0363656		SNHG8	3.28134e-16	1.2736e-14	0.108984		MYCBP2-AS1	2.34224e-05	0.000909102	-0.048174
	LINC01275	0.00563537	0.218388	0.0270158		SPATA5	0.000410914	0.0159321	-0.160911		MTMR3	0.00472254	0.183103	-0.0432726		BCL10	0.00298809	0.115855	0.0493244		TIMM13	0.042889	1	-0.0608174		TOMM40	4.79759e-06	0.000185865	0.0271309		EZR	4.41021e-06	0.000170948	-0.0695026		AC002429.2	0.00136786	0.0530349	-0.0141815		AC040970.1	3.31597e-16	1.28567e-14	-0.0264308		RTF1	2.3491e-05	0.000910797	0.0623073
	RPS11	0.00563855	0.218388	-0.190873		TM9SF2	0.000417093	0.0161235	-0.177744		CTBS	0.00474786	0.183633	-0.0332447		KIF24	0.00299898	0.116154	-0.00631246		SLC35D2	0.0430061	1	-0.0420107		TBC1D2B	4.79884e-06	0.000185865	-0.0398176		TFPI	4.41369e-06	0.000170948	0.0550265		TESK2	0.00137268	0.0531655	-0.0205078		IFI27L2	3.73934e-16	1.44829e-14	-0.0459011		NIFK	2.36057e-05	0.000913634	0.0550441
	TSKU	0.0056554	0.218809	-0.052479		CARMIL1	0.000417151	0.0161235	0.229857		AC111194.2	0.00475133	0.183633	-0.00344602		PPM1D	0.00301079	0.116488	-0.0421431		SRRM1	0.0430097	1	0.128561		DTX1	4.82505e-06	0.000186683	-0.0142617		PFDN4	4.45478e-06	0.000172357	0.0487235		LGALS3	0.00137958	0.0533336	0.0383028		PLAUR	3.78472e-16	1.46432e-14	-0.0510107		ABHD15	2.36141e-05	0.000913634	-0.018859
	AC007566.1	0.0056764	0.219195	0.0293719		ERO1A	0.000417172	0.0161235	-0.305462		TMEM107	0.00475939	0.183633	-0.0286178		C4orf33	0.00302035	0.116735	0.0188002		YKT6	0.0430168	1	-0.0512244		TMEM181	4.84002e-06	0.000187064	-0.0427217		AC074032.1	4.49367e-06	0.000173678	-0.0506408		PKD2L2	0.00138101	0.0533336	-0.0197484		TBC1D15	3.8205e-16	1.47646e-14	0.077711		SLC27A2	2.37969e-05	0.000919738	0.0441943
	FBXL5	0.00567736	0.219195	-0.0774089		ZC3H15	0.00041789	0.0161342	-0.243339		VWA8	0.00476236	0.183633	-0.0425231		PCED1B-AS1	0.00302995	0.116982	0.0459054		TKTL1	0.0430341	1	0.0241922		CCDC91	4.86509e-06	0.000187834	-0.0620648		RPS3	4.50431e-06	0.000173905	-0.0673528		ARHGAP9	0.00138139	0.0533336	-0.0220849		CISD3	3.82417e-16	1.47646e-14	-0.0414307		AC027279.1	2.39671e-05	0.000924936	-0.0101521
	UBAP1L	0.00569644	0.2197	-0.0361938		PLCXD3	0.000419059	0.0161623	0.0581339		MTA3	0.00476466	0.183633	-0.0301875		TBCD	0.0030611	0.118061	-0.0215711		GLIPR1L1	0.04308	1	-0.0318276		LINC02100	4.95239e-06	0.000191004	-0.0339071		LRMP	4.51178e-06	0.00017401	-0.0536516		ADARB1	0.00138328	0.0533503	-0.0158505		PCDH9	3.94034e-16	1.51971e-14	0.0942916		ROMO1	2.3982e-05	0.000924936	0.0638329
	BATF	0.00572692	0.220273	-0.0816164		RHOT1	0.000420905	0.0162164	-0.130096		KIAA1328	0.00476631	0.183633	-0.0422011		SHLD2	0.00306984	0.118266	-0.0439414		RPS19	0.043123	1	-0.180403		FBXL17	4.96285e-06	0.000191206	-0.0597971		LBH	4.53397e-06	0.000174682	0.0376052		KIR2DL4	0.00139315	0.0536745	-0.00349829		AGPAT5	4.11725e-16	1.58627e-14	0.0964813		RFX3	2.428e-05	0.000935446	0.0734556
	SLC30A1	0.00573306	0.220273	-0.0492978		POLR2C	0.000424009	0.0163188	-0.114766		LINC01814	0.00477484	0.183769	-0.00821629		TMEM134	0.00307515	0.118266	0.0444945		POLL	0.043138	1	-0.0301556		PIGB	4.9744e-06	0.000191449	-0.0300064		OTUB1	4.54325e-06	0.000174856	0.0395948		HLA-DMB	0.0014056	0.0540969	-0.00601953		BTBD6	4.18352e-16	1.61011e-14	-0.0218142		SREK1IP1	2.47294e-05	0.000950925	0.0520301
	GMPR	0.00573432	0.220273	0.0275959		ARPC1A	0.000424725	0.0163292	-0.14812		PIGB	0.00478484	0.18396	-0.0263134		BCAP29	0.00307611	0.118266	0.0378911		TUBGCP3	0.0432401	1	-0.0486954		MBNL1-AS1	5.02331e-06	0.000193128	-0.02692		DOCK4	4.66859e-06	0.000179427	0.0350736		OTOA	0.00140767	0.0541199	0.00392176		EPS8L2	4.26966e-16	1.64153e-14	-0.0394381		RAC1	2.47338e-05	0.000950925	0.0616794
	POLD4	0.00573536	0.220273	-0.0637174		TOMM6	0.000427633	0.0164158	-0.178051		BPGM	0.00481649	0.184983	0.0223736		GNG7	0.00308859	0.118621	-0.0833253		PRDX4	0.0432422	1	-0.130013		ATOX1	5.09455e-06	0.000195662	0.0423991		HAS2	4.67185e-06	0.000179427	0.0115071		SCRN1	0.00141436	0.0543202	-0.0188323		FBXO6	4.3103e-16	1.65542e-14	-0.0247935		ASTL	2.48758e-05	0.000955383	-0.0147407
	MTMR6	0.0057443	0.220385	-0.0681277		OBI1-AS1	0.00042789	0.0164158	0.0533142		KDM5B	0.00482854	0.185251	-0.0477719		BRMS1L	0.00309443	0.11872	-0.025938		NEDD4	0.0432503	1	0.0399739		TSPYL2	5.11192e-06	0.000196123	0.055292		ZNF160	4.71863e-06	0.000181034	-0.0477737		ABCB1	0.00142338	0.0546091	-0.029538		NEDD9	4.75242e-16	1.8233e-14	-0.0649394		GAB3	2.50037e-05	0.000959289	-0.0364567
	ZFAND5	0.00575121	0.220419	-0.138502		RPN1	0.000428325	0.0164158	-0.194363		WBP1L	0.00485021	0.185732	-0.0260902		JUNB	0.0031045	0.118982	-0.0902988		FAM76B	0.0435096	1	0.0641767		LARP7	5.12407e-06	0.000196383	0.04803		PRELID1	4.72876e-06	0.000181233	0.0688815		AC008569.1	0.00142695	0.0546887	0.0381019		SLC39A11	4.89392e-16	1.87563e-14	-0.0423362		NPTN	2.5534e-05	0.000978606	0.0383173
	TMEM40	0.00577103	0.220662	0.0124211		AC021269.3	0.000432419	0.0165513	0.0552472		TSPAN33	0.00485124	0.185732	-0.010451		ASB2	0.00311501	0.119074	-0.017292		CD276	0.0435156	1	0.0142786		USO1	5.29396e-06	0.000202682	-0.0507253		SERPINA1	4.74007e-06	0.000181476	0.016323		NUP58	0.0014356	0.0549627	0.0394225		AC090617.5	4.97434e-16	1.90446e-14	-0.019999		AC104389.5	2.57299e-05	0.000985082	-0.0460251
	TMEM179B	0.00577443	0.220662	-0.060342		YWHAH	0.000432764	0.0165513	-0.241851		AC012615.1	0.00485841	0.185813	0.0176417		PLAC8	0.00311525	0.119074	0.055386		USP54	0.0435435	1	-0.0290535		TDRD3	5.43157e-06	0.000207733	-0.0409293		PDK3	4.76255e-06	0.000182008	-0.0550068		SYTL3	0.0014449	0.0552036	0.0604415		ITGB1	5.13306e-16	1.96317e-14	-0.104149		NCBP2	2.5972e-05	0.000993315	0.0474251
	EMC9	0.00578033	0.220662	-0.0547804		RIN2	0.00043437	0.0165954	-0.218985		TRPC1	0.00488538	0.186364	-0.0253175		MRPS21	0.00311666	0.119074	0.0544543		LEPR	0.0436325	1	-0.0545307		CMTM6	5.45673e-06	0.000208478	0.0542987		PLAAT4	4.76391e-06	0.000182008	-0.0678419		KCNQ5	0.00144491	0.0552036	-0.0334523		TMEM219	5.84508e-16	2.23315e-14	-0.0556422		PTRH2	2.65923e-05	0.00101598	0.0497446
	PPIF	0.00578166	0.220662	0.101669		RBM42	0.000437093	0.016682	-0.119366		ELOB	0.00489173	0.186364	0.060782		ESD	0.00312864	0.119407	0.0439488		CYB5RL	0.043639	1	-0.0109928		ATF2	5.69032e-06	0.000217176	-0.0476099		MRPS36	4.80755e-06	0.000183484	0.0551032		AGO4	0.00145563	0.0555552	-0.0214679		ZFAND3	6.17829e-16	2.35799e-14	0.105091		NEK7	2.67057e-05	0.00101924	0.0826359
	ZNF710	0.0058133	0.221638	-0.0738251		ID4	0.00043791	0.0166958	0.176343		ZNF736	0.0048998	0.186364	-0.027271		NADK2	0.00314628	0.119955	-0.0314805		C20orf194	0.0436592	1	-0.042609		RGS3	5.73108e-06	0.000218503	-0.032262		GNL3	4.81668e-06	0.000183641	0.0579018		TMEM59	0.00148488	0.0566126	-0.0462897		SMIM3	6.19324e-16	2.36124e-14	-0.0723159		FSIP1	2.7049e-05	0.00102964	-0.0147094
	BTG3	0.00581998	0.221662	0.141959		MAFF	0.00043988	0.0167534	-0.222817		HDAC4	0.00490331	0.186364	-0.0445231		FLII	0.00317031	0.120746	0.0226223		SRXN1	0.0436869	1	0.0361078		NAP1L4	5.76069e-06	0.000219404	0.0595373		AL034397.3	4.85024e-06	0.000184728	0.0360161		CD63	0.00149334	0.056876	-0.0556547		TTTY14	6.31131e-16	2.40375e-14	-0.0370748		PRKDC	2.70774e-05	0.00102964	-0.0601003
	TWIST1	0.00583551	0.221924	-0.131672		ACAT1	0.000443235	0.0168323	-0.144639		STAU1	0.0049083	0.186364	-0.0505839		ANKRD17	0.00317392	0.120757	-0.0707639		MINDY1	0.0437316	1	-0.0473654		STMP1	5.77859e-06	0.000219857	0.0480892		LINC00298	4.948e-06	0.000188255	-0.0305283		CD27	0.00150858	0.0573968	0.00625333		DNMT1	6.46279e-16	2.45888e-14	-0.0599724		ITGAE	2.71011e-05	0.00102964	0.0513791
	BTBD6	0.0058417	0.221924	-0.0274687		PSME2	0.000443239	0.0168323	-0.25501		OGT	0.00491431	0.186364	-0.0527529		FAAP20	0.00319218	0.121326	0.0374635		RAP1GAP	0.0438643	1	0.0181053		ELF1	5.79191e-06	0.000220135	-0.0614248		MRPL36	5.00661e-06	0.000190288	0.0425146		PES1	0.00152512	0.0579658	0.014279		FARS2	7.14547e-16	2.7158e-14	-0.0776328		C9orf72	2.71068e-05	0.00102964	-0.0343876
	AC136489.1	0.00584506	0.221924	0.019612		CDC5L	0.00044333	0.0168323	-0.172812		ZMPSTE24	0.00492058	0.186364	-0.024628		OAS1	0.00319834	0.121383	0.0299449		NEDD4L	0.0438722	1	0.1109		AOPEP	5.95418e-06	0.000225969	-0.0390775		DDX58	5.02223e-06	0.000190683	-0.0396458		TNFRSF1B	0.00153537	0.0582463	0.024113		DIS3L2	7.25271e-16	2.7537e-14	-0.0791196		ZFC3H1	2.71187e-05	0.00102964	0.0624347
	SF3B1	0.00585308	0.221998	-0.117355		APH1A	0.000444341	0.0168518	-0.11764		LCP2	0.00492173	0.186364	-0.0500316		PREPL	0.00320032	0.121383	-0.0505464		AL031595.3	0.0439632	1	-0.0174175		MPZL3	5.95776e-06	0.000225969	-0.0357717		HSPB1	5.0413e-06	0.000191209	-0.0474064		GNB5	0.00153686	0.0582463	-0.0203434		CPNE8	7.42033e-16	2.81442e-14	-0.0494416		KLF13	2.76159e-05	0.00104743	-0.0478462
	EPG5	0.00589322	0.22329	-0.0520099		MTMR12	0.000444766	0.0168518	-0.166958		RPS6KC1	0.00492436	0.186364	-0.0424601		AGTRAP	0.00321162	0.121659	0.0160813		IGKV1-12	0.0439968	1	-0.0196926		MGA	6.0098e-06	0.000227707	-0.0440084		KLF3	5.0875e-06	0.00019272	-0.0429555		AC000065.2	0.00153728	0.0582463	-0.00218355		SFMBT2	7.57498e-16	2.8701e-14	-0.0840165		DCAF10	2.7651e-05	0.00104768	0.055562
	LHFPL4	0.00590937	0.223625	0.0275269		EIF3M	0.000446044	0.0168828	-0.193829		TRPA1	0.00492986	0.186364	-0.00633756		NMT1	0.00321425	0.121659	0.0518019		MT-CO2	0.0441013	1	-0.210845		DIP2B	6.03909e-06	0.00022858	-0.0482724		DDHD1	5.09168e-06	0.00019272	-0.0519881		PRKACA	0.00154264	0.0583889	-0.0173224		RGS16	7.60953e-16	2.88021e-14	-0.0407152		SUCLG2-AS1	2.81344e-05	0.00106489	-0.017204
	AL138824.1	0.00592255	0.223625	0.0205181		PGM2	0.000447244	0.0168987	-0.113969		AC024028.1	0.0049338	0.186364	0.00763761		ITGA1	0.00322968	0.122117	0.0165516		FAM49A	0.0441279	1	-0.132955		TPT1-AS1	6.1416e-06	0.00023222	-0.0437841		AC025180.1	5.22352e-06	0.000197506	0.0123042		CPNE3	0.00155435	0.0587492	-0.0242371		DHRS3	8.42935e-16	3.18722e-14	-0.0771008		ZNRD1	2.84546e-05	0.0010759	0.0444365
	AC107959.3	0.00593105	0.223625	0.0191541		DNAJC19	0.000447388	0.0168987	-0.122606		CUL3	0.00494101	0.186364	-0.0579544		CDK2AP1	0.00324014	0.122386	-0.0183969		STOML2	0.0441429	1	0.0662161		ACP5	6.16807e-06	0.00023298	0.0291962		XRN1	5.29476e-06	0.000199993	-0.0720232		VOPP1	0.00155537	0.0587492	0.0393354		DGLUCY	8.47474e-16	3.20107e-14	-0.0491003		ARID2	2.89813e-05	0.00109468	0.073743
	STMN3	0.00593442	0.223625	-0.0345873		ATF4	0.000450239	0.0169889	-0.291529		MARF1	0.00494411	0.186364	-0.0388534		PKIG	0.00324711	0.122523	0.0579289		DSEL	0.0441619	1	0.0289518		CMTM1	6.18221e-06	0.000233273	-0.0329052		AL360178.1	5.34413e-06	0.00020165	-0.0526409		SLC3A2	0.00155795	0.058786	0.0506271		FBXL17	8.52453e-16	3.21656e-14	-0.0801364		LTC4S	2.92467e-05	0.00110336	-0.0159262
	COX6C	0.00594141	0.223625	-0.124334		PRKCE	0.000450888	0.0169958	0.249932		GZMB	0.00495298	0.186364	0.0333385		COQ4	0.00325661	0.122755	0.0234443		MTCP1	0.0441795	1	-0.0351791		LINC00519	6.19128e-06	0.000233375	-0.00627387		ARF6	5.42036e-06	0.000204316	0.0654467		FOCAD	0.00156347	0.0589335	-0.0304401		TALDO1	8.68724e-16	3.27458e-14	-0.0711066		RORC	2.92938e-05	0.00110336	-0.033745
	MAPKBP1	0.00594182	0.223625	-0.0622673		ZEB1	0.000452724	0.0170456	0.3513		AC073957.1	0.00495407	0.186364	-0.0063626		NOL12	0.00332102	0.125019	0.0187063		PATL1	0.0441818	1	0.0625624		GOLGA8O	6.20505e-06	0.000233653	-0.0123764		EIF1B	5.43896e-06	0.000204806	0.0602999		AC007952.4	0.00157676	0.0593101	-0.0292673		PTPN6	8.9326e-16	3.3636e-14	-0.0351367		ABCG1	2.93016e-05	0.00110336	-0.0297285
	OSTC	0.00594508	0.223625	-0.129937		VDR	0.00045314	0.0170456	0.0610737		ARPC3	0.00495429	0.186364	0.0625284		COX16	0.0033235	0.125019	0.0549551		CYP51A1	0.0441932	1	0.0870791		ZMAT2	6.2203e-06	0.000233987	0.0482282		CEP57	5.57265e-06	0.000209625	-0.0576399		AC022872.1	0.00157743	0.0593101	-0.0107407		DOCK10	8.99294e-16	3.38284e-14	-0.118743		VWA5A	2.93609e-05	0.00110446	-0.0126002
	ARMC2	0.00595555	0.223625	0.0525291		CLEC14A	0.000455514	0.0171173	-0.125745		MRPL57	0.0049665	0.18652	0.0502482		COL1A1	0.00333785	0.12543	-0.010404		PSMG2	0.0442248	1	0.0790944		ICE2	6.27377e-06	0.000235756	-0.0292392		KIAA1211	5.63037e-06	0.000211578	0.0103114		PRKCE	0.00157832	0.0593101	-0.0374445		TGM2	9.07695e-16	3.41094e-14	-0.0286511		DHRS4L2	2.95811e-05	0.0011116	-0.0242744
	RRAGB	0.00595706	0.223625	-0.0526895		AP3M1	0.000457386	0.01717	0.134074		MBNL1-AS1	0.0049705	0.18652	-0.0341026		ZBTB5	0.00335039	0.125772	-0.0291479		FAM102B	0.044247	1	-0.0316343		NIN	6.41005e-06	0.00024063	-0.0417263		ARID5B	5.67262e-06	0.000212762	0.0618182		SLC2A13	0.00158074	0.0593403	-0.0185668		SPAG1	9.4121e-16	3.53325e-14	0.0901568		SF3B4	2.96687e-05	0.00111375	0.0333081
	PTDSS2	0.00596395	0.223654	-0.0455508		TEX26-AS1	0.000462335	0.017338	0.088995		SLC6A6	0.00497372	0.18652	-0.0216649		RPS16	0.00336569	0.126011	0.085918		TFEC	0.0442571	1	0.18705		MYCBP2-AS1	6.43632e-06	0.000241369	-0.0330987		SNRNP40	5.6735e-06	0.000212762	0.0432622		LITAF	0.00160046	0.0600187	0.031196		UBN2	9.4794e-16	3.55487e-14	0.070439		MRPS2	2.9834e-05	0.00111881	0.0258755
	ABCF3	0.00600648	0.225009	-0.0358215		GPR4	0.000463516	0.0173645	-0.107788		SEC11C	0.00498792	0.186861	0.0460358		TSFM	0.00336648	0.126011	0.0256898		FBXO31	0.0442795	1	-0.0440763		MTMR12	6.72225e-06	0.000251833	-0.0344418		REEP3	5.80893e-06	0.000217618	-0.0487204		CHD2	0.00160631	0.0601766	0.053044		MYL12B	9.51298e-16	3.56381e-14	-0.0968988		AC084198.2	3.01642e-05	0.00113003	-0.0234204
	METTL8	0.00601236	0.225009	-0.0699084		GOLGA3	0.000464173	0.0173714	-0.125623		ACSS2	0.0050058	0.187339	-0.0191225		NNT	0.00336709	0.126011	-0.0388442		DIO2	0.0443041	1	-0.0287659		AC211433.1	6.90686e-06	0.000258485	-0.0239821		IMP3	5.83951e-06	0.00021854	0.051873		RHOBTB1	0.00161169	0.0603163	-0.0095625		YBX3	9.65905e-16	3.61484e-14	0.0507838		MDFIC	3.04827e-05	0.00114045	-0.0553589
	ARID5A	0.00603905	0.225776	-0.103276		C11orf58	0.000464967	0.0173833	-0.247246		KIF13B	0.00502623	0.18782	-0.0429039		ARPC5L	0.00337505	0.12618	0.045065		RAB3B	0.0443079	1	0.0399736		TIPARP	7.0433e-06	0.000263322	-0.0458788		AC099063.1	5.88001e-06	0.000219718	-0.0214495		EIF2S1	0.00161818	0.0604933	0.0350227		SCLT1	9.8547e-16	3.68429e-14	-0.0842776		CASC19	3.05047e-05	0.00114045	-0.0171991
	PLXNA3	0.00605203	0.226031	-0.0461603		COPE	0.000467343	0.0174543	-0.200649		SP3	0.00502893	0.18782	-0.0523577		SETDB1	0.00337906	0.126201	0.0391943		SHLD1	0.0443534	1	-0.052156		AC004593.1	7.18578e-06	0.000268374	-0.0138804		SOD1	5.883e-06	0.000219718	0.0624121		HIRA	0.00161972	0.0604933	-0.0117221		MBOAT7	1.0006e-15	3.73705e-14	-0.0622847		IL18	3.0799e-05	0.00115028	-0.0335335
	ENY2	0.00606561	0.226269	-0.139678		TES	0.000473445	0.0176642	-0.214729		CELF2	0.00504531	0.18824	-0.0663508		KRTCAP2	0.00339505	0.126669	0.0560245		NNT-AS1	0.0444314	1	0.0548991		RBPJ	7.25156e-06	0.000270491	-0.0576182		BHLHE40-AS1	5.99078e-06	0.000223515	-0.0385418		PUS10	0.00163129	0.0608303	0.0209312		CORO1B	1.01113e-15	3.77252e-14	-0.0476333		UBXN4	3.08306e-05	0.00115029	0.0672335
	OSBPL3	0.00607075	0.226269	0.0531728		NUDC	0.000474668	0.0176918	-0.195004		BCL2L13	0.00506673	0.188796	-0.0322476		CPNE5	0.0034158	0.127313	0.0245403		AC022509.5	0.0444727	1	-0.0197641		MBP	7.26082e-06	0.000270491	-0.0612842		SCAND1	6.04091e-06	0.000225156	0.0504477		B3GNTL1	0.00163207	0.0608303	-0.0203042		ADARB2	1.0596e-15	3.94932e-14	-0.0543643		SP100	3.08804e-05	0.00115097	-0.0722818
	LPA	0.00609385	0.226674	0.0234438		PPP1R12A-AS1	0.000475929	0.0177008	0.0658897		AC007384.1	0.00507053	0.188796	-0.0460663		PHLPP2	0.00342034	0.127316	-0.0359176		TRIR	0.0445021	1	0.122539		NFKBIA	7.26462e-06	0.000270491	0.0671355		ABCB4	6.07257e-06	0.000226106	0.00842642		AC002467.1	0.00163542	0.0608932	-0.0108558		GFPT1	1.11248e-15	4.14219e-14	0.0848842		ARL8B	3.1437e-05	0.00117052	0.0561057
	ZNF836	0.00609687	0.226674	-0.0466359		PIK3CB	0.000476336	0.0177008	-0.140369		LRRC8D	0.00511761	0.190355	-0.0454086		KCNMB2-AS1	0.00342587	0.127316	0.00820435		AL031670.1	0.0445772	1	-0.0120857		YPEL3	7.29792e-06	0.00027144	0.0583035		CBX4	6.191e-06	0.000230281	-0.0231913		LINC01578	0.00164965	0.0613606	0.0502457		TRAF2	1.22305e-15	4.54928e-14	-0.0438282		CPA6	3.14846e-05	0.00117111	-0.0562651
	CLDN10-AS1	0.0061002	0.226674	0.0187846		CDKN2AIP	0.000476388	0.0177008	0.203132		AC005746.2	0.00512837	0.190532	-0.0103205		MIR29B2CHG	0.00342659	0.127316	-0.0599731		SNHG14	0.0447105	1	-0.104538		SF3B5	7.30496e-06	0.00027144	0.0535276		CCT2	6.47531e-06	0.000240612	0.0613714		TMPRSS3	0.00165344	0.0613885	-0.0132408		REX1BD	1.25821e-15	4.67531e-14	-0.053526		SF3A3	3.15753e-05	0.00117329	0.0390885
	CXorf38	0.00610986	0.226802	-0.0474348		PSMC4	0.000476846	0.0177008	-0.174329		LINC02709	0.00513293	0.190532	-0.00545177		AKAP10	0.00343081	0.127316	-0.0485883		PROCR	0.0447112	1	0.0448625		APBA2	7.35815e-06	0.00027314	-0.0550658		GNL2	6.50156e-06	0.000241342	0.0387571		AC015849.3	0.00165508	0.0613885	-0.0180681		FUOM	1.28169e-15	4.75773e-14	-0.025644		TXNDC17	3.17312e-05	0.00117788	0.0454389
	SRSF6	0.00614421	0.227643	-0.112843		AC020911.2	0.000487221	0.0180677	0.248541		DARS-AS1	0.00513799	0.190532	-0.0308885		AL592429.2	0.00343327	0.127316	-0.0524592		PPIE	0.0448191	1	0.0623282		CHD4	7.46314e-06	0.000276756	0.0455139		TIMP2	6.52168e-06	0.000241844	-0.0198253		DYRK2	0.00165558	0.0613885	-0.0187266		PLAA	1.34055e-15	4.97119e-14	0.0632549		CACNA1C	3.18522e-05	0.00118118	-0.0682055
	PMP22	0.00614494	0.227643	-0.10076		ZCWPW1	0.000488831	0.018109	0.154419		ICAM1	0.00515064	0.190808	-0.0202495		SLC25A24	0.00344328	0.127558	0.039473		CLPP	0.0449182	1	0.0797897		UBA52	7.57449e-06	0.000280601	0.0522174		GRID2IP	6.77603e-06	0.000250938	-0.0188538		ZMYM3	0.00165711	0.0613885	-0.00825856		TUBG1	1.50882e-15	5.58952e-14	-0.028063		TET2	3.19302e-05	0.00118287	0.068125
	FCER1G	0.00615385	0.227742	-0.0969481		NPM1	0.000493124	0.0182496	-0.325603		NRIP1	0.00515709	0.190854	-0.0413398		MS4A1	0.00346045	0.127868	0.083538		ALOX5AP	0.0450774	1	-0.0682096		GALNTL6	7.60199e-06	0.000281335	0.00566		APPL1	6.78064e-06	0.000250938	-0.0566688		RAB27A	0.00166411	0.0615855	0.0440848		KRT86	1.53001e-15	5.66226e-14	-0.0289164		DGLUCY	3.22109e-05	0.00119206	-0.0339141
	KIT	0.00616947	0.228057	-0.0612249		MRPS15	0.000496344	0.0183502	-0.150763		ASB2	0.00517591	0.191218	-0.0143053		ARHGEF3	0.00346062	0.127868	0.0486207		SURF2	0.0450873	1	0.0463814		AC093010.2	7.64924e-06	0.000282798	-0.0475452		CPD	6.83925e-06	0.000252852	0.06109		CST7	0.00166854	0.0616871	-0.0227139		UROS	1.57215e-15	5.81234e-14	-0.0355793		CD58	3.23768e-05	0.00119699	-0.0621151
	RGS14	0.00618028	0.228057	0.0135609		HIST2H2BE	0.000498796	0.0184016	0.157704		GNG5	0.00518336	0.191218	0.0541632		ALOX5	0.00346213	0.127868	0.0608626		LAMTOR1	0.0451337	1	0.0858579		GAS5	7.73605e-06	0.000285719	0.0709109		RBM4	6.89403e-06	0.00025462	0.057213		PHGDH	0.00167104	0.0617172	0.00903446		IKBKE	1.61685e-15	5.97157e-14	-0.0287289		PDCD2L	3.24515e-05	0.00119855	0.0206624
	ARL14	0.00618104	0.228057	0.0280126		CDK2AP2	0.000499198	0.0184016	-0.18872		SNX30	0.00518511	0.191218	-0.0178605		ESPL1	0.00347936	0.128375	-0.00883183		SHISAL2A	0.0451822	1	-0.0581381		EAPP	7.80665e-06	0.000288036	0.0511863		ERBIN	6.95043e-06	0.000256444	-0.0640844		HADH	0.00167312	0.0617207	-0.0151883		CTBP2	1.83238e-15	6.76076e-14	-0.0906317		FBL	3.24854e-05	0.00119859	-0.0549673
	EDF1	0.00618951	0.228139	-0.16249		TIMM17A	0.000499243	0.0184016	-0.133681		PUM1	0.00518783	0.191218	-0.0523963		E2F4	0.00349293	0.128746	0.0205579		PTCD3	0.0451845	1	0.0672949		CUL3	7.89357e-06	0.000290949	-0.0588369		SNRPD2	6.99096e-06	0.00025768	0.067912		GET3	0.00167451	0.0617207	-0.018932		PIM3	1.85172e-15	6.82524e-14	-0.0630099		KLHL20	3.25894e-05	0.00120121	0.0530827
	BCL2L13	0.00620328	0.228374	-0.0804019		SSNA1	0.000503517	0.0185405	-0.135827		DAPK2	0.0052108	0.191632	-0.0218909		PIKFYVE	0.00350074	0.128904	-0.0679148		C21orf58	0.0452301	1	-0.0105833		PLXNA4	8.2046e-06	0.000301973	-0.0253868		PPM1B	7.00509e-06	0.000257941	-0.0583574		CTNNAL1	0.00168717	0.0620093	-0.0187178		COMMD4	1.8697e-15	6.88461e-14	-0.0348415		LATS2	3.2661e-05	0.00120264	-0.0462748
	EIF4E	0.00620836	0.228374	0.135556		NFKBIE	0.000504596	0.0185615	-0.144184		POGZ	0.00521162	0.191632	-0.0412781		MAD2L1BP	0.00350939	0.129093	0.0247773		CNIH4	0.0452537	1	0.0727541		PTOV1	8.20916e-06	0.000301973	0.0303381		VBP1	7.06122e-06	0.000259746	0.045087		DCUN1D5	0.00169015	0.0620093	0.02834		TEN1	1.89833e-15	6.98299e-14	-0.03973		VTA1	3.29261e-05	0.00121119	0.0481539
	GIPC1	0.00625635	0.229908	-0.075455		CSNK1E	0.000507411	0.018635	-0.155521		DECR1	0.00521476	0.191632	-0.0454471		MAP3K2	0.00353682	0.129967	-0.0631504		AC011477.2	0.0452683	1	-0.0152276		NUP153	8.25123e-06	0.000302953	-0.0460557		DDX52	7.15613e-06	0.000262974	0.0468786		S100A4	0.00169152	0.0620093	-0.0368507		KLRD1	1.90821e-15	7.00847e-14	0.0522164		STAU2	3.3195e-05	0.00121985	-0.0551633
	BLVRB	0.00626572	0.229943	-0.0898817		SRM	0.000507613	0.018635	-0.158415		PDE3B	0.00522976	0.191958	-0.0925785		EPB41	0.00354025	0.129967	-0.062209		RBM26	0.0452756	1	-0.11034		GSK3B	8.25236e-06	0.000302953	-0.053134		TMEM208	7.20186e-06	0.000264389	0.0503451		AC023906.4	0.00169164	0.0620093	-0.00625705		CDC14A	1.90908e-15	7.00847e-14	0.106925		FABP5	3.32724e-05	0.00122147	0.0522105
	ST3GAL6	0.00626987	0.229943	0.0520499		CUEDC2	0.000508155	0.0186353	-0.0972002		CNIH4	0.00523868	0.191958	0.0375228		RPS6KA3	0.00354645	0.130034	-0.0677365		IAH1	0.0453148	1	0.0736064		RNF213-AS1	8.47188e-06	0.000310701	-0.0281006		KMT2E-AS1	7.34433e-06	0.000269348	-0.0276448		POU2F1	0.00169218	0.0620093	-0.0365764		PSMD4	1.96497e-15	7.2064e-14	-0.0707604		RPS15A	3.35474e-05	0.00123033	-0.0703873
[truncated: 8,074 more rows]
