# Supplementary material for: Ex vivo model of functioning human lymph node reveals role for innate lymphocytes and stroma in response to vaccine adjuvant
Source: Cell Rep. 2025 Jul 2;44(7):115938. doi: 10.1016/j.celrep.2025.115938 (PMC12284374; doi:10.1016/j.celrep.2025.115938)
Supplement: Table S4. Gene set enrichment analysis, Excel file related to Figures 3–5 [file mmc4.xlsx]

## Sheet: Table S4
Table S4: Gene Set Enrichment Analysis. Related to Figures 3-5.
Enriched gene sets from the indicated MSigDB gene sets calculated from ranked gene lists of differentially expressed genes for the designated cell types
Monocytes/Macrophages: canonical pathways gene sets (c2.cp.v2023.2.Hs.symbols.gmt)
pathway	Enrichment	pval	padj	log2err	ES	NES	size	leadingEdge
KEGG_CYTOKINE_CYTOKINE_RECEPTOR_INTERACTION	Up-regulated	2.77039e-09	1.87311e-08	0.774939	0.78155	2.5402	30	CXCL8 INHBA IL1B CXCL3 CCR7 CCL4 TNFRSF1B CCL3 CXCL2 CSF2RA CXCL1 CCL3L1 CXCL5 CD40 CCL4L2 IL3RA IL2RG IFNG IL24 CSF2RB TNFRSF9 IL10
KEGG_CHEMOKINE_SIGNALING_PATHWAY	Up-regulated	7.23059e-08	4.69988e-07	0.704976	0.777134	2.45402	26	CXCL8 CXCL3 LYN CCR7 CCL4 CCL3 CXCL2 PIK3R5 CXCL1 CCL3L1 CXCL5 CCL4L2 PREX1 GNG2 HCK FGR VAV1
REACTOME_INTERLEUKIN_10_SIGNALING	Up-regulated	2.79696e-09	1.87311e-08	0.774939	0.898483	2.44582	15	CXCL8 IL1RN IL1B CCL4 TNFRSF1B CCL3 CXCL2 ICAM1 CXCL1 PTGS2 CCL3L1
WP_OVERVIEW_OF_PROINFLAMMATORY_AND_PROFIBROTIC_MEDIATORS	Up-regulated	8.64614e-07	5.45942e-06	0.659444	0.813905	2.34099	18	CXCL8 IL1RN IL1B CXCL3 CCL4 CCL3 CXCL2 CXCL1 CCL3L1 CXCL5 CCL4L2 IFNG
REACTOME_GPCR_LIGAND_BINDING	Up-regulated	3.40954e-05	0.000193207	0.557332	0.731581	2.1265	20	CXCL8 CXCL3 CCR7 CCL4 CCL3 CXCL2 CXCL1 CCL3L1 CXCL5 GNG2 HCAR3 CCRL2 HCAR2 FPR1 FFAR2
REACTOME_SIGNALING_BY_INTERLEUKINS	Up-regulated	7.58689e-06	4.65751e-05	0.610527	0.562014	2.09866	58	SOD2 CXCL8 IL1RN IL1B SQSTM1 LYN CCL4 TNFRSF1B CCL3 CXCL2 CASP1 PSMA6 ICAM1 TALDO1 CSF2RA CXCL1 PTGS2 CCL3L1 IRAK3 UBC IL3RA N4BP1 IL2RG BCL6 HCK IFNG VAV1 NFKB2 IL24 PIM1 RHOU FPR1 CSF2RB
WP_TOLL_LIKE_RECEPTOR_SIGNALING_PATHWAY	Up-regulated	0.000131812	0.000693581	0.518848	0.765542	2.08393	15	CXCL8 IL1B CCL4 CCL3 TLR2 PIK3R5 CD40
WP_IL_24_SIGNALING_PATHWAY	Up-regulated	0.000349889	0.0017574	0.498493	0.561412	1.92734	38	TXN SOD2 CXCL8 SQSTM1 MT-CO2 CFLAR ANXA5 CD83 TNFRSF1B TXNRD1 ICAM1 CD40 NFE2L2 PPP1R15A BCL6 IFNG MMP14 IL24 CREBBP
REACTOME_CELLULAR_SENESCENCE	Up-regulated	0.00440217	0.0173729	0.407018	0.65165	1.80797	16	TXN CXCL8 NBN MAP4K4 ETS2 UBC KDM6B
REACTOME_POST_TRANSLATIONAL_PROTEIN_MODIFICATION	Down-regulated	0.00878407	0.0323546	0.38073	-0.377678	-1.45015	134	APOE RPS2 CST3 RPL27A ACTB DYNLL1 RPS23 RPS6 RPL8 LGALS1 EEF1A1 RPS27A NEDD8 CALM1 NPM1 HSP90B1 UBA52 RBX1 PARK7 TAF10 PDIA3 CALR EEF2 TRAPPC5 ELOB ETFB TUBA1B RAB31 KDELR2 TMED10 PDIA6 TUBA1A VDAC2 TRAPPC1 DCAF6 TMED9 GFPT1 CTSC COPZ1 PSMC5 UBE2V2 LMAN1 SMC3 RWDD1 COMMD8 VDAC3 RAB4A OTUB1 RNF168 COMMD1 TADA3 COMMD3 HIPK2 PHC2 DNMT1 UCHL3 MAGT1 USP47 SDC2 COMMD4 SEC23A
REACTOME_VESICLE_MEDIATED_TRANSPORT	Down-regulated	0.00980816	0.0344064	0.38073	-0.403932	-1.47564	85	APOE FTL ACTG1 VAMP8 ACTB DYNLL1 RPS27A NEDD8 CALM1 ARPC3 HSP90B1 UBA52 DAB2 CALR TRAPPC5 TUBA1B RAB31 AP2S1 KDELR2 TMED10 TUBA1A TRAPPC1 TMED9 AP2M1 AP3S1 CTSC SNX2 CYTH1 COPZ1 NAA38 KLC1 ARF6 LMAN1
WP_ELECTRON_TRANSPORT_CHAIN_OXPHOS_SYSTEM_IN_MITOCHONDRIA	Down-regulated	0.0159325	0.0482341	0.352488	-0.476905	-1.5503	46	UQCR11 COX7C ATP5MG COX8A NDUFA4 COX5B UQCRH NDUFS5 COX6B1 NDUFC1 SLC25A5 ATP5F1D ATP5MC2 ATP5IF1 ATP5F1E NDUFA11 NDUFC2 UQCR10 ATP5ME NDUFB2 COX5A ATP5PF UCP2 NDUFB7 ATP5F1B NDUFS4 NDUFB10 NDUFA12 SDHB ATP5PB NDUFB5
PID_MYC_ACTIV_PATHWAY	Down-regulated	0.00320097	0.0133474	0.431708	-0.68008	-1.75138	16	PTMA GAPDH RPL11 NME2 EIF4A1 LDHA ENO1 NPM1 TAF10 PRDX3
WP_METABOLIC_EPILEPTIC_DISORDERS	Down-regulated	0.00100185	0.00481326	0.45506	-0.652533	-1.82805	22	GAPDH PGK1 LDHA FBP1 ENO1 MPC2 PGAM1 GPI SLC25A5 TPI1 PFKP HK2 LDHB ECHS1 MDH1 GATM ALDOC
REACTOME_SARS_COV_2_MODULATES_HOST_TRANSLATION_MACHINERY	Down-regulated	1.24623e-15	9.83631e-15	1.01754	-0.849886	-2.63681	35	RPS2 RPS8 RPS18 RPS19 RPS23 RPS6 RPS12 RPS24 RPS10 RPS14 RPS7 FAU RPS3A RPS28 RPS5 RPS27A RPS9 RPS15A RPS15 RPS11 RPS3 RPS4X RPS20 RPS17 RPS25 RPS13 RPS29 RPS4Y1 RPS27 RPSA SNRPD2
REACTOME_SARS_COV_1_MODULATES_HOST_TRANSLATION_MACHINERY	Down-regulated	2.19163e-20	2.10587e-19	1.16907	-0.905846	-2.75123	32	RPS2 RPS8 RPS18 RPS19 RPS23 RPS6 RPS12 RPS24 RPS10 RPS14 RPS7 FAU RPS3A RPS28 RPS5 EEF1A1 HNRNPA1 RPS27A RPS9 RPS15A RPS15 RPS11 RPS3 RPS4X RPS20 RPS17 RPS25 RPS13 RPS29 RPS4Y1 RPS27 RPSA
REACTOME_METABOLISM_OF_RNA	Down-regulated	1.799e-29	1.98789e-28	1.40995	-0.713731	-2.80276	162	RPS2 RPL3 RPL12 RPL27A RPL10A RPL21 RPL17 RPS8 RPL10 RPS18 RPS19 RPL37A RPL13A RPL15 RPL11 RPL7A RPS23 RPS6 RPL24 RPS12 YBX1 RPLP2 RPLP1 EIF4A1 RPS24 RPL28 RPL13 RPL8 RPL19 RPS10 RPS14 RPL36A RPL35 RPL36 RPL41 RPL23A RPL35A RPL30 RPS7 FAU RPS3A RPS28 RPL26 RPS5 HNRNPA1 RPS27A RPL14 RPS9 RPL22 RPL5 RPS15A RPS15 RPL9 RPS11 RPS3 RPS4X RPLP0 RPL31 RPL39 RPL18 RPL23 RPL6 RPS20 RPL32 RPS17 RPL34 RPS25 …
REACTOME_VIRAL_INFECTION_PATHWAYS	Down-regulated	2.29343e-31	2.66762e-30	1.45334	-0.738812	-2.88324	146	RPS2 RPL3 RPL12 RPL27A RPL10A RPL21 RPL17 RPS8 RPL10 RPS18 RPS19 RPL37A RPL13A RPL15 RPL11 DYNLL1 RPL7A RPS23 RPS6 RPL24 RPS12 RPLP2 RPLP1 RPS24 RPL28 RPL13 RPL8 RPL19 RPS10 RPS14 RPL36A RPL35 RPL36 RPL41 RPL23A RPL35A RPL30 RPS7 FAU RPS3A RPS28 RPL26 RPS5 EEF1A1 HNRNPA1 RPS27A RPL14 RPS9 RPL22 RPL5 RPS15A RPS15 RPL9 RPS11 RPS3 RPS4X RPLP0 RPL31 RPL39 RPL18 RPL23 RPL6 PPIA RPS20 RPL32 NPM1 RPS17 …
REACTOME_TRANSLATION	Down-regulated	2.68366e-43	4.56223e-42	1.7148	-0.831783	-3.15401	116	RPS2 RPL3 RPL12 RPL27A RPL10A RPL21 RPL17 RPS8 RPL10 RPS18 RPS19 RPL37A RPL13A RPL15 RPL11 RPL7A RPS23 RPS6 RPL24 RPS12 RPLP2 RPLP1 EIF4A1 RPS24 RPL28 RPL13 RPL8 RPL19 RPS10 RPS14 RPL36A RPL35 RPL36 RPL41 RPL23A RPL35A RPL30 RPS7 EEF1G FAU RPS3A RPS28 RPL26 RPS5 EEF1A1 RPS27A RPL14 RPS9 RPL22 RPL5 RPS15A RPS15 RPL9 RPS11 RPS3 RPS4X RPLP0 RPL31 RPL39 RPL18 RPL23 RPL6 RPS20 RPL32 GADD45GIP1 RPS17 R…
REACTOME_EUKARYOTIC_TRANSLATION_INITIATION	Down-regulated	7.70123e-46	2.12746e-44	1.76244	-0.89226	-3.25712	84	RPS2 RPL3 RPL12 RPL27A RPL10A RPL21 RPL17 RPS8 RPL10 RPS18 RPS19 RPL37A RPL13A RPL15 RPL11 RPL7A RPS23 RPS6 RPL24 RPS12 RPLP2 RPLP1 EIF4A1 RPS24 RPL28 RPL13 RPL8 RPL19 RPS10 RPS14 RPL36A RPL35 RPL36 RPL41 RPL23A RPL35A RPL30 RPS7 FAU RPS3A RPS28 RPL26 RPS5 RPS27A RPL14 RPS9 RPL22 RPL5 RPS15A RPS15 RPL9 RPS11 RPS3 RPS4X RPLP0 RPL31 RPL39 RPL18 RPL23 RPL6 RPS20 RPL32 RPS17 RPL34 RPS25 RPS13 UBA52 R…
REACTOME_SRP_DEPENDENT_COTRANSLATIONAL_PROTEIN_TARGETING_TO_MEMBRANE	Down-regulated	8.02436e-48	2.95564e-46	1.80309	-0.90695	-3.26478	79	RPS2 RPL3 RPL12 RPL27A RPL10A RPL21 RPL17 RPS8 RPL10 RPS18 RPS19 RPL37A RPL13A RPL15 RPL11 RPL7A RPS23 RPS6 RPL24 RPS12 RPLP2 RPLP1 RPS24 RPL28 RPL13 RPL8 RPL19 RPS10 RPS14 RPL36A RPL35 RPL36 RPL41 RPL23A RPL35A RPL30 RPS7 FAU RPS3A RPS28 RPL26 RPS5 RPS27A RPL14 RPS9 RPL22 RPL5 RPS15A RPS15 RPL9 RPS11 RPS3 RPS4X RPLP0 RPL31 RPL39 RPL18 RPL23 RPL6 RPS20 RPL32 RPS17 RPL34 SEC61G SRP14 RPS25 RPS13 U…
REACTOME_EUKARYOTIC_TRANSLATION_ELONGATION	Down-regulated	1.29292e-52	2.85736e-50	1.89274	-0.923654	-3.30155	76	RPS2 RPL3 RPL12 RPL27A RPL10A RPL21 RPL17 RPS8 RPL10 RPS18 RPS19 RPL37A RPL13A RPL15 RPL11 RPL7A RPS23 RPS6 RPL24 RPS12 RPLP2 RPLP1 RPS24 RPL28 RPL13 RPL8 RPL19 RPS10 RPS14 RPL36A RPL35 RPL36 RPL41 RPL23A RPL35A RPL30 RPS7 EEF1G FAU RPS3A RPS28 RPL26 RPS5 EEF1A1 RPS27A RPL14 RPS9 RPL22 RPL5 RPS15A RPS15 RPL9 RPS11 RPS3 RPS4X RPLP0 RPL31 RPL39 RPL18 RPL23 RPL6 RPS20 RPL32 RPS17 RPL34 RPS25 RPS13 U…
B cells: canonical pathways gene sets (c2.cp.v2023.2.Hs.symbols.gmt)
pathway	Enrichment	pval	padj	log2err	ES	NES	size	leadingEdge
REACTOME_EUKARYOTIC_TRANSLATION_ELONGATION	Up-regulated	1.72692e-30	5.00807e-28	1.43181	0.851433	3.19207	69	RPL6 RPLP0 RPS4X FAU RPS8 EEF1A1 RPS7 RPL5 RPL37 RPL24 RPL23 RPL30 RPL19 RPS21 RPS14 RPL39 RPL10 RPL7A RPS29 RPS13 RPL34 RPS28 RPL18A RPL41 RPS6 RPL18 RPLP2 RPL36A RPS26 RPS25 RPL38 RPS12 RPS27A RPL32 RPS3A RPS24 RPL8 RPS23 RPL9 RPL22 RPL29 RPL14 RPS3 RPL28 RPL12 RPS16 RPS17 RPL22L1 RPL35A RPLP1 RPS5 EEF1B2 RPL13 RPL10A UBA52 RPSA RPL36AL RPL26 RPS10 RPS15 RPL37A RPL11 RPS15A EEF1D RPL7 RPS19 EEF…
KEGG_MEDICUS_REFERENCE_TRANSLATION_INITIATION	Up-regulated	1.57632e-27	9.14263e-26	1.36518	0.852496	3.16113	63	RPL6 RPLP0 RPS4X FAU RPS8 RPS7 RPL5 RPL37 RPL24 RPL23 RPL30 RPL19 RPS21 RPS14 RPL39 RPL10 RPL7A RPS29 RPS13 RPL34 RPS28 RPL18A RPL41 RPS6 RPL18 RPLP2 RPL36A RPS26 RPS25 RPL38 RPS12 RPS27A RPL32 RPS3A RPS24 RPL8 RPS23 RPL9 RPL22 RPL29 RPL14 RPS3 RPL28 RPL12 RPS16 RPS17 RPL35A RPLP1 RPS5 RPL13 RPL10A UBA52 RPSA RPL26 RPS10 RPS15 RPL37A RPL11 RPS15A RPL7 RPS19
REACTOME_REGULATION_OF_EXPRESSION_OF_SLITS_AND_ROBOS	Up-regulated	2.52483e-31	1.4644e-28	1.45334	0.808149	3.16039	93	PSMB9 PSME1 RPL6 RPLP0 PSME2 RPS4X FAU RPS8 PSMA2 RPS7 RPL5 RPL37 RPL24 RPL23 RPL30 RPL19 RPS21 PSMB10 RPS14 RPL39 RPL10 RPL7A RPS29 RPS13 RPL34 RPS28 RPL18A PSMA4 UBB RPL41 PSMB8 RPS6 RPL18 RPLP2 RPL36A RPS26 RPS25 RPL38 RPS12 RPS27A RPL32 RPS3A RPS24 RPL8 RPS23 RPL9 RPL22 RPL29 RPL14 PSMB1 RBM8A RPS3 RPL28 RPL12 PSMB3 RPS16 RPS17 RPL22L1 RPL35A RPLP1 RPS5 RPL13 RPL10A UBA52 PSMA6 PSMA7 RPSA RPL…
REACTOME_SRP_DEPENDENT_COTRANSLATIONAL_PROTEIN_TARGETING_TO_MEMBRANE	Up-regulated	5.57569e-29	6.46781e-27	1.39519	0.83173	3.14678	73	SRP14 RPL6 RPLP0 RPS4X FAU RPS8 RPS7 RPL5 RPL37 RPL24 RPL23 RPL30 RPL19 RPS21 RPS14 RPL39 RPL10 RPL7A RPS29 RPS13 RPL34 RPS28 RPL18A RPL41 RPS6 RPL18 RPLP2 RPL36A RPS26 RPS25 RPL38 RPS12 RPS27A RPL32 RPS3A RPS24 RPL8 RPS23 RPL9 RPL22 RPL29 RPL14 RPS3 RPL28 RPL12 RPS16 RPS17 RPL22L1 RPL35A RPLP1 RPS5 SPCS1 SEC61B RPL13 RPL10A SEC61G UBA52 RPSA RPL36AL RPL26 RPS10 RPS15 RPL37A RPL11 RPS15A
REACTOME_METABOLISM_OF_AMINO_ACIDS_AND_DERIVATIVES	Up-regulated	2.79166e-28	2.31309e-26	1.38026	0.749712	3.03785	117	PSMB9 PSME1 RPL6 RPLP0 PSME2 RPS4X FAU RPS8 SAT1 PSMA2 RPS7 RPL5 RPL37 RPL24 RPL23 RPL30 RPL19 RPS21 PSMB10 RPS14 RPL39 RPL10 RPL7A RPS29 RPS13 RPL34 RPS28 RPL18A PSMA4 OAZ1 RPL41 PSMB8 RPS6 RPL18 RPLP2 RPL36A RPS26 RPS25 RPL38 RPS12 RPS27A RPL32 RPS3A RPS24 RPL8 RPS23 RPL9 RPL22 RPL29 RPL14 PSMB1 RPS3 RPL28 RPL12 PSMB3 RPS16 RPS17 RPL22L1 RPL35A RPLP1 RPS5 RPL13 RPL10A UBA52 PSMA6 PSMA7 RPSA RPL…
REACTOME_TRANSLATION	Up-regulated	3.98351e-22	1.28358e-20	1.22105	0.712458	2.88447	113	SRP14 RPL6 RPLP0 RPS4X FAU RPS8 EEF1A1 RPS7 RPL5 RPL37 RPL24 RPL23 RPL30 RPL19 RPS21 RPS14 RPL39 RPL10 RPL7A RPS29 RPS13 RPL34 RPS28 RPL18A TRMT112 RPL41 RPS6 RPL18 RPLP2 RPL36A RPS26 RPS25 RPL38 RPS12 EIF2S2 RPS27A RPL32 RPS3A RPS24 RPL8 RPS23 RPL9 RPL22 RPL29 RPL14 RPS3 RPL28 RPL12 RPS16 RPS17 RPL22L1 RPL35A RPLP1 RPS5 SPCS1 EEF1B2 SEC61B RPL13 RPL10A SEC61G UBA52 MRPS36 RPSA RPL36AL RPL26 RPS1…
REACTOME_INTERFERON_GAMMA_SIGNALING	Up-regulated	3.5258e-13	8.89116e-12	0.932595	0.782032	2.69272	43	IRF1 GBP4 STAT1 GBP2 GBP5 SOCS1 GBP1 HLA-E HLA-DPA1 TRIM22 HLA-C B2M HLA-DRB1 IRF9 SP100 IFI30 HLA-F HLA-DQA2 HLA-DQA1 HLA-DPB1 HLA-DQB1 IRF7 HLA-DRA TRIM5 HLA-A MT2A IRF2 IFNG JAK2
REACTOME_METABOLISM_OF_RNA	Up-regulated	2.33176e-22	8.45264e-21	1.22105	0.604964	2.65537	207	PSMB9 PSME1 RPL6 RPLP0 PSME2 RPS4X XRN1 FAU RPS8 PSMA2 RPS7 RPL5 NCL RPL37 RPL24 RPL23 RPL30 RPL19 RPS21 PSMB10 RPS14 RPL39 RPL10 RPL7A RPS29 RPS13 RPL34 UBL5 LSM7 RPS28 RPL18A PSMA4 UBB TRMT112 RPL41 PSMB8 RPS6 RPL18 RPLP2 RPL36A RPS26 RPS25 RPL38 HNRNPF RPS12 RPS27A RPL32 RPS3A RPS24 RPL8 RPS23 SET RPL9 RPL22 RPL29 RPL14 PSMB1 RBM8A RPS3 RPL28 RPL12 PSMB3 RPS16 YWHAB SNRPB2 RPS17 RPL22L1 RPL35A…
KEGG_ANTIGEN_PROCESSING_AND_PRESENTATION	Up-regulated	9.78639e-12	2.10226e-10	0.875325	0.855248	2.65115	26	HLA-E HLA-DPA1 PSME1 HLA-C TAP1 B2M PSME2 CD74 HLA-DRB1 CTSS PDIA3 HSP90AB1 IFI30 HLA-F HLA-DQA2 HLA-DQA1 HLA-DPB1 HLA-DQB1 HLA-DRA HLA-DMA TAPBP HLA-A HSPA8
REACTOME_INTERFERON_SIGNALING	Up-regulated	1.0564e-15	2.78506e-14	1.01754	0.678083	2.64321	92	IRF1 GBP4 STAT1 GBP2 GBP5 SOCS1 GBP1 HLA-E HLA-DPA1 ISG20 TRIM22 UBE2L6 HLA-C B2M IFITM2 HLA-DRB1 UBB BST2 PSMB8 IRF9 SP100 EIF2S2 RPS27A ISG15 IFITM1 STAT2 XAF1 IFI30 HLA-F HLA-DQA2 HLA-DQA1 HLA-DPB1 HLA-DQB1 MX1 IRF7 EIF2AK2 IFI35 HLA-DRA TRIM5 UBA52 HLA-A MT2A IRF2 HSPA8 IFNG MX2 JAK2 IFIT3 IFIT2 KPNB1 IFI6
REACTOME_SARS_COV_2_MODULATES_HOST_TRANSLATION_MACHINERY	Up-regulated	1.7747e-11	3.67616e-10	0.863415	0.816244	2.63755	31	RPS4X FAU RPS8 RPS7 RPS21 RPS14 RPS29 RPS13 RPS28 RPS6 RPS26 RPS25 RPS12 RPS27A RPS3A RPS24 RPS23 RPS3 RPS16 RPS17 SNRPB RPS5 RPSA SNRPG RPS10 RPS15 SNRPD3 RPS15A RPS19
REACTOME_ANTIGEN_PROCESSING_CROSS_PRESENTATION	Up-regulated	7.42179e-11	1.43488e-09	0.839089	0.737012	2.56427	45	PSMB9 HLA-E PSME1 HLA-C TAP1 B2M PSME2 PSMA2 PSMB10 CTSS PDIA3 PSMA4 UBB PSMB8 NCF1 RPS27A PSMB1 HMGB1 PSMB3 HLA-F SEC61B SEC61G CYBA UBA52 PSMA6 PSMA7 TAPBP HLA-A CYBB PSMA5 PSMD8 TAP2
REACTOME_VIRAL_INFECTION_PATHWAYS	Up-regulated	2.72688e-19	7.90797e-18	1.13309	0.555663	2.48315	247	PSMB9 STAT1 HLA-E CD79A PARP14 PSME1 HLA-C B2M RPL6 PARP9 RPLP0 PSME2 RPS4X FAU RPS8 EEF1A1 PPIA PSMA2 RPS7 SLC25A6 RPL5 RPL37 RPL24 RPL23 RPL30 RPL19 RPS21 PSMB10 RPS14 RPL39 RPL10 RPL7A RPS29 RPS13 RPL34 RPS28 RPL18A PSMA4 UBB RB1 BST2 RPL41 PSMB8 RPS6 RPL18 RPLP2 RPL36A RPS26 RPS25 RPL38 RPS12 RPS27A RPL32 RPS3A RPS24 RPL8 RPS23 HSP90AB1 RPL9 RPL22 ISG15 RPL29 RPL14 PSMB1 STAT2 RPS3 RPL28 CD79…
REACTOME_CELLULAR_RESPONSES_TO_STIMULI	Up-regulated	1.01969e-17	2.81629e-16	1.08644	0.562137	2.47513	217	PSMB9 PSME1 RPL6 RPLP0 PSME2 RPS4X FAU RPS8 COX4I1 EEF1A1 PSMA2 RPS7 RPL5 RPL37 RPL24 RPL23 RPL30 RPL19 RPS21 PSMB10 RPS14 RPL39 RPL10 RPL7A RPS29 RPS13 RPL34 RPS28 RPL18A PSMA4 UBB RB1 RPL41 PSMB8 DNAJA1 RPS6 RPL18 RPLP2 RPL36A COX6A1 RPS26 RPS25 NCF1 RPL38 ATP6V1G1 RPS12 TXNIP EIF2S2 RPS27A RPL32 RPS3A RPS24 GSTP1 RPL8 RPS23 HSP90AB1 RPL9 RPL22 RPL29 RPL14 PSMB1 RPS3 RPL28 RPL12 PSMB3 RPS16 SOD…
WP_ALLOGRAFT_REJECTION	Up-regulated	1.78296e-08	2.7949e-07	0.733762	0.779315	2.45423	28	STAT1 HLA-E HLA-DPA1 HLA-C HLA-DRB1 IL22 CD40 HLA-F HLA-DQA2 HLA-DQA1 HLA-DPB1 HLA-DQB1 VIM HLA-DRA HLA-DMA HLA-A IFNG
REACTOME_INFECTIOUS_DISEASE	Up-regulated	5.52805e-20	1.68751e-18	1.15122	0.539263	2.44614	293	PSMB9 STAT1 ACTB HLA-E CD79A PARP14 PSME1 ARPC3 HLA-C B2M RPL6 PARP9 RPLP0 PSME2 RPS4X RNF213 FAU RPS8 EEF1A1 PPIA PSMA2 RPS7 SLC25A6 RPL5 RPL37 RPL24 RPL23 RPL30 RPL19 RPS21 PSMB10 RPS14 RPL39 RPL10 RPL7A RPS29 RPS13 RPL34 RPS28 RPL18A PSMA4 UBB RB1 BST2 RPL41 PSMB8 RPS6 RPL18 RPLP2 RPL36A GNG5 RPS26 RPS25 RPL38 RPS12 TXNIP RPS27A RPL32 ACTG1 RPS3A RPS24 RPL8 ARPC2 RPS23 HSP90AB1 RPL9 RPL22 ISG1…
REACTOME_SARS_COV_2_HOST_INTERACTIONS	Up-regulated	1.67192e-10	3.03035e-09	0.826657	0.652747	2.43936	67	STAT1 HLA-E HLA-C B2M RPS4X FAU RPS8 RPS7 RPS21 RPS14 RPS29 RPS13 RPS28 UBB RPS6 RPS26 RPS25 RPS12 RPS27A RPS3A RPS24 RPS23 HSP90AB1 ISG15 STAT2 RPS3 RPS16 YWHAB HLA-F RPS17 SNRPB RPS5 IRF7 UBA52 HLA-A RPSA SNRPG RPS10 RPS15 SNRPD3 RPS15A UBE2V1 RPS19
KEGG_PARKINSONS_DISEASE	Up-regulated	1.98294e-08	2.94899e-07	0.733762	0.64046	2.35822	58	UBE2L6 COX4I1 MT-ATP8 SLC25A6 ATP5F1E UBB COX6A1 COX7A2 ATP5F1D UQCR10 UQCR11 ATP5MC2 SLC25A5 NDUFA4 COX6C NDUFB9 NDUFA1 COX5B COX7C ATP5PO COX7B UQCRB ATP5PF NDUFA3 NDUFC2 NDUFB8 COX8A UQCRQ SDHA VDAC1 NDUFV2 UQCRFS1 ATP5MC3 COX6B1 ATP5PB NDUFB1 PARK7 NDUFA7 ATP5PD ATP5MC1 NDUFB7 NDUFAB1 NDUFA2 NDUFS6 NDUFB4 UBE2L3 NDUFS7 NDUFB10 ATP5F1B
WP_ELECTRON_TRANSPORT_CHAIN_OXPHOS_SYSTEM_IN_MITOCHONDRIA	Up-regulated	1.76735e-08	2.7949e-07	0.733762	0.637366	2.35525	61	COX4I1 MT-ATP8 SLC25A6 ATP5F1E COX6A1 COX7A2 COX17 ATP5F1D UQCR10 UQCR11 ATP5MC2 SLC25A5 NDUFA4 COX6C NDUFB9 NDUFA1 COX5B NDUFA13 COX7C ATP5PO COX7B UQCRB ATP5PF NDUFA3 NDUFC2 NDUFB8 COX8A UQCRQ ATP5MF ATP5IF1 NDUFA12 SDHA NDUFV2 UQCRFS1 ATP5MC3 COX6B1 ATP5PB NDUFB1 NDUFA7 ATP5PD ATP5ME ATP5MC1 NDUFB7 NDUFAB1 NDUFA2 NDUFS6 NDUFB4 NDUFS7 NDUFB10 NDUFA11 ATP5F1B
WP_TYPE_II_INTERFERON_SIGNALING	Up-regulated	1.05153e-07	1.3553e-06	0.704976	0.834576	2.34996	18	IRF1 PSMB9 STAT1 SOCS1 GBP1 TAP1 IRF9 ISG15 STAT2 EIF2AK2 CYBB IRF2 IFNG JAK2 IFIT2 IFI6
REACTOME_CYTOKINE_SIGNALING_IN_IMMUNE_SYSTEM	Up-regulated	7.29534e-12	1.62742e-10	0.875325	0.493636	2.1847	229	IRF1 GBP4 PSMB9 STAT1 GBP2 GBP5 SOCS1 GBP1 HLA-E HLA-DPA1 ISG20 TRIM22 UBE2L6 PSME1 HLA-C B2M RPLP0 PSME2 IFITM2 HLA-DRB1 IL22 PPIA PSMA2 ALPK1 PSMB10 CD40 PSMA4 IL2RG UBB BST2 PSMB8 IRF9 SP100 HNRNPF EIF2S2 RPS27A ISG15 IFITM1 PSMB1 HMGB1 STAT2 XAF1 MIF PSMB3 IFI30 HLA-F SOD2 LTB HLA-DQA2 BLNK HLA-DQA1 HLA-DPB1 HLA-DQB1 MX1 CFL1 IRF7 EIF2AK2 IFI35 VIM HLA-DRA NLRC5 TRIM5 UBA52 PSMA6 PSMA7 HLA-A …
REACTOME_NUCLEOTIDE_EXCISION_REPAIR	Up-regulated	0.00121994	0.00441519	0.45506	0.604031	1.90222	28	ACTB SUMO2 UBB RPS27A UBA52 POLE4 HMGN1 POLD4 POLR2K RPA3 POLR2H RBX1 RAD23A PARP1 POLR2L UBE2I POLR2I POLE3 POLD2 POLR2J
REACTOME_INNATE_IMMUNE_SYSTEM	Up-regulated	3.18546e-07	3.93099e-06	0.674963	0.425342	1.87936	226	PSMB9 SOCS1 ACTB HLA-E UBE2L6 PSME1 ARPC3 HLA-C B2M SRP14 PSME2 FTH1 EEF1A1 PPIA PSMA2 ALPK1 IFI16 PSMB10 CTSS PSMA4 UBB BST2 PSMB8 FTL NCF1 ATP6V1G1 TXNIP RPS27A ACTG1 GSTP1 ARPC2 HSP90AB1 ISG15 PSMB1 HMGB1 MIF ARPC1B PSMB3 CASP4 CTSZ GDI2 NPC2 APRT CFL1 IRF7 LAT2 NLRC5 CYBA UBA52 PSMA6 PSMA7 IGLC2 CALM1 CSNK2B CYBB S100A11 HSPA8 TIFA ALOX5 NME2 PSMA5 POLR2K UBE2V1 PSMD8 TMEM179B KPNB1 ACTR3 NDU…
REACTOME_PROTEIN_LOCALIZATION	Up-regulated	0.00243289	0.00775315	0.431708	0.566833	1.83162	31	SLC25A6 CHCHD2 UBB GSTK1 RPS27A COX17 TOMM6 SEC61B SEC61G UBA52 ECH1 NDUFB8 TOMM20 VDAC1 CHCHD7 ATP5MC1 TIMM10 ATP5F1B TIMM8B GET3 FIS1 PEX2
REACTOME_HCMV_INFECTION	Down-regulated	0.0109041	0.0273784	0.38073	-0.527906	-1.66248	21	TBL1XR1 VPS37B RANBP2 NFKB1 NUP98 NUP153 TBL1X UBAP1 NUP58 ITGB1 EZH2
REACTOME_INOSITOL_PHOSPHATE_METABOLISM	Down-regulated	0.0100614	0.0260519	0.38073	-0.578867	-1.67275	15	INPP5A PLCG2 IP6K1 INPP5D IPMK ITPKB PLCB1
WP_PLEURAL_MESOTHELIOMA	Down-regulated	0.0012256	0.00441519	0.45506	-0.38308	-1.67693	81	KMT2C MAP4K4 BCL2 CD44 ATM AKT3 IGF1R OGT NFKB1 CTNNB1 RPS6KA3 VGLL4 JUN FOXO1 SOS1 MAP3K2 PDK1 MAP3K1 MDM4 MAP4K3 HIF1A GSK3B ROR1 PTK2 VEGFB RASSF6 PIK3CA COL4A3 ITGB1 ATF2 EZH2 NDRG1 PIK3CB MAP2K1 TCF7 BTRC MDM2 RYK KIT PAK1
WP_ECTODERM_DIFFERENTIATION	Down-regulated	0.0111747	0.0278169	0.38073	-0.523818	-1.72881	24	FYN OGT PPFIBP2 RAB8B CTNNB1 PDE7A GRAMD1B TRIM33 NFATC1 TBL1X GLB1 ZBTB16 NARS2 HMGB2
REACTOME_SPHINGOLIPID_METABOLISM	Down-regulated	0.00689959	0.019056	0.407018	-0.595156	-1.74431	16	SGMS1 ESYT2 CERT1 GLB1 SGPP2 SGPP1 ASAH1 SAMD8 HEXA PPM1L
KEGG_WNT_SIGNALING_PATHWAY	Down-regulated	0.00407604	0.0121861	0.407018	-0.511994	-1.75376	28	SMAD3 TBL1XR1 PPP2R5C CTNNB1 JUN PPP3R1 NFAT5 PLCB1 GSK3B NFATC1 TBL1X NFATC2 CREBBP TCF7 BTRC
REACTOME_RHOQ_GTPASE_CYCLE	Down-regulated	0.00236296	0.00761398	0.431708	-0.587695	-1.80377	19	FNBP1 RHOQ ARHGEF7 SLC4A7 TFRC WWP2 CDC42EP3 ARHGAP17 PREX1 PAK1 SRGAP2 MPP7 ARHGAP26
REACTOME_REGULATION_OF_LIPID_METABOLISM_BY_PPARALPHA	Down-regulated	0.00214639	0.00699386	0.431708	-0.589907	-1.81056	19	TBL1XR1 SREBF2 MED13L CDK19 MED13 RORA TBL1X NCOA2 CREBBP HMGCS1 SIN3A AHR PPARA TIAM2 ABCA1
REACTOME_SIGNALING_BY_NUCLEAR_RECEPTORS	Down-regulated	0.000757893	0.00299033	0.477271	-0.456873	-1.82863	52	BCL2 TBL1XR1 PDK3 AKT3 FOXO3 TNRC6B GNG7 IGF1R TNRC6A CHD1 ESR2 GNB1 JUN PDK1 MYLIP KDM4B XPO1 PTK2 CDKN1B TBL1X PIK3CA NCOA2 CREBBP ABCG1 ATF2 ARL4C CBFB
WP_DNA_DAMAGE_RESPONSE_ONLY_ATM_DEPENDENT	Down-regulated	0.00225422	0.00730419	0.431708	-0.518241	-1.85312	32	SMAD3 BCL2 PPP2R5C ATM AKT3 FOXO3 NFKB1 CTNNB1 JUN SOS1 PDK1 MAP3K1 GSK3B CDKN1B PIK3CA CCNG2 PIK3CB BCL2L11 TCF7 MDM2
WP_INTEGRIN_MEDIATED_CELL_ADHESION	Down-regulated	0.00126196	0.00451812	0.45506	-0.604284	-1.85469	19	RAPGEF1 FYN AKT3 SOS1 ARHGEF7 BRAF RAP1B PTK2 MAPK6 ITGB1 MAP2K1 PAK1
WP_CORTICOTROPIN_RELEASING_HORMONE_SIGNALING_PATHWAY	Down-regulated	0.000769343	0.00301499	0.477271	-0.639182	-1.92542	18	BCL2 NR4A2 PLCG2 JUNB NFKB1 CTNNB1 GNB1 BRAF RAP1B GSK3B PTK2 NCOA2
WP_T_CELL_RECEPTOR_SIGNALING_PATHWAY	Down-regulated	0.000603405	0.00243038	0.477271	-0.625375	-1.93166	20	CARD11 CBLB FYN GAB2 NFKB1 JUN SOS1 REL NFATC1 NFATC2 ATF2 SH2B3 MAP2K1 PAK1 CD247
REACTOME_NEGATIVE_REGULATION_OF_THE_PI3K_AKT_NETWORK	Down-regulated	0.000701345	0.00278617	0.477271	-0.616099	-1.94021	21	FYN PIP4K2A PPP2R5C GAB2 AKT3 PIK3AP1 ESR2 PHLPP1
WP_TGF_BETA_SIGNALING_PATHWAY	Down-regulated	0.000289037	0.00133049	0.498493	-0.561737	-1.9783	30	ZEB1 SMAD3 MEF2A JUNB JUN SOS1 PDK1 NUP153 PTK2 SPTBN1 CREBBP TGFBR1 ITGB1 ATF2 MAP2K1 PRKAR2A WWP1 BTRC SIN3A
REACTOME_PI3K_AKT_SIGNALING_IN_CANCER	Down-regulated	0.000194737	0.000957182	0.518848	-0.637817	-2.0512	22	FYN GAB2 AKT3 PIK3AP1 FOXO3 ESR2 FOXO1 GSK3B CDKN1B RICTOR PIK3CA PIK3CB MDM2 KIT
REACTOME_GLYCOSAMINOGLYCAN_METABOLISM	Down-regulated	0.000232081	0.00110723	0.518848	-0.69996	-2.05148	16	UST CHST11 CD44 B4GALT1 ST3GAL1 XYLT1 EXT1 GLB1 CSGALNACT1 HEXA CSGALNACT2 B4GALT5
KEGG_ERBB_SIGNALING_PATHWAY	Down-regulated	9.20691e-05	0.000518447	0.538434	-0.692949	-2.08738	18	CBLB PLCG2 AKT3 JUN SOS1 BRAF GSK3B PTK2 CDKN1B PIK3CA PIK3CB MAP2K1 PAK1
REACTOME_CHROMATIN_MODIFYING_ENZYMES	Down-regulated	1.69709e-05	0.000138636	0.57561	-0.52199	-2.09398	54	KMT2C UTY TBL1XR1 ATF7IP ARID1B KDM4C ARID5B SMYD3 KDM2B ASH1L ARID2 OGT KAT6A KDM2A PHF20 NFKB1 RCOR1 NSD3 KDM5B ARID1A SMARCA2 USP22 KDM4B YEATS2 MSL2 TBL1X KDM5A NCOA2 CREBBP ATF2 EZH2 SETDB2
PID_MET_PATHWAY	Down-regulated	9.60078e-05	0.000535428	0.538434	-0.632979	-2.10129	25	RAPGEF1 GAB2 SH3KBP1 CTNNB1 EPS15 JUN RANBP9 SOS1 MAP3K1 RAP1B NUMB PTK2 PIK3CA RANBP10 PTPRJ MAP2K1 EIF4E PAK1
WP_EPITHELIAL_TO_MESENCHYMAL_TRANSITION_IN_COLORECTAL_CANCER	Down-regulated	4.64755e-05	0.000314737	0.557332	-0.689578	-2.12996	20	ZEB1 SMAD3 AKT3 CTNNB1 SOS1 HIF1A GSK3B PIK3CA TGFBR1 COL4A3 EZH2 PIK3CB MAP2K1 PAK1
WP_PATHWAYS_AFFECTED_IN_ADENOID_CYSTIC_CARCINOMA	Down-regulated	4.93883e-05	0.000329255	0.557332	-0.729978	-2.13945	16	KMT2C ARID5B ATM FOXO3 ERBIN KAT6A FBXW7 ARID1A SMARCA2 TLK1 PIK3CA CREBBP
KEGG_MAPK_SIGNALING_PATHWAY	Down-regulated	2.12593e-05	0.00016582	0.57561	-0.574389	-2.1835	40	MAP4K4 AKT3 NFKB1 RPS6KA3 JUN PPM1B DUSP10 SOS1 MAP3K2 PPP3R1 MAP3K1 BRAF RAP1B MAP4K3 DUSP2 RRAS2 DUSP16 TAB2 NFATC2 TGFBR1 MAPK8IP3 ATF2 NF1 MAP2K1 PAK1 GNA12 RPS6KA2 IL1R1
WP_ANGIOPOIETIN_LIKE_PROTEIN_8_REGULATORY_PATHWAY	Down-regulated	2.18906e-06	2.39558e-05	0.627257	-0.721049	-2.37975	24	MAP4K4 RAPGEF1 CBLB SREBF2 FOXO3 SESN3 RHOQ RPS6KA3 FOXO1 SOS1 MAP3K2 MAP3K1 MAP4K3 GSK3B RICTOR PIK3CA MAPK6 PIK3CB MAP2K1 EIF4E
Endothelial cells: canonical pathways gene sets (c2.cp.v2023.2.Hs.symbols.gmt)
pathway	Enrichment	pval	padj	log2err	ES	NES	size	leadingEdge
PID_ATF2_PATHWAY	Up-regulated	2.56214e-07	4.59398e-06	0.674963	0.791833	2.7618	17	HES1 ATF3 JUN CXCL8 TGFB2 SELE DUSP5 MAPK8 GADD45A IFNG DUSP10 POU2F1
WP_OVERVIEW_OF_PROINFLAMMATORY_AND_PROFIBROTIC_MEDIATORS	Up-regulated	1.42773e-05	0.000215839	0.593325	0.725525	2.53052	17	CXCL2 CXCL3 CXCL8 CSF3 CXCL1 IFNG IL22 CXCL11 IL7 CCL5 CXCL5
WP_SARS_COV_2_INNATE_IMMUNITY_EVASION_AND_CELL_SPECIFIC_IMMUNE_RESPONSE	Up-regulated	2.8409e-05	0.00039579	0.57561	0.723089	2.49077	16	CXCL2 CXCL3 CXCL8 RIPK1 CXCL1 STAT1 CXCL11 TRAF3 CCL5 CXCL5
PID_SMAD2_3NUCLEAR_PATHWAY	Up-regulated	0.000532787	0.00339486	0.477271	0.616318	2.21553	18	SERPINE1 ATF3 JUN HSPA8 NR3C1 CDKN1A CDKN2B
WP_TH17_CELL_DIFFERENTIATION_PATHWAY	Up-regulated	0.0016667	0.00829047	0.45506	0.617387	2.08934	15	JUN NFKBIA PPP3CA MAPK8 IFNG STAT1 IL22 NFATC1 PER1
WP_IL_1_SIGNALING_PATHWAY	Up-regulated	0.00330133	0.0135115	0.431708	0.59717	2.05703	16	JUN SQSTM1 PELI1 NFKBIA TAB2 MAPK8 NFKBIB
BIOCARTA_PPARA_PATHWAY	Up-regulated	0.00260408	0.0116729	0.431708	0.566509	2.03648	18	JUN NRIP1 HSPA1A CITED2 NFKBIA PTGS2
KEGG_TOLL_LIKE_RECEPTOR_SIGNALING_PATHWAY	Up-regulated	0.0018985	0.00920593	0.45506	0.529397	2.01341	25	JUN CXCL8 RIPK1 PIK3R3 NFKBIA TAB2 MAPK8 STAT1 CXCL11 TRAF3 CCL5
PID_CMYB_PATHWAY	Up-regulated	0.00207688	0.0098844	0.431708	0.527336	2.00557	25	HES1 MAT2A BIRC3 KITLG PTGS2 PPP3CA ATP2B1 TAB2 HSPA8 CDKN1A
WP_ENDODERM_DIFFERENTIATION	Up-regulated	0.00279127	0.0120841	0.431708	0.545665	1.99324	20	TCF4 EXT1 CDYL DUSP5 APP DDAH1 EZH2 STAT1 NR3C1
WP_APOPTOSIS_MODULATION_AND_SIGNALING	Up-regulated	0.00318991	0.0133802	0.431708	0.507296	1.90553	23	JUN TNFRSF10D HSPA1A BIRC3 RIPK1 NFKBIA PMAIP1 MAPK8 TRAF3 BCL2L11
WP_P53_TRANSCRIPTIONAL_GENE_NETWORK	Up-regulated	0.0114456	0.0402948	0.38073	0.517218	1.85467	19	SERPINE1 SAT1 TNFRSF10D PMAIP1 GADD45A CDKN1A
REACTOME_ACTIVATION_OF_ANTERIOR_HOX_GENES_IN_HINDBRAIN_DEVELOPMENT_DURING_EARLY_EMBRYOGENESIS	Up-regulated	0.0048325	0.0187289	0.407018	0.48804	1.82889	21	POLR2A JUN MAFB EZH2 KDM6A
WP_NUCLEAR_RECEPTORS_META_PATHWAY	Up-regulated	0.000472927	0.00311647	0.498493	0.366858	1.80276	69	HES1 JUN DNAJB1 NRIP1 PLK2 GADD45B SERPINB9 HSPA1A SQSTM1 BIRC3 TGFB2 RGS2 SLC7A5 PTGS2 CDKN1C GCLC IFNG NR3C1 SLC19A2
KEGG_MAPK_SIGNALING_PATHWAY	Up-regulated	0.000838979	0.00486356	0.477271	0.400084	1.80071	52	JUN GADD45B HSPA1A HSPA2 TGFB2 PPP3CA DUSP16 HSPA1B DUSP5 GNG12 TAB2 HSPA8 PLA2G4A MAPK8 GADD45A RAP1B DUSP10 STK3
REACTOME_RNA_POLYMERASE_II_TRANSCRIBES_SNRNA_GENES	Up-regulated	0.0038421	0.0155092	0.431708	0.455481	1.78469	28	POLR2A GTF2B GTF2A1 NABP1 ELL2 INTS6 TAF13 POU2F1
WP_SMALL_CELL_LUNG_CANCER	Up-regulated	0.00644934	0.0243747	0.407018	0.44953	1.77142	29	TRAF1 GADD45B BIRC3 CKS2 PIK3R3 NFKBIA PTGS2 CDKN1C GADD45A CDKN1A CDKN2B TRAF3 CCNE2 NFKBIB
REACTOME_POST_TRANSLATIONAL_PROTEIN_MODIFICATION	Down-regulated	0.000137583	0.00117863	0.518848	-0.377768	-1.45693	369	RPS6 HLA-A RPS27A RPL27A RPL8 ACTB RPS23 RPS2 UBA52 EEF1A1 HSP90B1 CD59 PDIA6 SUMO2 TUBA1B DAD1 ELOB ARF1 CALM1 PSMA7 TIMP1 PDIA3 EEF2 CANX LMAN1 KDELR2 HNRNPK ST6GALNAC3 RAB13 TOMM20 CALU VDAC1 SEC31A CALR PSMA4 TMED10 SEM1 PARK7 SELENOS IGFBP7 NPM1 GALNT18 COMMD6 PSMA6 SPARCL1 DYNC1I2 RAB1A SKP1 DYNLL1 SNX3 RBX1 ASPH TGFBR2 ARFGAP3 DNAJC3 TMED9 LGALS1 ADAMTS9 PRSS23 COPA PLAUR P4HB IGFBP4 MCFD2…
REACTOME_VESICLE_MEDIATED_TRANSPORT	Down-regulated	7.89527e-05	0.000862779	0.538434	-0.427824	-1.60957	203	RPS27A ACTB UBA52 ACTG1 HSP90B1 CD59 ARPC2 TUBA1B YWHAB ARPC3 RAC1 ARF1 YWHAE CALM1 LMAN1 COL4A2 KDELR2 COL4A1 RAB13 SEC31A CALR SPARC TMED10 MYH9 CHMP2A GABARAPL2 DYNC1I2 GABARAP RAB1A DYNLL1 GOLGA4 FTL ACBD3 ARFGAP3 TMED9 AP2S1 COPA ARPC5 ACTR3 MCFD2 TMED2 SEC24D VPS28 CAPZB KDELR1 CHMP5 YWHAH AAK1 TMF1 ARF4 RIN2 TMED7 LMAN2 TFG CD55 CNIH1 RAB5C PICALM COPB1 COPE SURF4 DAB2 ACTR2 SEC23A PIK3C2A…
PID_MYC_ACTIV_PATHWAY	Down-regulated	0.00761483	0.0280911	0.407018	-0.572695	-1.65212	26	GAPDH RPL11 ENO1 NME2 LDHA PTMA EIF4A1 NPM1 MTDH
REACTOME_INNATE_IMMUNE_SYSTEM	Down-regulated	5.25944e-08	1.09595e-06	0.719513	-0.446755	-1.70958	294	CD63 RPS27A ACTB HLA-B UBA52 EEF1A1 ACTG1 SRP14 MIF HLA-C NME2 HMGB1 TUBB HSP90B1 CD59 ARPC1B CFL1 B2M ARPC2 PECAM1 HLA-E ARPC3 RAC1 CALM1 GSTP1 BRI3 PSMA7 CDC42 EEF2 CD81 S100A11 TXN IFI16 CD93 PSMA4 ELMO1 MYH9 PGAM1 SEM1 HSP90AB1 IQGAP1 MEF2C ATOX1 PSMA6 BST2 SKP1 DYNLL1 CCT8 FTL LGALS3 DNAJC3 CSNK2B WASF2 ARPC5 PLAUR ACTR3 CAP1 GMFG PTPRB FABP5 PCBP2 PSME2 PSMB8 PA2G4 PSMB3 CYSTM1 ATP6V1G1 PAK…
REACTOME_SIGNALING_BY_ALK_IN_CANCER	Down-regulated	0.00329551	0.0135115	0.431708	-0.590397	-1.71138	27	RPS6 EEF1G TPM4 TPM3 SEC31A MYH9 NPM1 SKP1 RBX1 RANBP2 JUNB BIRC6 PRKAR1A TFG MSN RRBP1
KEGG_LEUKOCYTE_TRANSENDOTHELIAL_MIGRATION	Down-regulated	0.00102397	0.00563917	0.45506	-0.557501	-1.73568	38	ACTB ACTG1 PECAM1 MYL12A MYL12B RAC1 CD99 GNAI2 ITGB1 CDC42 ESAM RAPGEF4 CXCR4 CYBA CLDN5 VASP RHOA MSN
REACTOME_SMOOTH_MUSCLE_CONTRACTION	Down-regulated	0.00446405	0.0177412	0.407018	-0.671119	-1.74671	16	MYL12A TPM4 MYL6 MYL12B CALM1 TPM3 CALD1 PAK2 ANXA2 DYSF
WP_COMPLEMENT_SYSTEM	Down-regulated	0.002715	0.011979	0.431708	-0.645861	-1.7885	21	RPS19 CD59 GNAI2 TXN CALR CD93 CSNK1A1 PLAUR ICAM2 LAMB1 CD55 CD46 C1QBP
WP_VEGFA_VEGFR2_SIGNALING	Down-regulated	1.70631e-07	3.1323e-06	0.690132	-0.497877	-1.85237	170	RPS6 GAPDH RACK1 RPL5 RPLP2 RPS11 RPL18A RPL13A ACTG1 RPL27 RPL26 CLIC1 TMSB4X RPL7 HMGB1 LDHA PTMA PFN1 CFL1 RPL10A PDIA6 SSR4 RAC1 PGK1 YWHAE ITGB1 SH3BGRL3 ENG RHOC TMSB10 CDC42 TPM3 NAP1L1 LMAN1 SSR3 TXN CALU CALR SET MYH9 CAV1 IGFBP7 IQGAP1 MEF2C SDF2L1 TMOD3 CRIP2 ATF4 ADAMTS9 PGF AP2S1 LDB2 PLAUR FLT1 P4HB HERPUD1 CAPZB PAK2 ZC3H15 ERG TXNIP DNAJB9 RHOJ
KEGG_VIBRIO_CHOLERAE_INFECTION	Down-regulated	0.000195214	0.00156781	0.518848	-0.670949	-1.89695	23	ACTB ACTG1 SEC61B SEC61G ARF1 KDELR2 ERO1A KDELR1 ATP6V1G1 ATP6V1F ATP6V0B ATP6V0E1 SEC61A1 PDIA4
REACTOME_NEUTROPHIL_DEGRANULATION	Down-regulated	9.46996e-08	1.87214e-06	0.704976	-0.518174	-1.91557	145	CD63 HLA-B EEF1A1 SRP14 MIF HLA-C NME2 HMGB1 TUBB CD59 B2M PECAM1 RAC1 GSTP1 BRI3 EEF2 S100A11 CD93 PGAM1 HSP90AB1 IQGAP1 BST2 DYNLL1 CCT8 FTL LGALS3 DNAJC3 CSNK2B ARPC5 PLAUR CAP1 GMFG PTPRB FABP5 PA2G4 CYSTM1 VAT1 XRCC5 CYBA APRT TSPAN14 DYNLT1 STOM ILF2 PSMD7 PSMD13 KPNB1 ANXA2 PPIA NDUFC2 CCT2 PSMA2 CD55 RAB5C XRCC6 COPB1 RHOA MLEC PRDX4 SURF4 PRCP ACTR2 PKM ERP44 OSTF1 SVIP SERPINB6 ATG7 PSM…
KEGG_PROTEIN_EXPORT	Down-regulated	7.94518e-05	0.000862779	0.538434	-0.733093	-1.99353	19	SRP14 SPCS2 SEC61B SEC61G HSPA5 SEC62 SEC11A SPCS3 SRP72 SRP19 SEC63 SRP54 SEC61A1 SEC11C SRPRA
REACTOME_ANTIGEN_PRESENTATION_FOLDING_ASSEMBLY_AND_PEPTIDE_LOADING_OF_CLASS_I_MHC	Down-regulated	2.45606e-05	0.00035067	0.57561	-0.766114	-2.01495	17	HLA-A HLA-B HLA-C B2M HLA-E HSPA5 PDIA3 CANX SEC31A CALR
KEGG_CARDIAC_MUSCLE_CONTRACTION	Down-regulated	5.01422e-07	8.59103e-06	0.659444	-0.725904	-2.13972	30	MT-CO2 COX4I1 MT-CO3 MT-CYB COX7C TPM4 UQCRB TPM3 COX7A2 COX6C MT-CO1 UQCRH UQCR11 COX8A COX5B COX7A2L COX5A UQCRQ COX6B1 COX7B ATP1B3
REACTOME_ANTIGEN_PROCESSING_CROSS_PRESENTATION	Down-regulated	9.8596e-08	1.90044e-06	0.704976	-0.676877	-2.20303	48	HLA-A RPS27A HLA-B UBA52 HLA-C HMGB1 SEC61B B2M SEC61G HLA-E PSMA7 PDIA3 CALR PSMA4 SEM1 PSMA6 PSME2 PSMB8 PSMB3 CYBA PSMD7 PSMD13 PSMD8 PSMA2 SEC61A1 PSMC5 PSMB6 PSMC1 PSMA1 IKBKB PSMB4 STX4 PSMB2 PSMC4 PSMB1 PSMB9
KEGG_PARKINSONS_DISEASE	Down-regulated	2.71462e-11	6.15581e-10	0.863415	-0.650489	-2.28108	81	MT-ND3 MT-ATP6 MT-CO2 COX4I1 MT-CO3 MT-ND4 MT-CYB COX7C MT-ND1 UQCRB ATP5MC2 MT-ND2 COX7A2 NDUFB4 VDAC1 NDUFA4 COX6C MT-CO1 PARK7 NDUFS5 ATP5F1E UQCRH UQCR11 SLC25A6 COX8A NDUFS6 COX5B NDUFB8 COX7A2L COX5A ATP5PF UQCRQ UBE2J1 COX6B1 COX7B VDAC2 ATP5F1D ATP5F1B ATP5MC3 ATP5PO NDUFB2 NDUFA1 NDUFB3 NDUFC1 MT-ND6 NDUFC2 NDUFB6 NDUFAB1 ATP5F1C NDUFB7 COX6A1 ATP5F1A ATP5PB SLC25A5 ATP5PD NDUFV2 NDUFB1
WP_ELECTRON_TRANSPORT_CHAIN_OXPHOS_SYSTEM_IN_MITOCHONDRIA	Down-regulated	2.94384e-12	7.09281e-11	0.898671	-0.66717	-2.34866	83	MT-ND3 MT-ATP6 MT-CO2 COX4I1 MT-CO3 MT-ND4 MT-CYB COX7C MT-ND1 UQCRB ATP5MC2 MT-ND2 COX7A2 NDUFB4 NDUFA4 COX6C ATP5MG MT-CO1 NDUFS5 ATP5F1E NDUFA13 UQCRH UQCR11 SLC25A6 COX8A NDUFS6 COX5B NDUFB8 COX7A2L ATP5IF1 COX5A ATP5PF UQCRQ COX6B1 COX7B ATP5F1D ATP5F1B ATP5MC3 ATP5PO NDUFB2 NDUFA1 NDUFB3 NDUFC1 MT-ND6 NDUFC2 COX17 NDUFB6 NDUFAB1 ATP5F1C NDUFB7 COX6A1 NDUFA12 ATP5F1A ATP5ME ATP5PB SLC25A5 AT…
REACTOME_METABOLISM_OF_RNA	Down-regulated	3.02167e-31	1.05896e-29	1.45334	-0.620969	-2.38049	310	RPS3 RPL10 RPS6 RPL34 RPL21 RPS14 RPS28 RPS4X RPS13 RPL11 RPS27 RPL9 RPL13 RPS27A RPS18 RPS3A RPL3 RPS15A RPS29 RPL15 FAU RPL17 RPL5 RPL7A RPS9 RPL27A RPS12 RPL8 RPL29 RPLP2 RPL30 RPL18 RPS23 RPS2 RPL32 RPS16 RPS8 RPL22 RPS19 RPS10 RPS11 UBA52 RPL18A RPL13A RPL35A RPS7 RPLP1 RPL19 RPS21 RPL37A RPS5 RPS24 RPL12 RPL23 RPL24 RPL27 RPL23A RPL26 RPL14 RPL36A RPL6 RPL7 RPL35 YBX1 RPL41 RPL39 RPS15 RPL3…
REACTOME_INFECTIOUS_DISEASE	Down-regulated	1.65491e-43	7.08853e-42	1.72082	-0.64385	-2.48144	373	RPS3 RPL10 RPS6 RPL34 RPL21 RPS14 RPS28 RPS4X HLA-A RPS13 RPL11 RPS27 RPL9 RPL13 RPS27A RPS18 RPS3A RPL3 RPS15A RPS29 RPL15 FAU RPL17 RPL5 RPL7A RPS9 RPL27A RPS12 RPL8 RPL29 RPLP2 RPL30 ACTB RPL18 RPS23 HLA-B RPS2 RPL32 RPS16 RPS8 RPL22 RPS19 RPS10 RPS11 UBA52 RPL18A RPL13A RPL35A ENO1 RPS7 RPLP1 RPL19 EEF1A1 RPS21 RPL37A ACTG1 RPS5 RPS24 RPL12 RPL23 PPIB FKBP1A RPL24 RPL27 RPL23A RPL26 RPL14 RPL…
REACTOME_CELLULAR_RESPONSES_TO_STIMULI	Down-regulated	8.2126e-39	3.16596e-37	1.6217	-0.652415	-2.5031	312	RPS3 RPL10 RPS6 RPL34 RPL21 RPS14 RPS28 RPS4X RPS13 RPL11 RPS27 RPL9 RPL13 RPS27A RPS18 RPS3A RPL3 RPS15A RPS29 RPL15 FAU RPL17 RPL5 RPL7A RPS9 RPL27A RPS12 RPL8 RPL29 RPLP2 RPL30 RPL18 RPS23 RPS2 RPL32 RPS16 RPS8 RPL22 RPS19 RPS10 RPS11 UBA52 RPL18A RPL13A RPL35A RPS7 RPLP1 RPL19 EEF1A1 RPS21 RPL37A RPS5 RPS24 RPL12 RPL23 RPL24 RPL27 RPL23A RPL26 RPL14 RPL36A RPL6 RPL7 RPL35 MT-CO2 RPL41 RPL39 C…
REACTOME_VIRAL_INFECTION_PATHWAYS	Down-regulated	2.42248e-41	9.83017e-40	1.672	-0.661659	-2.53794	311	RPS3 RPL10 RPS6 RPL34 RPL21 RPS14 RPS28 RPS4X HLA-A RPS13 RPL11 RPS27 RPL9 RPL13 RPS27A RPS18 RPS3A RPL3 RPS15A RPS29 RPL15 FAU RPL17 RPL5 RPL7A RPS9 RPL27A RPS12 RPL8 RPL29 RPLP2 RPL30 RPL18 RPS23 HLA-B RPS2 RPL32 RPS16 RPS8 RPL22 RPS19 RPS10 RPS11 UBA52 RPL18A RPL13A RPL35A RPS7 RPLP1 RPL19 EEF1A1 RPS21 RPL37A RPS5 RPS24 RPL12 RPL23 PPIB FKBP1A RPL24 RPL27 RPL23A RPL26 RPL14 RPL36A RPL6 HLA-C R…
REACTOME_SARS_COV_1_HOST_INTERACTIONS	Down-regulated	9.78282e-21	2.69377e-19	1.17789	-0.81098	-2.72343	60	RPS3 RPS6 RPS14 RPS28 RPS4X RPS13 RPS27 RPS27A RPS18 RPS3A RPS15A RPS29 FAU RPS9 RPS12 RPS23 RPS2 RPS16 RPS8 RPS19 RPS10 RPS11 UBA52 RPS7 EEF1A1 RPS21 RPS5 RPS24 PPIB FKBP1A RPS15 RPS25 RPSA YWHAB RPS17 YWHAE HNRNPA1 RPS20 RPS26 CAV1 NPM1 BST2
REACTOME_SARS_COV_2_HOST_INTERACTIONS	Down-regulated	3.50978e-24	1.07941e-22	1.27091	-0.775186	-2.73317	86	RPS3 RPS6 RPS14 RPS28 RPS4X HLA-A RPS13 RPS27 RPS27A RPS18 RPS3A RPS15A RPS29 FAU RPS9 RPS12 RPS23 HLA-B RPS2 RPS16 RPS8 RPS19 RPS10 RPS11 UBA52 RPS7 RPS21 RPS5 RPS24 HLA-C RPS15 RPS25 B2M RPSA YWHAB HLA-E RPS17 YWHAE RPS20 SNRPG SNRPB RPS26 CAV1 HSP90AB1 SNRPF
REACTOME_NERVOUS_SYSTEM_DEVELOPMENT	Down-regulated	1.55167e-45	7.03728e-44	1.75655	-0.724038	-2.74493	230	RPS3 RPL10 RPS6 RPL34 RPL21 RPS14 RPS28 RPS4X RPS13 RPL11 RPS27 RPL9 RPL13 RPS27A RPS18 RPS3A RPL3 RPS15A RPS29 RPL15 FAU RPL17 RPL5 RPL7A RPS9 RPL27A RPS12 RPL8 RPL29 RPLP2 RPL30 ACTB RPL18 RPS23 RPS2 RPL32 RPS16 RPS8 RPL22 RPS19 RPS10 RPS11 UBA52 RPL18A RPL13A RPL35A RPS7 RPLP1 RPL19 RPS21 RPL37A ACTG1 RPS5 RPS24 RPL12 RPL23 RPL24 RPL27 RPL23A RPL26 RPL14 RPL36A RPL6 RPL7 RPL35 RPL41 RPL39 RPS1…
REACTOME_SARS_COV_2_MODULATES_HOST_TRANSLATION_MACHINERY	Down-regulated	3.64003e-24	1.07941e-22	1.27091	-0.89324	-2.79709	40	RPS3 RPS6 RPS14 RPS28 RPS4X RPS13 RPS27 RPS27A RPS18 RPS3A RPS15A RPS29 FAU RPS9 RPS12 RPS23 RPS2 RPS16 RPS8 RPS19 RPS10 RPS11 RPS7 RPS21 RPS5 RPS24 RPS15 RPS25 RPSA RPS17 RPS20 SNRPG SNRPB RPS26 SNRPF
KEGG_MEDICUS_PATHOGEN_SARS_COV_2_NSP1_TO_TRANSLATION_INITIATION	Down-regulated	4.7736e-27	1.53352e-25	1.34993	-0.932329	-2.83083	33	RPS3 RPS6 RPS14 RPS28 RPS4X RPS13 RPS27 RPS27A RPS18 RPS3A RPS15A RPS29 FAU RPS9 RPS12 RPS23 RPS2 RPS16 RPS8 RPS19 RPS10 RPS11 RPS7 RPS21 RPS5 RPS24 RPS15 RPS25 RPSA RPS17 RPS20 RPS26
REACTOME_SARS_COV_1_MODULATES_HOST_TRANSLATION_MACHINERY	Down-regulated	2.84073e-27	9.52262e-26	1.35757	-0.925563	-2.8384	36	RPS3 RPS6 RPS14 RPS28 RPS4X RPS13 RPS27 RPS27A RPS18 RPS3A RPS15A RPS29 FAU RPS9 RPS12 RPS23 RPS2 RPS16 RPS8 RPS19 RPS10 RPS11 RPS7 EEF1A1 RPS21 RPS5 RPS24 RPS15 RPS25 RPSA RPS17 HNRNPA1 RPS20 RPS26
REACTOME_TRANSLATION	Down-regulated	2.43809e-53	1.44598e-51	1.90365	-0.792247	-2.96023	176	RPS3 RPL10 RPS6 RPL34 RPL21 RPS14 RPS28 RPS4X RPS13 RPL11 RPS27 RPL9 RPL13 RPS27A RPS18 RPS3A RPL3 RPS15A RPS29 RPL15 FAU RPL17 RPL5 RPL7A RPS9 RPL27A RPS12 RPL8 RPL29 RPLP2 RPL30 RPL18 RPS23 RPS2 RPL32 RPS16 RPS8 RPL22 RPS19 RPS10 RPS11 UBA52 RPL18A RPL13A RPL35A RPS7 RPLP1 RPL19 EEF1A1 RPS21 RPL37A RPS5 RPS24 SRP14 RPL12 EEF1G RPL23 RPL24 RPL27 RPL23A RPL26 RPL14 RPL36A RPL6 RPL7 RPL35 RPL41 RP…
REACTOME_SIGNALING_BY_ROBO_RECEPTORS	Down-regulated	1.53629e-48	7.89654e-47	1.81454	-0.825422	-3.03561	134	RPS3 RPL10 RPS6 RPL34 RPL21 RPS14 RPS28 RPS4X RPS13 RPL11 RPS27 RPL9 RPL13 RPS27A RPS18 RPS3A RPL3 RPS15A RPS29 RPL15 FAU RPL17 RPL5 RPL7A RPS9 RPL27A RPS12 RPL8 RPL29 RPLP2 RPL30 RPL18 RPS23 RPS2 RPL32 RPS16 RPS8 RPL22 RPS19 RPS10 RPS11 UBA52 RPL18A RPL13A RPL35A RPS7 RPLP1 RPL19 RPS21 RPL37A RPS5 RPS24 RPL12 RPL23 RPL24 RPL27 RPL23A RPL26 RPL14 RPL36A RPL6 RPL7 RPL35 RPL41 RPL39 RPS15 RPL37 PFN…
REACTOME_REGULATION_OF_EXPRESSION_OF_SLITS_AND_ROBOS	Down-regulated	1.38734e-50	7.64028e-49	1.85405	-0.845735	-3.07634	120	RPS3 RPL10 RPS6 RPL34 RPL21 RPS14 RPS28 RPS4X RPS13 RPL11 RPS27 RPL9 RPL13 RPS27A RPS18 RPS3A RPL3 RPS15A RPS29 RPL15 FAU RPL17 RPL5 RPL7A RPS9 RPL27A RPS12 RPL8 RPL29 RPLP2 RPL30 RPL18 RPS23 RPS2 RPL32 RPS16 RPS8 RPL22 RPS19 RPS10 RPS11 UBA52 RPL18A RPL13A RPL35A RPS7 RPLP1 RPL19 RPS21 RPL37A RPS5 RPS24 RPL12 RPL23 RPL24 RPL27 RPL23A RPL26 RPL14 RPL36A RPL6 RPL7 RPL35 RPL41 RPL39 RPS15 RPL37 RPS…
REACTOME_EUKARYOTIC_TRANSLATION_INITIATION	Down-regulated	1.30631e-61	1.00716e-59	2.0503	-0.903846	-3.21597	99	RPS3 RPL10 RPS6 RPL34 RPL21 RPS14 RPS28 RPS4X RPS13 RPL11 RPS27 RPL9 RPL13 RPS27A RPS18 RPS3A RPL3 RPS15A RPS29 RPL15 FAU RPL17 RPL5 RPL7A RPS9 RPL27A RPS12 RPL8 RPL29 RPLP2 RPL30 RPL18 RPS23 RPS2 RPL32 RPS16 RPS8 RPL22 RPS19 RPS10 RPS11 UBA52 RPL18A RPL13A RPL35A RPS7 RPLP1 RPL19 RPS21 RPL37A RPS5 RPS24 RPL12 RPL23 RPL24 RPL27 RPL23A RPL26 RPL14 RPL36A RPL6 RPL7 RPL35 RPL41 RPL39 RPS15 RPL37 RPS…
REACTOME_SRP_DEPENDENT_COTRANSLATIONAL_PROTEIN_TARGETING_TO_MEMBRANE	Down-regulated	3.4975e-62	2.99619e-60	2.06037	-0.897808	-3.22429	106	RPS3 RPL10 RPS6 RPL34 RPL21 RPS14 RPS28 RPS4X RPS13 RPL11 RPS27 RPL9 RPL13 RPS27A RPS18 RPS3A RPL3 RPS15A RPS29 RPL15 FAU RPL17 RPL5 RPL7A RPS9 RPL27A RPS12 RPL8 RPL29 RPLP2 RPL30 RPL18 RPS23 RPS2 RPL32 RPS16 RPS8 RPL22 RPS19 RPS10 RPS11 UBA52 RPL18A RPL13A RPL35A RPS7 RPLP1 RPL19 RPS21 RPL37A RPS5 RPS24 SRP14 RPL12 RPL23 RPL24 RPL27 RPL23A RPL26 RPL14 RPL36A RPL6 RPL7 RPL35 RPL41 RPL39 RPS15 SPC…
KEGG_MEDICUS_REFERENCE_TRANSLATION_INITIATION	Down-regulated	2.44937e-75	9.44233e-73	2.26618	-0.953111	-3.33709	80	RPS3 RPL10 RPS6 RPL34 RPL21 RPS14 RPS28 RPS4X RPS13 RPL11 RPS27 RPL9 RPL13 RPS27A RPS18 RPS3A RPL3 RPS15A RPS29 RPL15 FAU RPL17 RPL5 RPL7A RPS9 RPL27A RPS12 RPL8 RPL29 RPLP2 RPL30 RPL18 RPS23 RPS2 RPL32 RPS16 RPS8 RPL22 RPS19 RPS10 RPS11 UBA52 RPL18A RPL13A RPL35A RPS7 RPLP1 RPL19 RPS21 RPL37A RPS5 RPS24 RPL12 RPL23 RPL24 RPL27 RPL23A RPL26 RPL14 RPL36A RPL6 RPL7 RPL35 RPL41 RPL39 RPS15 RPL37 RPS…
REACTOME_EUKARYOTIC_TRANSLATION_ELONGATION	Down-regulated	2.8505e-80	2.19774e-77	2.34256	-0.949314	-3.34721	88	RPS3 RPL10 RPS6 RPL34 RPL21 RPS14 RPS28 RPS4X RPS13 RPL11 RPS27 RPL9 RPL13 RPS27A RPS18 RPS3A RPL3 RPS15A RPS29 RPL15 FAU RPL17 RPL5 RPL7A RPS9 RPL27A RPS12 RPL8 RPL29 RPLP2 RPL30 RPL18 RPS23 RPS2 RPL32 RPS16 RPS8 RPL22 RPS19 RPS10 RPS11 UBA52 RPL18A RPL13A RPL35A RPS7 RPLP1 RPL19 EEF1A1 RPS21 RPL37A RPS5 RPS24 RPL12 EEF1G RPL23 RPL24 RPL27 RPL23A RPL26 RPL14 RPL36A RPL6 RPL7 RPL35 RPL41 RPL39 RP…
Stromal cells: ontology gene sets (c5.go.bp.v2023.2.Hs.symbols.gmt)
pathway	Enrichment	pval	padj	log2err	ES	NES	size	leadingEdge
GOBP_ANTIMICROBIAL_HUMORAL_RESPONSE	Up-regulated	0.000651209	0.0105792	0.477271	0.599731	2.10124	20	CXCL3 CXCL2 TSLP CXCL8 CXCL1 WFDC10B
GOBP_CILIUM_MOVEMENT	Up-regulated	0.000395221	0.00871918	0.498493	0.545908	2.05048	27	IQCG NEK10 DNAJA1 SLC9C1 ASH1L CHRNA7 DNHD1 ARMC2 CFAP58 DNAH3 SLC9B1 JHY DNAH10
GOBP_RESPONSE_TO_CHEMOKINE	Up-regulated	0.00260861	0.0242523	0.431708	0.611728	1.9733	15	CXCL3 CXCL2 CXCL8 CXCL1 CCL21
GOBP_COLLAGEN_METABOLIC_PROCESS	Up-regulated	0.00338472	0.0285511	0.431708	0.529672	1.88157	21	MMP9 MMP10 INHBA MMP1 CTSS
GOBP_NEUTROPHIL_CHEMOTAXIS	Up-regulated	0.00213168	0.0216796	0.431708	0.512701	1.87709	25	CXCL3 CXCL2 CXCL8 CXCL1 CCL21 TNFAIP6
GOBP_CYTOKINE_MEDIATED_SIGNALING_PATHWAY	Up-regulated	0.000155729	0.00496256	0.518848	0.384018	1.80347	78	CXCL3 IL33 CXCL2 BIRC3 TSLP CXCL8 TRAF1 INHBA CXCL1 CCL21 CSF3 OTUD4 KRT18 ZC3H15 IFNG OTULIN ACTN4 PARP14
GOBP_AMINOGLYCAN_METABOLIC_PROCESS	Up-regulated	0.00666821	0.0454128	0.407018	0.511669	1.73784	18	HAS2 HS3ST3A1 FGF2 CSGALNACT2 TNFAIP6 EXT2 ST3GAL6
GOBP_CELLULAR_RESPONSE_TO_BIOTIC_STIMULUS	Up-regulated	0.00381421	0.0313442	0.431708	0.390783	1.65031	46	CXCL3 CXCL2 MMP9 CXCL8 CXCL1 SERPINE1 CSF3 MAPK8 CAPN2
GOBP_CELLULAR_RESPONSE_TO_LIPID	Up-regulated	0.00306556	0.0265729	0.431708	0.305539	1.47304	95	CXCL3 CXCL2 MMP9 CXCL8 INHBA CXCL1 SERPINE1 HES1 DNAJA1 TNC CSF3 SSTR2 EIF4E EFNA5 MAPK8 CAPN2 ADTRP NCOR2 PGR PTCH1
GOBP_POSITIVE_REGULATION_OF_PHOSPHORYLATION	Up-regulated	0.00300714	0.0264554	0.431708	0.289338	1.4535	104	MMP9 TSLP SQSTM1 INHBA CLU NEK10 HES1 HSP90AB1 FGF2 CCL21 CSF3 PLPP3 SNX9 EFNA5 LIF SPRY2 FNIP1 IFNG PARP14 ADTRP
GOBP_PROTEIN_CONTAINING_COMPLEX_ASSEMBLY	Down-regulated	0.00299331	0.0264554	0.431708	-0.351506	-1.40295	273	TMSB4X CALR RPS14 ABL1 TMSB10 SRSF5 RPL13A HSPA5 MIF RPS5 RPS3 COL1A2 LARGE1 RPSA RPS27 RPS27L RPLP0 MYADM GPX4 PFDN5 ARF6 SMYD3 RACK1 TMOD3 UBE2K NDUFA11 NOP53 TMED10 HMGB1 MT-ND5 APOE CYBA TUBA1A CSF2 SSBP3 NPM1 CHCHD10 HLA-DRA CAPZB SRP54 PARK7 POGZ NDUFB8 LUC7L2 COX7A2 SF3B1 HOMER1 TIAM1 CSNK1A1 NR4A1 SRSF6 SVIL VPS35 COX7A2L HLA-DRB1 SETX IMMP2L ATP5F1D EPS8 CHMP4A NDUFB6 SUMO1 EIF3K EIF3E S…
GOBP_REGULATION_OF_CATABOLIC_PROCESS	Down-regulated	0.00137359	0.017128	0.45506	-0.374096	-1.46782	205	DDIT4 GAS5 ZBTB20 ABL1 HSPB1 NEAT1 CD81 EEF1A1 CBLB ZFP36L2 STAT3 TMEM59 HERPUD1 SUMO2 GAPDH EIF4A3 WAC RACK1 PTEN TAF15 PPP1CB UBE2K PABPC1 NOP53 HMGB1 APOE BTG2 CIRBP CSDE1 TIPARP GABARAP NPM1 GNAI3 THRAP3 TWIST1 LARP4B FOXO1 PGAM1 VPS28 TIMP3 MYLIP DDIT3 PARK7 ZBTB7A IFI16 HIF1A DCN SMAD3 CSNK1A1 MTDH VPS35 HIPK2 HECTD1 CAV1 SCFD1 ITCH SLIRP SUMO1 ROCK1 LARP1B TNRC6B TLK2 RB1CC1 PUM1 NCOR1 PSM…
GOBP_CYTOSKELETON_ORGANIZATION	Down-regulated	0.000387772	0.00868852	0.498493	-0.372643	-1.48273	259	TMSB4X CALD1 ACTG1 CALR TUBA1B ZEB2 TUBB AUTS2 ABL1 ACTB CFL1 TMSB10 BST2 RPS3 HSP90B1 DLC1 LARGE1 LMNA PRKG1 MYADM GAPDH PHPT1 ARF6 ACTN1 PTEN TMOD3 TACC1 PDGFRB DPYSL2 DSTN APOE SPRY1 ACTR2 FGF7 TUBA1A GABARAP NPM1 SIPA1L1 UBE2B TUBB6 DST TPM4 DAAM1 CAPZB CTNNB1 SIK3 LSM14A BCL6 RNH1 TUBB4B CLIC4 CDK2AP2 SBDS SMAD3 CDC42BPA CSNK1A1 SVIL HLA-DRB1 MKLN1 AP1AR LIMA1 EPS8 CHMP4A ARHGAP10 PDLIM1 DYN…
GOBP_APOPTOTIC_PROCESS	Down-regulated	0.000128616	0.00449841	0.518848	-0.368664	-1.48489	347	DDIT4 EGR1 CALR SRGN ZEB2 ABL1 HSPB1 ACTB AKAP12 ENO1 CFL1 CXCR4 BTG1 ERO1A ETV6 HSPA5 NR3C1 MIF TXNIP RPS3 LGALS1 P4HB HSP90B1 ID3 DLC1 TPT1 LMNA GNAI2 RPS6 HERPUD1 RPS27L GAPDH FOSL2 THBS1 GSTP1 SLC25A6 TSC22D1 PTMS ARF6 ACTN1 RACK1 PTEN ARF4 DYNLL1 ADM IL7R NOP53 HMGB1 APOE STK17B FAM162A BTG2 SOCS3 MYDGF TUBA1A CSF2 BCL2A1 GABARAP NPM1 UBE2B FSTL1 CHCHD10 TWIST1 SYNE1 ANP32A FOXO1 AHI1 TIMP3 …
GOBP_ESTABLISHMENT_OF_PROTEIN_LOCALIZATION	Down-regulated	0.00011975	0.00440313	0.538434	-0.373038	-1.49272	309	CALR ARRDC3 HSPB1 SPCS2 CD81 HSPA5 CBLB TXNIP HSP90B1 LARGE1 SERP1 SEC31A SRI LMNA STAT3 LMAN1 HERPUD1 SRP14 CANX ARF6 SMYD3 RACK1 ARF4 NPEPPS TMED10 APOE TMCO1 COPB2 MAN1A1 SSR3 TNPO1 SEC24D ENY2 SEC61A1 TUBA1A RANBP2 SRP72 GABARAP NPM1 TOMM7 FOXO1 SRP54 MIDN VPS28 XBP1 SSR2 DDIT3 PARK7 HIF1A DNAJC1 COPA USO1 CCT8 RAB2A PIM3 PDIA4 TIAM1 SMAD3 AHCYL1 YWHAH MON2 VPS35 RAB1A CNIH4 HLA-DRB1 KDELR1 H…
GOBP_INTRACELLULAR_TRANSPORT	Down-regulated	6.29223e-05	0.00291066	0.538434	-0.378659	-1.51383	294	CALR TUBA1B TUBB SRSF3 HSPB1 SPCS2 CD81 HSPA5 CBLB TXNIP P4HB HSP90B1 LARGE1 SEC31A LMNA STAT3 LMAN1 HERPUD1 SRP14 EIF4A3 SLC25A6 ARF6 ARF4 DYNLL1 NPEPPS TMED10 APOE COPB2 ACTR2 MAN1A1 SSR3 TNPO1 SEC24D ENY2 SEC61A1 TUBA1A RANBP2 SRP72 GABARAP NPM1 CHCHD10 DST TOMM7 ANP32A SRP54 TMEM87A CREB3L2 VPS28 SSR2 PARK7 HIF1A COPA USO1 RAB2A SMAD3 AHCYL1 YWHAH IFT43 MON2 VPS35 RAB1A CNIH4 KDELR1 HM13 LMAN…
GOBP_REGULATION_OF_CATALYTIC_ACTIVITY	Down-regulated	0.000161293	0.00498801	0.518848	-0.383196	-1.51894	249	TMSB4X RPS2 EGR1 CCNI ARRDC3 ABL1 HSPB1 ACTB EIF4A2 EEF1A1 CBLB RPS3 HSP90B1 FKBP1A DLC1 STAT3 GNAI2 PRKG1 RPS27L GAPDH SERPINH1 CCL20 THBS1 NDUFA4 GSTP1 PHPT1 RACK1 PTEN ARF4 PDGFRB F3 HMGB1 APOE FAM162A SPRY1 XCL1 SERINC1 CCNG2 RGS2 NPM1 SIPA1L1 GNAI3 CALM2 WWTR1 MIDN TIMP3 CTNNB1 PARK7 IFI16 HIF1A CCN1 MYC TGM2 PDCD4 TIAM1 SMAD3 NR2F2 HLA-DRB1 JTB LAMTOR5 DUSP1 SERPINB1 CAV1 ATP5IF1 ERP29 PLSC…
GOBP_NEGATIVE_REGULATION_OF_NUCLEOBASE_CONTAINING_COMPOUND_METABOLIC_PROCESS	Down-regulated	0.000149703	0.00487896	0.518848	-0.385485	-1.52812	245	JUND EGR1 CALR BHLHE40 ZEB2 ZBTB20 RPS14 ABL1 EID1 ENO1 SRSF7 ETV6 RBPJ NR3C1 TXNIP RPS3 CEBPD SRSF2 ID3 STAT3 ID2 N4BP2L2 PFDN5 PHF21A CTBP2 TAF15 PABPC1 NOP53 HMGB1 BTG2 CIRBP XCL1 CSDE1 CSF2 NPM1 THRAP3 TWIST1 LARP4B WWTR1 FOXO1 CTNNB1 TCF25 DDIT3 SAP18 TBL1XR1 ZBTB7A IFI16 BCL6 HIF1A MYC CREB1 SRSF4 MAF PDCD4 PCBP3 CITED2 SMAD3 ZNF141 NR2F2 SRSF6 MTDH ZFHX3 KLF2 TNKS2 AHR HIPK2 MXI1 PER1 CAV1…
GOBP_NEGATIVE_REGULATION_OF_MULTICELLULAR_ORGANISMAL_PROCESS	Down-regulated	0.000659538	0.0105792	0.477271	-0.39314	-1.52958	183	TMSB4X CALR SRGN PGK1 ARRDC3 RBPJ CBLB BST2 SRI LMNA IGFBP5 GNAI2 PRKG1 ID2 THBS1 GSTP1 TSC22D1 PTEN COL4A2 OTUD5 ADM TMEM176B CHSY1 HMGB1 APOE BTG2 SPRY1 XCL1 RGS2 ADAMTS1 TWIST1 FOXO1 PRDX2 CTNNB1 MYLIP DDIT3 ADGRB3 BCL6 THBS2 HIF1A SPARC MYC DCN PDCD4 CITED2 SMAD3 SPRED2 YWHAH NR2F2 SRSF6 HLA-DRB1 KLF2 VASN EPN2 SERPINB1 ATP2A2 ITCH DNAJB11 PCM1 ROCK1 KLF4 NRP1 ANXA1 IL4R PIK3R1 FBXW7 FURIN ST…
GOBP_INTRACELLULAR_PROTEIN_TRANSPORT	Down-regulated	0.000443155	0.00882617	0.498493	-0.401101	-1.55737	171	CALR HSPB1 SPCS2 CD81 HSPA5 CBLB TXNIP HSP90B1 LARGE1 SEC31A LMNA STAT3 LMAN1 HERPUD1 SRP14 ARF6 ARF4 NPEPPS TMED10 COPB2 MAN1A1 SSR3 TNPO1 SEC24D SEC61A1 TUBA1A RANBP2 SRP72 GABARAP NPM1 TOMM7 SRP54 VPS28 SSR2 PARK7 COPA USO1 SMAD3 AHCYL1 YWHAH VPS35 RAB1A HM13 SURF4 IMMP2L CHMP4A ATP5IF1 SCFD1 SUMO1 ERP29 ARFGAP3 ARL1 PCM1 ARL5A RAB6A LEPROT ARHGEF2 FIS1 AP2M1 DERL2 GBP5 TPR SIL1 SEL1L PDCD6 SY…
GOBP_POSITIVE_REGULATION_OF_GENE_EXPRESSION	Down-regulated	0.000125574	0.00449841	0.518848	-0.403303	-1.57888	200	HLA-A ACTG1 EGR1 CALR HILPDA FTX ZBTB20 ABL1 HSPB1 AKAP12 ENO1 CD81 RBPJ MIF RPS3 ID3 SERP1 LMNA STAT3 ID2 RPS27L GAPDH RPS4X THBS1 EIF4A3 TAF15 IL7R SH3BGRL PABPC1 F3 TMED10 HMGB1 CYBA CIRBP DNAJB9 FGF7 XCL1 CSDE1 CSF2 NPM1 THRAP3 TWIST1 LARP4B TRA2B CTNNB1 XBP1 DDIT3 PARK7 IFI16 HIF1A MYC RORA MAF CITED2 SMAD3 LTB VPS35 RAB1A SETX ATP6AP2 LAMTOR5 EEF2 CAV1 ARID5A RBM3 ERP29 PLSCR1 PLCB1 EIF3E C…
GOBP_POSITIVE_REGULATION_OF_RNA_METABOLIC_PROCESS	Down-regulated	3.7207e-06	0.000313852	0.627257	-0.395219	-1.58167	310	JUNB JUND EGR1 FOS NCOA7 ZEB2 GAS5 AUTS2 ABL1 ACTB NEAT1 CD81 ETV6 RBPJ HSPA5 NR3C1 ZFP36L2 CEBPD MAML2 STAT3 SSBP2 ID2 FOSL2 CHURC1 WAC PTMS EDF1 SMYD3 ACTN1 CTBP2 ARF4 TAF15 EPAS1 MAML3 TACC1 PABPC1 PCBP2 HMGB1 APOE BTG2 ACTR2 CHCHD2 CIRBP NFIA ENY2 FGF7 MYDGF ELL2 CSDE1 KLF6 SSBP3 NPM1 THRAP3 CHCHD10 KDM4C TWIST1 WWTR1 FOXO1 KMT2E CREB3L2 TRA2B AHI1 CTNNB1 XBP1 DDIT3 PARK7 TBL1XR1 POGZ IFI16 H…
GOBP_POSITIVE_REGULATION_OF_MULTICELLULAR_ORGANISMAL_PROCESS	Down-regulated	2.10354e-05	0.00125687	0.57561	-0.401589	-1.59031	250	HLA-A EGR1 HILPDA FOS ZBTB20 ABL1 HSPB1 ACTB AKAP12 ENO1 CD81 CFL1 CXCR4 BTG1 RBPJ CBLB MIF RPS3 LGALS1 PPIB SERP1 STAT3 ID2 GAPDH THBS1 RACK1 EPAS1 ADM IL7R VKORC1 F3 TMED10 HMGB1 APOE SPRY1 CYBA GNAS MYDGF XCL1 CSF2 RGS2 MAP3K8 TWIST1 HLA-DRA WWTR1 PRDX2 CTNNB1 XBP1 DDIT3 PARK7 ADGRB3 IFI16 BCL6 G0S2 THBS2 HIF1A CCN1 MYC CREB1 RORA TGM2 TIAM1 CITED2 SMAD3 GAB1 MTDH LTB VPS35 RAB1A HLA-DRB1 HIPK…
GOBP_GENERATION_OF_PRECURSOR_METABOLITES_AND_ENERGY	Down-regulated	0.000516713	0.00950027	0.477271	-0.418926	-1.59183	131	DDIT4 PGK1 ZBTB20 ENO1 UQCRB LDHA STAT3 TPI1 COX4I1 GAPDH NDUFA4 UGP2 PPP1CB NDUFA11 NOP53 MT-ND5 CYBA COX5B COX7C CHCHD2 CHCHD10 PGAM1 UQCR11 UQCR10 COX6C PARK7 ZBTB7A NDUFB8 HIF1A COX7A2 ATP5F1B COX7A2L GHITM IMMP2L ATP5F1D NDUFB6 ATP5IF1 ATP5PB ASPH NDUFB11 NDUFB7 NDUFB4 RB1CC1 COX6A1 P4HA2 NCOR1 INSR ADH5 NDUFA1 DLST NDUFS6 SLC25A13 ATP5PD ISCU ATP5F1C IRS2 NDUFB1 NDUFA10 GPI CISD1 PHKB PGM1 …
GOBP_CELLULAR_RESPONSE_TO_STRESS	Down-regulated	2.02218e-06	0.00018141	0.627257	-0.396491	-1.5939	331	JUNB DDIT4 EGR1 CALR MANF HILPDA FOS NCOA7 PGK1 GAS5 ABL1 ACTB ENO1 ERO1A RBPJ HSPA5 MIF RPS3 CEBPD P4HB HSP90B1 TPT1 SERP1 LMNA REV3L ID2 HERPUD1 RPS27L PDIA6 CANX THBS1 GSTP1 NDRG1 MAP1LC3B WAC AFF4 RACK1 PTEN EPAS1 NPEPPS ADM NOP53 HMGB1 FAM162A TMCO1 BTG2 ACTR2 MAN1A1 CHCHD2 PJA2 DNAJB9 ENY2 BCL2A1 GABARAP NPM1 UBE2B RNASEH2C TWIST1 TOMM7 FOXO1 CREB3L2 PRDX2 XBP1 DDIT3 PARK7 POLR2I POGZ ZBTB7…
GOBP_CYTOKINE_PRODUCTION	Down-regulated	0.000830436	0.0121515	0.477271	-0.418975	-1.59559	136	TMSB4X HLA-A EGR1 SRGN HLA-B HILPDA ZBTB20 ABL1 HSPB1 AKAP12 CD81 MIF BST2 RPS3 STAT3 GAPDH THBS1 GSTP1 OTUD5 F3 TMED10 HMGB1 COL3A1 CYBA XCL1 CSF2 TWIST1 XBP1 DDIT3 PARK7 IFI16 BCL6 HIF1A RORA PDCD4 SMAD3 LTB RAB1A HLA-DRB1 KLF2 ATP6AP2 PER1 LAMTOR5 SERPINB1 ITCH ARID5A PLCB1 FCER1G ARHGEF2 KLF4 GBP5 ANXA1 IL4R PIK3R1 HLA-DPB1 FURIN CD46
GOBP_ACTIN_FILAMENT_BASED_PROCESS	Down-regulated	0.000291507	0.00708511	0.498493	-0.416088	-1.60007	152	TMSB4X CALD1 ACTG1 CALR ZEB2 AUTS2 ABL1 ACTB CFL1 TMSB10 BST2 MYL6 HSP90B1 DLC1 SRI PRKG1 MYADM PHPT1 ARF6 ACTN1 TMOD3 PDGFRB DSTN ACTR2 FGF7 ABCC9 SIPA1L1 TPM4 DAAM1 CAPZB BCL6 RNH1 KCNE4 SMAD3 CDC42BPA SVIL MKLN1 AP1AR LIMA1 EPS8 PDLIM1 CAV1 ATP2A2 SUMO1 CACNA1C FSCN1 ROCK1 PLS3 ARHGEF2 NRP1 PIP5K1A HIP1 ACTA2 ANXA1 PIK3R1 RHOB TBCK AKAP11 AKAP9 WASHC4 TGFB3 CXCL12 WASF2 HAX1 RHOU ARHGAP17 ARPC…
GOBP_VIRAL_LIFE_CYCLE	Down-regulated	0.00307608	0.0265729	0.431708	-0.456678	-1.60956	68	CD81 CXCR4 EEF1A1 BST2 LGALS1 P4HB RPSA PPIB IFITM2 CTBP2 PABPC1 PCBP2 HMGB1 APOE NFIA VPS28 IFITM3 IFI16 BSG RAB1A HLA-DRB1 LAMTOR5 CHMP4A CAV1 SMC5 ITCH PLSCR1 NRP1 INSR FURIN CD46 CHMP2A SNX3 CHMP2B SLC10A1 MITD1 SIVA1 SCARB2 SLC7A1 LY6E
GOBP_RESPONSE_TO_ENDOGENOUS_STIMULUS	Down-regulated	1.35145e-06	0.000145214	0.643552	-0.40544	-1.62071	299	DDIT4 EGR1 CALR FOS ZEB2 GAS5 IGFBP7 ABL1 HSPB1 ACTB CD81 CXCR4 RBPJ EEF1A1 HSPA5 NR3C1 TXNIP ZFP36L2 COL1A2 HSP90B1 FKBP1A LARGE1 IGFBP5 STAT3 GNAI2 FOSL2 CHURC1 THBS1 EIF4A3 COL4A1 ARF6 SMYD3 RACK1 COL4A2 ADM PDGFRB APOE BTG2 COL3A1 SPRY1 AREG SOCS3 NFIA GNAS FGF7 XCL1 FSTL1 GNAI3 KDM4C TWIST1 FOXO1 TIMP3 CTNNB1 XBP1 TMEM107 DDIT3 PARK7 ZBTB7A HIF1A CCN1 MYC CREB1 USO1 TGM2 SRSF4 DCN PDCD4 CITE…
GOBP_RESPONSE_TO_GROWTH_FACTOR	Down-regulated	0.000262075	0.00671099	0.498493	-0.429077	-1.6355	137	DDIT4 EGR1 FOS ZEB2 ABL1 HSPB1 RBPJ EEF1A1 HSPA5 NR3C1 ZFP36L2 COL1A2 FKBP1A STAT3 CHURC1 THBS1 EIF4A3 ARF6 RACK1 COL4A2 PDGFRB COL3A1 SPRY1 NFIA FGF7 XCL1 FSTL1 TWIST1 CTNNB1 DDIT3 ZBTB7A HIF1A CCN1 MYC CREB1 DCN PDCD4 CITED2 SMAD3 SPRED2 GAB1 NR4A1 ZFHX3 SETX VASN HIPK2 PGF VEGFB EPN2 CAV1 TGFBR2 ROCK1 KLF4 NRP1 ACTA2 TPR ANXA1 PDCD6 SYAP1 INSR FURIN STK11 ILK NGFR NBL1 SAP30 MAP3K7
GOBP_GOLGI_VESICLE_TRANSPORT	Down-regulated	0.00231216	0.0224733	0.431708	-0.47263	-1.66024	67	P4HB SEC31A LMAN1 RACK1 ARF4 TMED10 COPB2 SEC24D CREB3L2 COPA USO1 RAB2A MON2 RAB1A CNIH4 KDELR1 LMAN2 SURF4 AP1AR SCFD1 PREPL ARFGAP3 RAB6A YIPF5 PDCD6 VAMP5 TMED2 COPE SAR1A SNX3 VPS13C TMED4 ATL3 COMMD1 CSNK1D ARL3 TRAPPC5 TRAPPC6B TAPBP GABARAPL2 RAB34 PKDCC NSF SEC23A
GOBP_NEGATIVE_REGULATION_OF_GENE_EXPRESSION	Down-regulated	9.30508e-06	0.000635404	0.593325	-0.430148	-1.67789	188	TMSB4X CALR SRGN GAS5 SRSF3 ZBTB20 NEAT1 SRSF7 RPL13A MIF BST2 RPS3 ZFP36L2 ID3 LMNA IGFBP5 STAT3 ID2 MYADM GAPDH THBS1 GSTP1 EIF4A3 RACK1 TAF15 OTUD5 PABPC1 HMGB1 APOE BTG2 CIRBP XCL1 CSDE1 RGS2 OIP5-AS1 TIPARP NPM1 THRAP3 TWIST1 LARP4B CTNNB1 DDIT3 SAP18 PARK7 LSM14A IFI16 BCL6 HIF1A RNH1 MYC SRSF4 PDCD4 CITED2 SMAD3 SRSF6 VPS35 HLA-DRB1 KLF2 SERPINB1 CNPY2 ITCH ERP29 EIF3E PAIP2 ROCK1 LARP1B K…
GOBP_BEHAVIOR	Down-regulated	0.000279326	0.0069061	0.498493	-0.462417	-1.67923	93	EGR1 FOS ARRDC3 ABL1 NR3C1 LARGE1 STAT3 ID2 THBS1 EIF4A3 PTEN ARF4 APOE BTG2 PJA2 TUBA1A CSF2 AHI1 PARK7 ADGRB3 HIF1A CREB1 HOMER1 C12orf57 VPS35 ZFHX3 HIPK2 EPS8 PLCB1 PCM1 PAIP2 DERL2 PUM1 TMBIM4 ARL6IP5 NCOR1 SGIP1 INSR NCOA2 NEGR1 DYNLRB1 PIAS1 CXCL12 MAPK1 TSPO GPI
GOBP_T_CELL_RECEPTOR_SIGNALING_PATHWAY	Down-regulated	0.00126897	0.0163937	0.45506	-0.566262	-1.69504	29	HLA-A ABL1 CD81 CBLB RPS3 FOSL2 PHPT1 TRBC1 HLA-DRB1 CD247 HLA-DPB1 STK11 MAP3K7 MAPK1 SPPL3 TRBC2 DUSP22
GOBP_SYNAPSE_ORGANIZATION	Down-regulated	0.000733243	0.0113061	0.477271	-0.477957	-1.69696	72	ACTG1 SRGN TUBB ABL1 ACTB CFL1 LARGE1 PPFIBP1 COL4A1 ARF6 ACTN1 PTEN CTBP2 ARF4 MESD APOE NFIA TUBA1A SIPA1L1 CHCHD10 SPARCL1 CTNNB1 ADGRB3 THBS2 HOMER1 TIAM1 VPS35
GOBP_HOMEOSTATIC_PROCESS	Down-regulated	1.2417e-07	2.54371e-05	0.690132	-0.430824	-1.71423	259	ACTG1 EGR1 CALR ZEB2 ARRDC3 ZBTB20 RPS14 ABL1 HSPB1 ACTB CXCR4 ERO1A RPL13A RBPJ MIF HSP90B1 FKBP1A TPT1 LARGE1 SRI IGFBP5 STAT3 RPS6 ID2 HERPUD1 FOSL2 GSTP1 RACK1 TMOD3 EPAS1 METRNL IL7R UBE2K HMGB1 APOE SMDT1 TMCO1 COL3A1 CYBA GNAS ENY2 TUBA1A XCL1 NPM1 FSTL1 TWIST1 CALM2 WWTR1 FOXO1 KMT2E TRA2B PRDX2 CTNNB1 XBP1 MYLIP DDIT3 PARK7 TBL1XR1 ZBTB7A BCL6 G0S2 HIF1A MYC RORA TGM2 PIM3 CLIC4 TIAM1 CI…
GOBP_PROTEIN_FOLDING	Down-regulated	0.00141663	0.0172988	0.45506	-0.51806	-1.72406	48	CALR HSPB1 ERO1A HSPA5 P4HB HSP90B1 FKBP1A PPIB LMAN1 PDIA6 CANX PFDN5 SELENOF MESD RANBP2 DNAJC1 CCT8 PDIA4 SDF2L1 CCDC47 ERP29 DNAJB11 WDR83OS FKBP11
GOBP_MRNA_METABOLIC_PROCESS	Down-regulated	6.8454e-05	0.00298058	0.538434	-0.456908	-1.72625	126	SRSF3 SRSF5 SRSF7 ZFP36L2 SRSF2 STAT3 EIF4A3 TAF15 EPAS1 PABPC1 PCBP2 BTG2 CIRBP CSDE1 NPM1 THRAP3 MBNL1 LARP4B TRA2B SAP18 ZBTB7A RNH1 ARL6IP4 CREB1 SRSF4 LUC7L2 LSM3 SF3B1 MBNL2 PCBP3 AHCYL1 SRSF6 SETX WDR33 RBM3 DNAJB11 EIF3E SF3B5 ROCK1 LARP1B TNRC6B PUM1 DDX17 LSM8 PTBP2 RBM27 NCOA2 SNRPA1 NOL3 DIS3 PRPF6 BUD31 CIR1 CDC40 ATM CAPRIN1 CDC73 METTL16 TXNL4A FLNA RSRC1 PRPF18 METTL8 APEX1 ALKBH5…
GOBP_NON_MEMBRANE_BOUNDED_ORGANELLE_ASSEMBLY	Down-regulated	0.00035146	0.00812973	0.498493	-0.489459	-1.72848	69	ACTG1 TUBB RPS14 RPS5 RPS3 RPSA RPS27 RPS27L RPLP0 PTEN TMOD3 PDGFRB NOP53 CIRBP CSDE1 CSF2 NPM1 LSM14A POGZ EIF1AX LSM3 SBDS EIF2A CHMP4A DYNC1H1 FSCN1 NEK7 CENPC TPR NCOR1
GOBP_CIRCULATORY_SYSTEM_DEVELOPMENT	Down-regulated	6.06928e-07	8.70335e-05	0.659444	-0.443025	-1.75149	220	JUNB CALD1 ACTG1 EGR1 CALR PGK1 ABL1 HSPB1 CXCR4 BTG1 RBPJ COL1A2 FKBP1A ID3 DLC1 LARGE1 SRI LMNA STAT3 PRKG1 TYMP ID2 THBS1 COL4A1 PTEN COL4A2 EPAS1 ADM PDGFRB F3 APOE COL3A1 SPRY1 SOCS3 MYDGF ZFAND5 ABCC9 CPE RGS2 TIPARP ADAMTS1 TWIST1 SYNE1 ANKRD17 FOXO1 AHI1 CTNNB1 TCF25 XBP1 DDIT3 ADGRB3 B4GALT1 THBS2 HIF1A CCN1 RNH1 SPARC CREB1 RORA DCN CLIC4 PDCD4 GLUL CITED2 SMAD3 RIN2 GAB1 NR4A1 ATP5F1B …
GOBP_RESPONSE_TO_INORGANIC_SUBSTANCE	Down-regulated	4.7169e-05	0.00225468	0.557332	-0.48163	-1.75501	95	JUNB JUND CALR FOS ABL1 TXNIP RPS3 HSP90B1 SEC31A THBS1 EIF4A3 NDRG1 MT-ND5 AREG TUBA1A CSF2 CALM2 FOXO1 SELENOW PRDX2 PARK7 HIF1A CREB1 PAM CLIC4 HOMER1 AHCYL1 BSG SETX KLF2 ATP5F1D CAV1 MT1E SUMO1 PLSCR1 PLCB1 CRIP1 NEK7 CUTA STK24 ANXA1 PDCD6 COL18A1 RHOB CYBRD1 SLC25A13 CDKN1B MAPK1 TSPO LOXL2 CPNE1 GPI MECP2 RUNX2 CASP3 MNAT1 NLGN1
GOBP_ENDOTHELIUM_DEVELOPMENT	Down-regulated	0.00174716	0.0194219	0.45506	-0.604625	-1.75947	25	CXCR4 BTG1 RBPJ MYADM EDF1 FSTL1 CTNNB1 CLIC4 NR2F2 RAB1A VCL PLCB1 ROCK1 NRP1 COL18A1 RHOB
GOBP_RESPONSE_TO_SALT	Down-regulated	0.000143594	0.0047887	0.518848	-0.513857	-1.78669	64	JUNB JUND EGR1 CALR FOS TXNIP HSP90B1 LARGE1 SEC31A GNAI2 THBS1 TUBA1A ABCC9 CALM2 TGM2 CLIC4 HOMER1 TIAM1 AHCYL1 CAV1 PLCB1 NEK7 PDCD6 COL18A1 SLC25A13 CDKN1B TSPO CPNE1 CRLS1 MECP2 SSH1 RUNX2 MNAT1 NLGN1
GOBP_ERAD_PATHWAY	Down-regulated	0.000755078	0.011519	0.477271	-0.611797	-1.79194	26	CALR HSPA5 HSP90B1 HERPUD1 CANX MAN1A1 DNAJB9 XBP1 SDF2L1 HM13 CCDC47 CAV1 STT3B DERL2 SEL1L
GOBP_BONE_MINERALIZATION	Down-regulated	0.00142347	0.0172988	0.45506	-0.655591	-1.8007	19	SRGN COL1A2 MGP FOSL2 TWIST1 HIF1A CCN1 SBDS SMAD3
GOBP_MONONUCLEAR_CELL_DIFFERENTIATION	Down-regulated	2.07336e-05	0.00125687	0.57561	-0.503314	-1.81847	87	JUNB EGR1 HLA-B FOS ABL1 ACTB RBPJ ZFP36L2 LGALS1 STAT3 RPS6 ID2 FOSL2 IL7R TMEM176B HMGB1 SOCS3 DNAJB9 CSF2 KLF6 HLA-DRA PRDX2 CTNNB1 XBP1 AZI2 ZBTB7A IFI16 BCL6 MYC RORA HLA-DRB1 KDELR1 HECTD1 TGFBR2 FCER1G ANXA1 IL4R PIK3R1 STK11 CD46 LOXL3
GOBP_MAINTENANCE_OF_LOCATION_IN_CELL	Down-regulated	0.000113809	0.00440313	0.538434	-0.533314	-1.82025	55	TMSB4X CALR SRGN ABL1 TMSB10 ERO1A HSPA5 HSP90B1 FKBP1A SRI APOE CYBA XCL1 CHCHD10 SYNE1 CALM2 DDIT3 PARK7 GHITM KDELR1 CAV1 INSIG2 CACNA1C PLCB1
GOBP_GLYCOLYTIC_PROCESS	Down-regulated	0.000516751	0.00950027	0.477271	-0.632928	-1.82427	24	DDIT4 PGK1 ZBTB20 ENO1 LDHA STAT3 TPI1 GAPDH PGAM1 ZBTB7A HIF1A
GOBP_LYMPHOCYTE_ACTIVATION_INVOLVED_IN_IMMUNE_RESPONSE	Down-regulated	0.000630636	0.0105792	0.477271	-0.60029	-1.82619	31	JUNB ABL1 CD81 LGALS1 STAT3 RPS6 HMGB1 SOCS3 HLA-DRA XBP1 BCL6 RORA HLA-DRB1 FCER1G ANXA1 IL4R CD46 LOXL3
GOBP_REGULATION_OF_MRNA_SPLICING_VIA_SPLICEOSOME	Down-regulated	0.000346337	0.00812973	0.498493	-0.687676	-1.84206	17	SRSF3 SRSF7 CIRBP NPM1 THRAP3 TRA2B SAP18 ZBTB7A SRSF4 SRSF6 RBM3 DDX17
GOBP_CYCLIC_NUCLEOTIDE_MEDIATED_SIGNALING	Down-regulated	0.00049777	0.00939213	0.477271	-0.698528	-1.85242	16	PRKG1 THBS1 ADM APOE UBE2B CREB1 PDE7B AHR
GOBP_REGULATION_OF_ALPHA_BETA_T_CELL_ACTIVATION	Down-regulated	0.000419354	0.00882617	0.498493	-0.655388	-1.86732	22	JUNB HLA-A CD81 CBLB HMGB1 XCL1 HLA-DRA BCL6 HLA-DRB1 ITCH TGFBR2 ANXA1 IL4R LOXL3 BATF
GOBP_POST_TRANSCRIPTIONAL_REGULATION_OF_GENE_EXPRESSION	Down-regulated	5.02677e-07	8.00932e-05	0.659444	-0.513642	-1.88321	103	CALR RPS9 GAS5 RPS14 HSPB1 NEAT1 EIF4A2 RPL13A RPS3 ZFP36L2 SERP1 IGFBP5 STAT3 RPS27L GAPDH RPS4X THBS1 EIF4A3 RACK1 TAF15 SH3BGRL PABPC1 BTG2 CIRBP CSDE1 RGS2 OIP5-AS1 NPM1 THRAP3 LARP4B LSM14A DNAJC1 EIF2A PER1 EEF2 CAV1 RBM3 EIF3K EIF3E SARNP PAIP2 ROCK1 LARP1B TNRC6B PUM1 TPR TRNAU1AP DAP EIF3D TMED2 MALSU1 DIS3 SELENOT
GOBP_REGULATION_OF_RNA_SPLICING	Down-regulated	0.000187598	0.00538031	0.518848	-0.621776	-1.89156	31	SRSF3 SRSF7 CIRBP ENY2 NPM1 THRAP3 MBNL1 TRA2B SAP18 ZBTB7A SRSF4 MBNL2 SRSF6 SETX RBM3 SF3B5 DDX17 PTBP2 USP22 PIK3R1
GOBP_RIBOSOMAL_SMALL_SUBUNIT_BIOGENESIS	Down-regulated	0.000186595	0.00538031	0.518848	-0.703053	-1.91347	18	RPS9 RPS14 RPS5 RPSA RPS11 RPS6 RPS27 RPS27L RPS4X NPM1 RPS19BP1
GOBP_REGULATION_OF_SMALL_MOLECULE_METABOLIC_PROCESS	Down-regulated	4.61061e-06	0.000367312	0.610527	-0.567216	-1.95764	60	TMSB4X DDIT4 EGR1 ZBTB20 ENO1 IGFBP4 NR3C1 STAT3 PRKG1 ADM ELOVL5 APOE RANBP2 TWIST1 FOXO1 PGAM1 MIDN PARK7 ZBTB7A HIF1A CREB1 RORA CAV1 ATP5IF1 INSIG2 FIS1 ANXA1 NCOR1 INSR STK11 NCOA2 BCKDK DCAF5 IRS2
GOBP_MUSCLE_STRUCTURE_DEVELOPMENT	Down-regulated	4.87059e-08	1.16407e-05	0.719513	-0.528043	-1.963	115	ACTG1 EGR1 CALR FOS ACTB CD81 BTG1 RBPJ MYL6 LGALS1 FKBP1A ID3 LARGE1 SERP1 SRI LMNA IGFBP5 PRKG1 ID2 SMYD3 ACTN1 TMOD3 EPAS1 COL6A3 ADM PDGFRB BTG2 COL3A1 RGS2 TWIST1 MBNL1 SYNE1 ANKRD17 CTNNB1 XBP1 DDIT3 ADGRB3 CREB1 RORA HOMER1 PDCD4 CITED2 SMAD3 NR4A1 NR2F2 SVIL ZFHX3 PDLIM1 CAV1 ATP2A2 COPS2 PLCB1
GOBP_PEPTIDE_METABOLIC_PROCESS	Down-regulated	2.74129e-11	1.9655e-08	0.863415	-0.52506	-2.03735	169	RPL3 RPS2 CALR RPL15 RPS9 EEF1G RPL27A RPS14 HSPB1 SPCS2 EIF4A2 RPL13A EEF1A1 RPS5 RPS3 ZFP36L2 P4HB FAU RPSA SERP1 IGFBP5 RPS11 RPS6 RPL10A RPS27 RPS27L RPLP0 GAPDH RPL21 RPL8 RPS4X THBS1 EIF4A3 RPS4Y1 RACK1 RPL9 RPL36AL NPEPPS SH3BGRL PABPC1 TMED10 APOE BTG2 EIF4A1 MRPL33 CIRBP CSDE1 CPE RGS2 NPM1 LARP4B TCF25 LSM14A EIF1AX EEF1D DNAJC1 RPL22L1 PAM EIF2A HM13 IMMP2L ATP6AP2 PER1 EEF2 RBM3 EIF3K…
GOBP_RESPONSE_TO_OXYGEN_LEVELS	Down-regulated	1.44058e-07	2.58223e-05	0.690132	-0.569609	-2.04032	79	DDIT4 EGR1 HILPDA FOS PGK1 ZEB2 ENO1 CXCR4 ERO1A RBPJ P4HB HSP90B1 LMNA FOSL2 THBS1 NDRG1 EPAS1 NPEPPS ADM NOP53 MT-ND5 FAM162A CHCHD2 TWIST1 FOXO1 HIF1A MYC RORA CITED2 SMAD3 VASN HIPK2 PGF VEGFB PDLIM1 CAV1 SCFD1
GOBP_CELLULAR_RESPONSE_TO_OXYGEN_LEVELS	Down-regulated	1.41771e-06	0.000145214	0.643552	-0.636446	-2.08708	44	EGR1 HILPDA FOS PGK1 ENO1 ERO1A RBPJ P4HB LMNA NDRG1 EPAS1 NPEPPS NOP53 FAM162A CHCHD2 TWIST1 FOXO1 HIF1A MYC RORA CITED2 VASN HIPK2 CAV1
GOBP_CYTOPLASMIC_TRANSLATION	Down-regulated	1.16423e-12	1.66951e-09	0.91012	-0.767066	-2.47811	41	RPL3 RPS2 RPL15 RPS9 RPL27A RPS14 EIF4A2 RPL13A RPS5 RPS3 FAU RPSA RPS11 RPS6 RPL10A RPS27 RPLP0 RPL21 RPL8 RPS4X RACK1 RPL9 SH3BGRL PABPC1 EIF4A1 CSDE1
WP_DISTURBED_PATHWAYS_IN_DUCHENNE_MUSCULAR_DYSTROPHY	Up-regulated	0.0102972	0.0457452	0.38073	0.544723	1.73295	16	MMP9 SERPINE1 DTNA CACNA2D1 PPIF SLC25A5
REACTOME_RNA_POLYMERASE_II_TRANSCRIPTION	Down-regulated	4.92376e-05	0.000668035	0.557332	-0.404629	-1.58405	222	JUNB DDIT4 FOS SRSF3 AUTS2 ABL1 UBC SRSF5 BTG1 SRSF7 RBPJ NR3C1 TXNIP COL1A2 SRSF2 MAML2 PSMD8 COX4I1 THBS1 NDUFA4 EIF4A3 NDRG1 AFF4 PTEN TAF15 CDC27 MAML3 APOE BTG2 COX5B COX7C SOCS3 ELL2 CSF2 CCNG2 NPM1 POLR2H ZNF331 TWIST1 WWTR1 FOXO1 PRDX2 CTNNB1 DDIT3 COX6C POLR2I TBL1XR1 BCL6 KMT2C MYC CREB1 RORA SRSF4 MAF ANAPC16 CITED2 SMAD3 ZNF141 NR4A1 YWHAH SRSF6 NABP1 COX7A2L ZFHX3 HIPK2 LAMTOR5 CAV1 …
REACTOME_POST_TRANSLATIONAL_PROTEIN_MODIFICATION	Down-regulated	1.25353e-05	0.000185079	0.593325	-0.401344	-1.59871	273	RPS2 HLA-A CALR TUBA1B RPL27A WSB1 IGFBP7 ACTB UBC IGFBP4 EEF1A1 NR3C1 LGALS1 P4HB HSP90B1 LARGE1 SEC31A IGFBP5 RPS6 LMAN1 PSMD8 PDIA6 LSAMP SUMO2 RPL8 CANX THBS1 WAC PTEN GALNT2 ARF4 EPAS1 DYNLL1 OTUD5 UBE2K TMED10 APOE COPB2 AREG MAN1A1 SOCS3 SEC24D TUBA1A RANBP2 NPM1 UBE2B FSTL1 ADAMTS1 SPARCL1 TUBB6 CAPZB CALU PARK7 B4GALT1 THBS2 HIF1A CCN1 MYC COPA RORA USO1 RAB2A TUBB4B SMAD3 ACTR1A RAB1A A…
WP_MYOMETRIAL_RELAXATION_AND_CONTRACTION_PATHWAYS	Down-regulated	0.00901152	0.0426772	0.38073	-0.528945	-1.6154	31	CALD1 ACTG1 FOS ACTB IGFBP4 IGFBP5 ADM GNAS RGS2 CALM2 CREB1 YWHAH ATP2A2 RGS5 ACTA2 PKIG
WP_REGULATION_OF_ACTIN_CYTOSKELETON	Down-regulated	0.00539977	0.0319129	0.407018	-0.553223	-1.64692	28	TMSB4X ACTG1 ACTB CFL1 ACTN1 PDGFRB FGF7 VCL ROCK1 PIP5K1A RRAS PIK3R1 MAPK1 WASF2 SSH1 PIP4K2A MAP2K2 FGF11
REACTOME_ADAPTIVE_IMMUNE_SYSTEM	Down-regulated	5.86323e-05	0.000774564	0.557332	-0.443401	-1.66026	133	HLA-A CALR TUBA1B HLA-B WSB1 UBC CD81 HSPA5 CBLB COL1A2 FKBP1A HLA-C SEC31A PRKG1 PSMD8 CANX PTEN DYNLL1 CDC27 NPEPPS UBE2K HMGB1 COL3A1 CYBA SOCS3 PJA2 SEC24D SEC61A1 TUBA1A UBE2B MAP3K8 TUBB6 HLA-DRA CAPZB MYLIP TUBB4B AHCYL1 ACTR1A CD99 HLA-DRB1 HECTD1 ITCH DYNC1H1 PPP2R5C CTSH KLRB1 UBE2D2 RNF138 CD247 AP2M1 DYNC1I2 PSME1 PIK3R1 FBXW7 HLA-DPB1
WP_ELECTRON_TRANSPORT_CHAIN_OXPHOS_SYSTEM_IN_MITOCHONDRIA	Down-regulated	0.00196005	0.0144698	0.431708	-0.511906	-1.66518	45	UQCRB COX4I1 NDUFA4 SLC25A6 NDUFA11 MT-ND5 COX5B COX7C UQCR11 UQCR10 COX6C NDUFB8 COX7A2 ATP5F1B COX7A2L ATP5F1D NDUFB6 ATP5IF1 ATP5PB NDUFB7 NDUFB4 COX6A1 NDUFA1 NDUFS6 ATP5PD ATP5F1C ATP5MC3 NDUFB1 NDUFA10 COX7A1 NDUFA5 ATP5PO
REACTOME_INTERFERON_SIGNALING	Down-regulated	0.000337419	0.00307972	0.498493	-0.52365	-1.76522	54	HLA-A EGR1 TUBA1B HLA-B EIF4A2 UBC BST2 HLA-C STAT3 IFITM2 EIF4A3 EIF4A1 SOCS3 TUBA1A RANBP2 NPM1 TUBB6 HLA-DRA IFITM3 TUBB4B HLA-DRB1 SUMO1 GBP5 TPR HLA-DPB1 POM121 PIAS1 IP6K2 MAPK1 EIF2S3 TUBB2B FAAP20 PSMB8 FLNA
REACTOME_SIGNALING_BY_RECEPTOR_TYROSINE_KINASES	Down-regulated	4.88412e-05	0.000668035	0.557332	-0.486217	-1.77304	96	JUNB JUND ACTG1 EGR1 FOS HSPB1 ACTB UBC COL1A2 ID3 STAT3 ID2 THBS1 COL4A1 ARF6 COL4A2 COL6A3 PDGFRB F3 APOE COL3A1 SPRY1 CYBA AREG FGF7 POLR2H CTNNB1 POLR2I THBS2 HIF1A SPARC MYC CREB1 TIAM1 SPRED2 AHCYL1 GAB1 PGF VEGFB CAV1 ITCH ROCK1 NRP1 AP2M1 NCOR1 LAMA3 PIK3R1 INSR COL5A2 FURIN
PID_HIF1_TFPATHWAY	Down-regulated	0.001925	0.0144467	0.45506	-0.620378	-1.78648	23	FOS BHLHE40 PGK1 ENO1 CXCR4 LDHA ID2 NDRG1 ADM NPM1 HIF1A CREB1 RORA CITED2 SMAD3
WP_TAR_SYNDROME	Down-regulated	0.00103821	0.00814345	0.45506	-0.6443	-1.8132	21	DDIT4 HLA-A HLA-B CXCR4 HLA-C STAT3 SUMO2 EIF4A3
WP_EGF_EGFR_SIGNALING_PATHWAY	Down-regulated	0.0003788	0.00333927	0.498493	-0.583882	-1.81511	34	JUND FOS ABL1 CFL1 CBLB STAT3 ARF6 PTEN PEBP1 FOXO1 CREB1 GAB1 EPS8 CAV1 ITCH PLSCR1 ROCK1 AP2M1 PIK3R1
REACTOME_MUSCLE_CONTRACTION	Down-regulated	0.000241187	0.00242152	0.518848	-0.589853	-1.83367	34	CALD1 MYL6 SRI TMOD3 ABCC9 MYL12A TPM4 WWTR1 MYL12B KCNE4 AHCYL1 HIPK2 ATP2A2 VCL CACNA1C ASPH ACTA2 ANXA1
WP_ONCOSTATIN_M_SIGNALING_PATHWAY	Down-regulated	0.000701224	0.00577073	0.477271	-0.693521	-1.85277	17	JUNB JUND EGR1 FOS STAT3 RPS6 OSMR SOCS3 HIF1A CREB1
KEGG_VIRAL_MYOCARDITIS	Down-regulated	0.000762066	0.00617027	0.477271	-0.705245	-1.85498	15	HLA-A ACTG1 HLA-B ABL1 ACTB HLA-C HLA-DRA HLA-DRB1 CAV1
WP_VEGFA_VEGFR2_SIGNALING	Down-regulated	5.67015e-06	8.89505e-05	0.610527	-0.505767	-1.85662	99	TMSB4X ACTG1 EGR1 CALR PGK1 IGFBP7 ABL1 HSPB1 CFL1 TMSB10 RPL13A LDHA TXNIP P4HB STAT3 RPS11 PRKG1 RPS6 LMAN1 RPL10A HERPUD1 PDIA6 GAPDH NDRG1 ARF6 RACK1 ARF4 TMOD3 PABPC1 F3 HMGB1 SSR3 DNAJB9 ADAMTS1 FOXO1 CAPZB SRP54 PRDX2 CTNNB1 CALU CCN1 CREB1 GAB1 NR4A1 BSG SDF2L1 EIF2A PGF CAV1 ITCH VCL FSCN1
WP_ANDROGEN_RECEPTOR_SIGNALING_PATHWAY	Down-regulated	0.000658817	0.00559747	0.477271	-0.645212	-1.858	23	CALR STAT3 RACK1 PTEN DSTN FOXO1 CTNNB1 PARK7 CREB1 SMAD3 CAV1 SUMO1 ROCK1 NCOR1 PIK3R1 RHOB NCOA2 PIAS1
REACTOME_NUCLEAR_EVENTS_KINASE_AND_TRANSCRIPTION_FACTOR_ACTIVATION	Down-regulated	0.00037916	0.00333927	0.498493	-0.702783	-1.86611	16	JUNB JUND EGR1 FOS ID3 ID2 F3
REACTOME_DEVELOPMENTAL_BIOLOGY	Down-regulated	7.27756e-09	1.92281e-07	0.761461	-0.48124	-1.87266	196	RPL3 RPS2 ACTG1 TUBA1B RPL15 RPS9 RPL27A ZEB2 RPS14 ABL1 ACTB EIF4A2 UBC CFL1 CXCR4 RPL13A RBPJ RPS5 MYL6 RPS3 ZFP36L2 CEBPD MAML2 FAU RPSA STAT3 RPS11 RPS6 RPL10A RPS27 RPS27L RPLP0 PSMD8 RPL21 RPL8 RPS4X EIF4A3 TSC22D1 RPS4Y1 COL4A1 COL4A2 RPL9 EPAS1 COL6A3 RPL36AL MAML3 DPYSL2 PABPC1 COL3A1 ACTR2 EIF4A1 EBF1 TUBA1A POLR2H THRAP3 MYL12A TUBB6 WWTR1 FOXO1 CTNNB1 CHD9 POLR2I TBL1XR1 KMT2C MYC CRE…
REACTOME_FOXO_MEDIATED_TRANSCRIPTION	Down-regulated	0.000493055	0.00426748	0.477271	-0.701521	-1.87414	17	BTG1 NR3C1 TXNIP CCNG2 FOXO1 DDIT3 BCL6 CITED2 SMAD3 CAV1 KLF4 STK11 NFYB CDKN1B
REACTOME_VESICLE_MEDIATED_TRANSPORT	Down-regulated	2.4802e-07	5.41332e-06	0.674963	-0.509781	-1.90614	125	ACTG1 CALR TUBA1B ACTB UBC COL1A2 HSP90B1 SEC31A LMAN1 MAP1LC3B COL4A1 ARF6 GALNT2 COL4A2 ARF4 DYNLL1 IL7R TMED10 APOE COL3A1 COPB2 ACTR2 AREG MAN1A1 SEC24D TUBA1A GABARAP TUBB6 CAPZB VPS28 SPARC COPA USO1 TUBB4B FNBP1 RIN2 YWHAH ACTR1A RAB1A KDELR1 LMAN2 SURF4 CHMP4A EPN2 SCFD1 COPS2 DYNC1H1 ARFGAP3 ARL1 RAB6A AP2M1 HIP1 PUM1 DYNC1I2 SGIP1 AAK1 TMED2 TBC1D17 COPE NAA38 ACTR10 RIC1 CHMP2A CHMP2B …
REACTOME_INTERFERON_ALPHA_BETA_SIGNALING	Down-regulated	0.000230971	0.00236627	0.518848	-0.714415	-1.90859	17	HLA-A EGR1 HLA-B UBC BST2 HLA-C IFITM2 SOCS3 IFITM3
WP_5Q35_COPY_NUMBER_VARIATION	Down-regulated	0.000149025	0.00170024	0.518848	-0.651059	-1.91553	26	ABL1 CXCR4 GNAI2 COX4I1 TMED10 COX5B COX7C GNAI3 COX6C MYC GAB1 LMAN2 UIMC1 HIP1 COX6A1 PIK3R1 FBXW7 TMED2
REACTOME_DISEASES_OF_SIGNAL_TRANSDUCTION_BY_GROWTH_FACTOR_RECEPTORS_AND_SECOND_MESSENGERS	Down-regulated	1.68771e-06	2.82409e-05	0.643552	-0.527973	-1.91879	93	JUNB ACTG1 EEF1G ACTB UBC ETV6 RBPJ FKBP1A MAML2 SEC31A LMNA STAT3 RPS6 PSMD8 PPFIBP1 PTEN CTBP2 MAML3 PPP1CB PDGFRB AREG FGF7 RANBP2 BCL2A1 NPM1 POLR2H TPM4 PEBP1 FOXO1 CTNNB1 POLR2I TBL1XR1 MYC CREB1 SMAD3 SPRED2 CSNK1A1 MPRIP GAB1 NR4A1 TNKS2 MARK3 VCL PPP2R5C TGFBR2 HIP1 DERL2 TPR SEL1L NCOR1 PSME1 PIK3R1 FBXW7
REACTOME_CELLULAR_RESPONSES_TO_STIMULI	Down-regulated	8.01588e-11	2.36704e-09	0.839089	-0.511247	-1.97193	181	RPL3 RPS2 CALR TUBA1B RPL15 RPS9 FOS RPL27A IGFBP7 RPS14 HSPB1 UBC ERO1A RPL13A EEF1A1 HSPA5 NR3C1 TXNIP RPS5 RPS3 P4HB HSP90B1 FAU RPSA SERP1 SEC31A LMNA STAT3 RPS11 RPS6 RPL10A HERPUD1 RPS27 RPS27L RPLP0 PSMD8 COX4I1 PDIA6 SERPINH1 RPL21 RPL8 RPS4X NDUFA4 GSTP1 MAP1LC3B RPS4Y1 RPL9 EPAS1 RPL36AL DYNLL1 CDC27 CYBA AREG COX5B COX7C DNAJB9 MYDGF TUBA1A RANBP2 TUBB6 CAPZB CREB3L2 PRDX2 XBP1 RPS19BP…
REACTOME_INFECTIOUS_DISEASE	Down-regulated	4.58369e-12	1.77001e-10	0.887075	-0.522056	-2.02938	195	RPL3 RPS2 HLA-A ACTG1 CALR TUBA1B HLA-B RPL15 RPS9 PGK1 RPL27A TUBB RPS14 ABL1 ACTB ENO1 UBC CXCR4 RPL13A EEF1A1 NR3C1 BST2 TXNIP RPS5 RPS3 CEBPD FKBP1A HLA-C FAU RPSA PPIB RPS11 GNAI2 RPS6 RPL10A RPS27 RPS27L RPLP0 PSMD8 RPL21 RPL8 RPS4X CANX MAP1LC3B SLC25A6 PHF21A RPS4Y1 TAF15 RPL9 RPL36AL DYNLL1 PCBP2 CYBA ACTR2 GNAS SEC24D TUBA1A RANBP2 NPM1 POLR2H GNAI3 TUBB6 VPS28 IMPDH2 CTNNB1 SAP18 POLR2…
REACTOME_VIRAL_INFECTION_PATHWAYS	Down-regulated	1.45092e-11	4.75229e-10	0.875325	-0.5477	-2.07674	152	RPL3 RPS2 HLA-A CALR TUBA1B HLA-B RPL15 RPS9 RPL27A TUBB RPS14 UBC CXCR4 RPL13A EEF1A1 NR3C1 BST2 RPS5 RPS3 CEBPD FKBP1A HLA-C FAU RPSA PPIB RPS11 RPS6 RPL10A RPS27 RPS27L RPLP0 PSMD8 RPL21 RPL8 RPS4X CANX MAP1LC3B SLC25A6 PHF21A RPS4Y1 TAF15 RPL9 RPL36AL DYNLL1 PCBP2 SEC24D TUBA1A RANBP2 NPM1 POLR2H TUBB6 VPS28 IMPDH2 SAP18 POLR2I TBL1XR1 CREB1 RPL22L1 TUBB4B SMAD3 CSNK1A1 YWHAH SDC2 CHMP4A CAV1…
REACTOME_SARS_COV_1_HOST_INTERACTIONS	Down-regulated	3.833e-08	9.16269e-07	0.719513	-0.744615	-2.23433	29	RPS2 RPS9 RPS14 UBC EEF1A1 BST2 RPS5 RPS3 FKBP1A FAU RPSA PPIB RPS11 RPS6 RPS27 RPS27L RPS4X RPS4Y1 PCBP2 NPM1 SMAD3 YWHAH CAV1 ITCH
REACTOME_TRANSLATION	Down-regulated	1.51467e-11	4.75229e-10	0.863415	-0.648887	-2.28713	74	RPL3 RPS2 RPL15 RPS9 EEF1G RPL27A RPS14 SPCS2 EIF4A2 RPL13A EEF1A1 RPS5 RPS3 FAU RPSA RPS11 RPS6 RPL10A RPS27 RPS27L RPLP0 SRP14 RPL21 RPL8 RPS4X RPS4Y1 RPL9 RPL36AL PABPC1 EIF4A1 MRPL33 SSR3 SEC61A1 SRP72 SRP54 SSR2 EIF1AX EEF1D RPL22L1 EEF2 PPA2 EIF3K EIF3E TRMT112 MRPS6 SEC11A GADD45GIP1 EIF3D DDOST
REACTOME_EUKARYOTIC_TRANSLATION_INITIATION	Down-regulated	4.77233e-13	2.17792e-11	0.921426	-0.800177	-2.49957	35	RPL3 RPS2 RPL15 RPS9 RPL27A RPS14 EIF4A2 RPL13A RPS5 RPS3 FAU RPSA RPS11 RPS6 RPL10A RPS27 RPS27L RPLP0 RPL21 RPL8 RPS4X RPS4Y1 RPL9 RPL36AL PABPC1 EIF4A1
REACTOME_INFLUENZA_INFECTION	Down-regulated	4.23953e-15	2.36471e-13	0.996986	-0.827727	-2.58563	35	RPL3 RPS2 CALR RPL15 RPS9 RPL27A RPS14 RPL13A RPS5 RPS3 FAU RPSA RPS11 RPS6 RPL10A RPS27 RPS27L RPLP0 RPL21 RPL8 RPS4X CANX SLC25A6 RPS4Y1 RPL9 RPL36AL RANBP2 POLR2H POLR2I RPL22L1
REACTOME_SRP_DEPENDENT_COTRANSLATIONAL_PROTEIN_TARGETING_TO_MEMBRANE	Down-regulated	4.90759e-16	3.51944e-14	1.02767	-0.838425	-2.61905	35	RPL3 RPS2 RPL15 RPS9 RPL27A RPS14 SPCS2 RPL13A RPS5 RPS3 FAU RPSA RPS11 RPS6 RPL10A RPS27 RPS27L RPLP0 SRP14 RPL21 RPL8 RPS4X RPS4Y1 RPL9 RPL36AL SSR3 SEC61A1 SRP72 SRP54 SSR2 RPL22L1
REACTOME_EUKARYOTIC_TRANSLATION_ELONGATION	Down-regulated	2.44058e-17	2.45035e-15	1.07687	-0.890166	-2.64999	28	RPL3 RPS2 RPL15 RPS9 EEF1G RPL27A RPS14 RPL13A EEF1A1 RPS5 RPS3 FAU RPSA RPS11 RPS6 RPL10A RPS27 RPS27L RPLP0 RPL21 RPL8 RPS4X RPS4Y1 RPL9 RPL36AL
