# Supplementary material for: Ex vivo model of functioning human lymph node reveals role for innate lymphocytes and stroma in response to vaccine adjuvant
Source: Cell Rep. 2025 Jul 2;44(7):115938. doi: 10.1016/j.celrep.2025.115938 (PMC12284374; doi:10.1016/j.celrep.2025.115938)
Supplement: Table S5. Relevant interactions and significant means, as calculated by CellPhoneDB v5 (method 3), Excel file related to Figure S5 [file mmc5.xlsx]

## Sheet: Table S5
Table S5: Relevant interactions and significant means, as calculated by CellPhoneDB v5 (method 3). Related to Figure S5.
Interactions were classified as relevant if a gene was differentially expressed by LMQ stimulation and all the participant genes were expressed by more than 10% of cells
Relevant Interactions
id_cp_interaction	interacting_pair	partner_a	partner_b	gene_a	gene_b	secreted	receptor_a	receptor_b	annotation_strategy	is_integrin	directionality	classification	B_cells|Endothelial	B_cells|Mast_cells	B_cells|Monocyte_Macrophages	B_cells|Stromal	CD25posIL22pos_ILC3|B_cells	CD25posIL22pos_ILC3|CD25posIL22pos_ILC3	CD25posIL22pos_ILC3|CD56posCD16neg_NK	CD25posIL22pos_ILC3|DC	CD25posIL22pos_ILC3|Endothelial	CD25posIL22pos_ILC3|HSPhi_ILC	CD25posIL22pos_ILC3|ILC1	CD25posIL22pos_ILC3|Mast_cells	CD25posIL22pos_ILC3|Monocyte_Macrophages	CD25posIL22pos_ILC3|NKp44neg_ILC3	CD25posIL22pos_ILC3|NKp44pos_ILC3	CD25posIL22pos_ILC3|Neutrophil_Granulocytes	CD25posIL22pos_ILC3|Plasma_cells	CD25posIL22pos_ILC3|Proliferating_cells	CD25posIL22pos_ILC3|Stromal	CD25posIL22pos_ILC3|T_cells	CD25posIL22pos_ILC3|nan	CD25posIL22pos_ILC3|pDC	CD56posCD16neg_NK|Endothelial	CD56posCD16neg_NK|Mast_cells	CD56posCD16neg_NK|Monocyte_Macrophages	CD56posCD16neg_NK|Stromal	CD56posCD16pos_NK|Endothelial	CD56posCD16pos_NK|Monocyte_Macrophages	CD56posCD16pos_NK|Stromal	DC|Endothelial	DC|Mast_cells	DC|Monocyte_Macrophages	DC|Stromal	Endothelial|B_cells	Endothelial|CD25posIL22pos_ILC3	Endothelial|CD56posCD16neg_NK	Endothelial|CD56posCD16pos_NK
CPI-SC08CB03AD8	ICAM1_integrin_aXb2_complex	simple:P05362	complex:integrin_aXb2_complex	ICAM1		FALSE	TRUE	FALSE	curated	TRUE	Ligand-Receptor	Adhesion by ICAM	0	0	0	0	0	0	0	0	0	0	0	0	0	0	0	0	0	0	0	0	0	0	0	0	0	0	0	0	0	0	0	0	0	0	0	0	0
CPI-SC00B50273B	TNC_integrin_a4b1_complex	simple:P24821	complex:integrin_a4b1_complex	TNC		TRUE	FALSE	FALSE	curated	TRUE	Ligand-Receptor	Adhesion by tenascin	0	0	0	0	0	0	0	0	0	0	0	0	0	0	0	0	0	0	0	0	0	0	0	0	0	0	0	0	0	0	0	0	0	1	1	1	1
CPI-SC0E029AB31	PLAUR_integrin_a4b1_complex	simple:Q03405	complex:integrin_a4b1_complex	PLAUR		TRUE	TRUE	FALSE	curated	TRUE	Receptor-Receptor	Signaling by Plasminogen Activator	0	0	0	0	0	0	0	0	0	0	0	0	0	0	0	0	0	0	0	0	0	0	0	0	0	0	0	0	0	0	0	0	0	0	0	0	0
CPI-SC09B2D1C63	TNC_integrin_a8b1_complex	simple:P24821	complex:integrin_a8b1_complex	TNC		TRUE	FALSE	FALSE	curated	TRUE	Ligand-Receptor	Adhesion by tenascin	0	0	0	0	0	0	0	0	0	0	0	0	0	0	0	0	0	0	0	0	0	0	0	0	0	0	0	0	0	0	0	0	0	0	0	0	0
CPI-SC021D4420C	TNC_integrin_aVb3_complex	simple:P24821	complex:integrin_aVb3_complex	TNC		TRUE	FALSE	FALSE	curated	TRUE	Ligand-Receptor	Adhesion by tenascin	0	0	0	0	0	0	0	0	0	0	0	0	0	0	0	0	0	0	0	0	0	0	0	0	0	0	0	0	0	0	0	0	0	0	0	0	0
CPI-SC0C4FD0754	PLAUR_integrin_aVb3_complex	simple:Q03405	complex:integrin_aVb3_complex	PLAUR		TRUE	TRUE	FALSE	curated	TRUE	Receptor-Receptor	Signaling by Plasminogen Activator	0	0	0	0	0	0	0	0	0	0	0	0	0	0	0	0	0	0	0	0	0	0	0	0	0	0	0	0	0	0	0	0	0	0	0	0	0
CPI-SS0E9A581F8	ICAM1_ITGAL	simple:P05362	simple:P20701	ICAM1	ITGAL	FALSE	TRUE	TRUE	curated	FALSE	Ligand-Receptor	Adhesion by ICAM	0	0	0	0	0	0	0	0	0	0	0	0	0	0	0	0	0	0	0	0	0	0	0	0	0	0	0	0	0	0	0	0	0	0	0	0	0
CPI-SC00035437A	ICAM1_integrin_aLb2_complex	simple:P05362	complex:integrin_aLb2_complex	ICAM1		FALSE	TRUE	FALSE	curated	TRUE	Ligand-Receptor	Adhesion by ICAM	0	0	0	0	0	0	0	0	0	0	0	0	0	0	0	0	0	0	0	0	0	0	0	0	0	0	0	0	0	0	0	0	0	0	0	0	0
CPI-SS09C4FCB90	ICAM1_SPN	simple:P05362	simple:P16150	ICAM1	SPN	FALSE	TRUE	FALSE	curated	FALSE	Adhesion-Adhesion	Adhesion by ICAM	0	0	0	0	0	0	0	0	0	0	0	0	0	0	0	0	0	0	0	0	0	0	0	0	0	0	0	0	0	0	0	0	0	0	0	0	0
CPI-SC0B5F57CE1	TNC_integrin_a9b1_complex	simple:P24821	complex:integrin_a9b1_complex	TNC		TRUE	FALSE	FALSE	curated	TRUE	Ligand-Receptor	Adhesion by tenascin	0	0	0	0	0	0	0	0	0	0	0	0	0	0	0	0	0	0	0	0	0	0	0	0	0	0	0	0	0	0	0	0	0	0	0	0	0
CPI-SS0CDAC688B	CXCL2_DPP4	simple:P19875	simple:P27487	CXCL2	DPP4	TRUE	FALSE	TRUE	curated	FALSE	Ligand-Receptor	Signaling by Chemokines	0	0	0	0	0	0	0	0	0	0	0	0	0	0	0	0	0	0	0	0	0	0	0	0	0	0	0	0	0	0	0	0	0	0	1	1	0
CPI-SS08DA48A5A	CCL3_CCR1	simple:P10147	simple:P32246	CCL3	CCR1	TRUE	FALSE	TRUE	curated	FALSE	Ligand-Receptor	Signaling by Chemokines	0	0	0	0	0	0	0	0	0	0	0	0	0	0	0	0	0	0	0	0	0	0	0	0	0	0	0	0	0	0	0	0	0	0	0	0	0
CPI-SS0817CE2B3	CCL3L1_CCR1	simple:P16619	simple:P32246	CCL3L1	CCR1	TRUE	FALSE	TRUE	curated	FALSE	Ligand-Receptor	Signaling by Chemokines	0	0	0	0	0	0	0	0	0	0	0	0	0	0	0	0	0	0	0	0	0	0	0	0	0	0	0	0	0	0	0	0	0	0	0	0	0
CPI-SS09239FB26	CCL19_CCR7	simple:Q99731	simple:P32248	CCL19	CCR7	TRUE	FALSE	TRUE	curated	FALSE	Ligand-Receptor	Signaling by Chemokines	0	0	0	0	0	0	0	0	0	0	0	0	0	0	0	0	0	0	0	0	0	0	0	0	0	0	0	0	0	0	0	1	0	0	0	0	0
CPI-SS06C0074BD	CCL21_CCR7	simple:O00585	simple:P32248	CCL21	CCR7	TRUE	FALSE	TRUE	curated	FALSE	Ligand-Receptor	Signaling by Chemokines	0	0	0	0	0	0	0	0	0	0	0	0	0	0	0	0	0	0	0	0	0	0	0	0	0	0	0	0	0	0	0	0	0	0	0	0	0
CPI-CS0406B0B69	Cholesterol_byLIPA_RORA	complex:Cholesterol_byLIPA	simple:P35398		RORA	TRUE	FALSE	TRUE	curated	FALSE	Ligand-Receptor	Signaling by Cholesterol	0	0	0	0	0	0	0	0	0	0	0	0	0	0	0	0	0	0	0	0	0	0	0	0	0	0	0	0	0	0	0	0	0	0	0	0	0
CPI-CS0D81115C8	Cholesterol_byDHCR24_RORA	complex:Cholesterol_byDHCR24	simple:P35398		RORA	TRUE	FALSE	TRUE	curated	FALSE	Ligand-Receptor	Signaling by Cholesterol/Desmosterol	0	0	0	0	0	0	0	0	0	0	0	0	0	0	0	0	0	0	0	0	0	0	0	0	0	0	0	0	0	0	0	0	0	0	0	0	0
CPI-CS06C6527F4	Cholesterol_byDHCR7_RORA	complex:Cholesterol_byDHCR7	simple:P35398		RORA	TRUE	FALSE	TRUE	curated	FALSE	Ligand-Receptor	Signaling by Cholesterol/Desmosterol	0	0	0	0	0	0	0	0	0	0	0	0	0	0	0	0	0	0	0	0	0	0	0	0	0	0	0	0	0	0	0	0	0	0	0	0	0
CPI-SC0DAAF158F	CSF2_GMCSFR	simple:P04141	complex:GMCSFR	CSF2		TRUE	FALSE	TRUE	curated	FALSE	Ligand-Receptor	Signaling by Colony-Stimulating factor	0	0	1	0	0	0	0	0	0	0	0	0	1	0	0	0	0	0	0	0	0	0	0	0	1	0	0	1	0	0	0	1	0	0	0	0	0
CPI-SS004C23DCE	EREG_EGFR	simple:O14944	simple:P00533	EREG	EGFR	TRUE	FALSE	TRUE	curated	FALSE	Ligand-Receptor	Signaling by Epidermal growth factor	0	0	0	0	0	0	0	0	0	0	0	0	0	0	0	0	0	0	0	0	0	0	0	0	0	0	0	0	0	0	0	0	0	0	0	0	0
CPI-SS008E98D3E	FLRT2_ADGRL1	simple:O43155	simple:O94910	FLRT2	ADGRL1	FALSE	FALSE	TRUE	curated	FALSE	Ligand-Receptor	Signaling by Fibronectin	0	0	0	0	0	0	0	0	0	0	0	0	0	0	0	0	0	0	0	0	0	0	0	0	0	0	0	0	0	0	0	0	0	0	0	0	0
CPI-SS04FD52559	TENM3_ADGRL1	simple:Q9P273	simple:O94910	TENM3	ADGRL1	FALSE	FALSE	TRUE	curated	FALSE	Ligand-Receptor	Signaling by Teneurin	0	0	0	0	0	0	0	0	0	0	0	0	0	0	0	0	0	0	0	0	0	0	0	0	0	0	0	0	0	0	0	0	0	0	0	0	0
CPI-SS0474E1C15	FLRT2_ADGRL3	simple:O43155	simple:Q9HAR2	FLRT2	ADGRL3	FALSE	FALSE	TRUE	curated	FALSE	Ligand-Receptor	Signaling by Fibronectin	0	0	0	0	0	0	0	0	0	0	0	0	0	0	0	0	0	0	0	0	0	0	0	0	0	0	0	0	0	0	0	0	0	0	0	0	0
CPI-SS0EA023E51	TENM3_ADGRL3	simple:Q9P273	simple:Q9HAR2	TENM3	ADGRL3	FALSE	FALSE	TRUE	curated	FALSE	Ligand-Receptor	Signaling by Teneurin	0	0	0	0	0	0	0	0	0	0	0	0	0	0	0	0	0	0	0	0	0	0	0	0	0	0	0	0	0	0	0	0	0	0	0	0	0
CPI-SS075F456AF	TENM3_ADGRL2	simple:Q9P273	simple:O95490	TENM3	ADGRL2	FALSE	FALSE	TRUE	curated	FALSE	Ligand-Receptor	Signaling by Teneurin	0	0	0	0	0	0	0	0	0	0	0	0	0	0	0	0	0	0	0	0	0	0	0	0	0	0	0	0	0	0	0	0	0	0	0	0	0
CPI-SS076940BCD	LGALS3_MERTK	simple:P17931	simple:Q12866	LGALS3	MERTK	TRUE	FALSE	TRUE	curated	FALSE	Ligand-Receptor	Signaling by Galectin	0	0	0	0	0	0	0	0	0	0	0	0	0	1	1	0	1	1	0	0	0	0	0	0	0	0	0	0	0	0	0	0	0	0	0	0	0
CPI-SC02DEB4893	IFNG_Type_II_IFNR	simple:P01579	complex:Type_II_IFNR	IFNG		TRUE	FALSE	TRUE	curated	FALSE	Ligand-Receptor	Signaling by Interferon	0	0	0	0	1	1	1	1	1	1	1	1	1	1	1	1	1	1	1	1	1	1	0	0	0	0	0	0	0	0	0	0	0	0	0	0	0
CPI-SC09CC14C07	IL18_IL18_receptor	simple:Q14116	complex:IL18_receptor	IL18		TRUE	FALSE	TRUE	curated	FALSE	Ligand-Receptor	Signaling by Interleukin	0	0	0	0	0	0	0	0	0	0	0	0	0	0	0	0	0	0	0	0	0	0	0	1	0	0	0	0	0	0	1	0	0	0	0	0	0
CPI-SC0D5A18C2E	IL1B_IL1_receptor	simple:P01584	complex:IL1_receptor	IL1B		TRUE	FALSE	TRUE	curated	FALSE	Ligand-Receptor	Signaling by Interleukin	0	0	0	0	0	0	0	0	0	0	0	0	0	0	0	0	0	0	0	0	0	0	0	0	0	0	0	0	0	0	0	0	0	0	0	0	0
CPI-SC06CA2BDAB	IL1RN_IL1_receptor	simple:P18510	complex:IL1_receptor	IL1RN		TRUE	FALSE	TRUE	curated	FALSE	Ligand-Receptor	Signaling by Interleukin	0	0	0	0	0	0	0	0	0	0	0	0	0	0	0	0	0	0	0	0	0	0	0	0	0	0	0	0	0	0	0	0	0	0	0	0	0
CPI-SC01BC018A0	IL1B_IL1_receptor_inhibitor	simple:P01584	complex:IL1_receptor_inhibitor	IL1B		TRUE	FALSE	TRUE	curated	FALSE	Ligand-Receptor	Signaling by Interleukin	0	0	0	0	0	0	0	0	0	0	0	0	0	0	0	0	0	0	0	0	0	0	0	0	0	0	0	0	0	0	0	0	0	0	0	0	0
CPI-SC0CEE7CCC6	IL1RN_IL1_receptor_inhibitor	simple:P18510	complex:IL1_receptor_inhibitor	IL1RN		TRUE	FALSE	TRUE	curated	FALSE	Ligand-Receptor	Signaling by Interleukin	0	0	0	0	0	0	0	0	0	0	0	0	0	0	0	0	0	0	0	0	0	0	0	0	0	0	0	0	0	0	0	0	0	0	0	0	0
CPI-SC0A2B4E2CE	IL33_IL33_receptor	simple:O95760	complex:IL33_receptor	IL33		TRUE	FALSE	TRUE	curated	FALSE	Ligand-Receptor	Signaling by Interleukin	0	0	0	0	0	0	0	0	0	0	0	0	0	0	0	0	0	0	0	0	0	0	0	0	0	0	0	0	0	0	0	0	0	0	0	0	0
CPI-SC0089DC473	IL7_IL7_receptor	simple:P13232	complex:IL7_receptor	IL7		TRUE	FALSE	TRUE	curated	FALSE	Ligand-Receptor	Signaling by Interleukin	0	1	0	0	0	0	0	0	0	0	0	0	0	0	0	0	0	0	0	0	0	0	0	0	0	0	0	0	0	0	1	0	0	0	0	0	0
CPI-SS034083FFA	SEMA3A_NRP1	simple:Q14563	simple:O14786	SEMA3A	NRP1	TRUE	FALSE	TRUE	curated	FALSE	Ligand-Receptor	Signaling by Semaphorin	0	0	0	0	0	0	0	0	0	0	0	0	0	0	0	0	0	0	0	0	0	0	0	0	0	0	0	0	0	0	0	0	0	0	0	0	0
CPI-SS065D9259F	PGF_NRP2	simple:P49763	simple:O60462	PGF	NRP2	TRUE	FALSE	TRUE	curated	FALSE	Ligand-Receptor	Signaling by Placenta growth factor	0	0	0	0	0	0	0	0	0	0	0	0	0	0	0	0	0	0	0	0	0	0	0	0	0	0	0	0	0	0	0	0	0	0	0	0	0
CPI-SS0F67B526A	SEMA3C_NRP2	simple:Q99985	simple:O60462	SEMA3C	NRP2	TRUE	FALSE	TRUE	curated	FALSE	Ligand-Receptor	Signaling by Semaphorin	0	0	0	0	0	0	0	0	0	0	0	0	0	0	0	0	0	0	0	0	0	0	0	0	0	0	0	0	0	0	0	0	0	0	0	0	0
CPI-SS046F8AD8B	VEGFA_NRP2	simple:P15692	simple:O60462	VEGFA	NRP2	TRUE	FALSE	TRUE	curated	FALSE	Ligand-Receptor	Signaling by Vascular endothelial growth factor	0	0	0	1	0	0	0	0	0	0	0	0	0	0	0	0	0	0	1	0	0	0	0	0	0	1	0	0	1	0	0	0	1	0	0	0	0
CPI-SS036B08188	PLAU_PLAUR	simple:P00749	simple:Q03405	PLAU	PLAUR	TRUE	FALSE	TRUE	curated	FALSE	Ligand-Receptor	Signaling by Plasminogen Activator	0	0	0	0	0	0	0	0	0	0	0	0	0	0	0	0	0	0	0	0	0	0	0	0	0	0	0	0	0	0	0	0	0	0	0	0	0
CPI-CC0C61DFEC5	atRetinoicAcid_byALDH1A2_RAreceptor_RARA	complex:atRetinoicAcid_byALDH1A2	complex:RAreceptor_RARA			TRUE	FALSE	TRUE	curated	FALSE	Ligand-Receptor	Signaling by Retinoic Acid	0	0	0	0	0	0	0	0	0	0	0	0	0	0	0	0	0	0	0	0	0	0	0	0	0	0	0	0	0	0	0	0	0	0	0	0	0
CPI-CC021B19C0E	atRetinoicAcid_byALDH1A2_RAreceptor_RARB	complex:atRetinoicAcid_byALDH1A2	complex:RAreceptor_RARB			TRUE	FALSE	TRUE	curated	FALSE	Ligand-Receptor	Signaling by Retinoic Acid	0	0	0	0	0	0	0	0	0	0	0	0	0	0	0	0	0	0	0	0	0	0	0	0	0	0	0	0	0	0	0	0	0	0	0	0	0
CPI-CS033058D2B	atRetinoicAcid_byALDH1A2_RORB	complex:atRetinoicAcid_byALDH1A2	simple:Q92753		RORB	TRUE	FALSE	TRUE	curated	FALSE	Ligand-Receptor	Signaling by Retinoic Acid	0	0	0	0	0	0	0	0	0	0	0	0	0	0	0	0	0	0	0	0	0	0	0	0	0	0	0	0	0	0	0	0	0	0	0	0	0
CPI-SC0C8A5C197	SEMA3A_PlexinA1_complex3	simple:Q14563	complex:PlexinA1_complex3	SEMA3A		TRUE	FALSE	TRUE	curated	FALSE	Ligand-Receptor	Signaling by Semaphorin	0	0	0	0	0	0	0	0	0	0	0	0	0	0	0	0	0	0	0	0	0	0	0	0	0	0	0	0	0	0	0	0	0	0	0	0	0
CPI-SC019D0A439	SEMA3A_PlexinA2_complex1	simple:Q14563	complex:PlexinA2_complex1	SEMA3A		TRUE	FALSE	TRUE	curated	FALSE	Ligand-Receptor	Signaling by Semaphorin	0	0	0	0	0	0	0	0	0	0	0	0	0	0	0	0	0	0	0	0	0	0	0	0	0	0	0	0	0	0	0	0	0	0	0	0	0
CPI-SC096905331	SEMA3A_PlexinA4_complex1	simple:Q14563	complex:PlexinA4_complex1	SEMA3A		TRUE	FALSE	TRUE	curated	FALSE	Ligand-Receptor	Signaling by Semaphorin	0	0	0	0	0	0	0	0	0	0	0	0	0	0	0	0	0	0	0	0	0	0	0	0	0	0	0	0	0	0	0	0	0	0	0	0	0
CPI-SC0F36DD437	TGFB2_TGFbeta_receptor2	simple:P61812	complex:TGFbeta_receptor2	TGFB2		TRUE	FALSE	TRUE	curated	FALSE	Ligand-Receptor	Signaling by Transforming growth factor	0	0	0	0	0	0	0	0	0	0	0	0	0	0	0	0	0	0	0	0	0	0	0	0	0	0	0	0	0	0	0	0	0	0	0	0	0
CPI-SC070741884	TGFB2_TGFbeta_receptor1	simple:P61812	complex:TGFbeta_receptor1	TGFB2		TRUE	FALSE	TRUE	curated	FALSE	Ligand-Receptor	Signaling by Transforming growth factor	0	0	0	0	0	0	0	0	0	0	0	0	0	0	0	0	0	0	0	0	0	0	0	0	0	0	0	0	0	0	0	0	0	1	1	1	1
CPI-SS0178F5C45	TGFB2_TGFBR3	simple:P61812	simple:Q03167	TGFB2	TGFBR3	TRUE	FALSE	TRUE	curated	FALSE	Ligand-Receptor	Signaling by Transforming growth factor	0	0	0	0	0	0	0	0	0	0	0	0	0	0	0	0	0	0	0	0	0	0	0	0	0	0	0	0	0	0	0	0	0	0	0	1	1
CPI-SS07D9A48A2	LTA_TNFRSF1B	simple:P01374	simple:P20333	LTA	TNFRSF1B	TRUE	FALSE	TRUE	curated	FALSE	Ligand-Receptor	Signaling by Tumor necrosis factor	0	0	0	0	0	0	0	0	0	0	0	0	1	0	0	0	0	0	0	0	0	0	0	0	1	0	0	0	0	0	0	0	0	0	0	0	0
CPI-SS0E7D5974D	TNF_TNFRSF1B	simple:P01375	simple:P20333	TNF	TNFRSF1B	TRUE	FALSE	TRUE	curated	FALSE	Ligand-Receptor	Signaling by Tumor necrosis factor	0	0	1	0	0	0	0	0	0	0	0	0	1	0	0	0	0	0	0	0	0	0	0	0	1	0	0	0	0	0	0	1	0	0	0	0	0
CPI-SS085A1A34C	TNFSF10_TNFRSF10A	simple:P50591	simple:O00220	TNFSF10	TNFRSF10A	TRUE	FALSE	TRUE	curated	FALSE	Ligand-Receptor	Signaling by Tumor necrosis factor	0	0	0	0	0	0	0	0	0	0	0	0	0	0	0	0	0	0	0	0	0	0	0	0	0	0	0	0	0	0	0	0	0	0	0	0	0
CPI-SS001865B32	TNFSF10_TNFRSF10B	simple:P50591	simple:O14763	TNFSF10	TNFRSF10B	TRUE	FALSE	TRUE	curated	FALSE	Ligand-Receptor	Signaling by Tumor necrosis factor	0	0	0	0	0	0	0	0	0	0	0	0	0	0	0	0	0	0	0	0	0	0	0	0	0	0	0	0	0	0	0	0	0	0	0	0	0
CPI-SS095E52E66	TNFSF10_TNFRSF10D	simple:P50591	simple:Q9UBN6	TNFSF10	TNFRSF10D	TRUE	FALSE	TRUE	curated	FALSE	Ligand-Receptor	Signaling by Tumor necrosis factor	1	0	0	0	0	0	0	0	1	0	0	0	0	0	0	0	0	0	0	0	0	0	1	0	0	0	1	0	0	1	0	0	0	0	0	0	0
CPI-SS05A3055C3	TNFSF10_TNFRSF11B	simple:P50591	simple:O00300	TNFSF10	TNFRSF11B	TRUE	FALSE	FALSE	curated	FALSE	Ligand-Receptor	Signaling by Tumor necrosis factor	0	0	0	0	0	0	0	0	0	0	0	0	0	0	0	0	0	0	0	0	0	0	0	0	0	0	0	0	0	0	0	0	0	0	0	0	0
CPI-SS0D9E45677	CD40LG_CD40	simple:P29965	simple:P25942	CD40LG	CD40	TRUE	FALSE	TRUE	curated	FALSE	Ligand-Receptor		0	0	0	0	0	0	0	0	0	0	0	0	1	0	0	0	0	0	0	0	0	0	0	0	0	0	0	0	0	0	0	0	0	0	0	0	0
CPI-SS056FF4363	CD48_CD244	simple:P09326	simple:Q9BZW8	CD48	CD244	FALSE	FALSE	TRUE	curated	FALSE	Ligand-Receptor		0	0	0	0	0	0	0	0	0	0	0	0	0	0	0	0	0	0	0	0	0	0	0	0	0	0	0	0	0	0	0	0	0	0	0	0	0
CPI-SS01560CA22	CD99_PILRA	simple:P14209	simple:Q9UKJ1	CD99	PILRA	TRUE	FALSE	TRUE	curated	FALSE	Ligand-Receptor		0	0	1	0	0	0	0	0	0	0	0	0	1	0	0	0	0	0	0	0	0	0	0	0	1	0	0	1	0	0	0	1	0	0	0	0	0
CPI-SC047CEF2DD	CRLF2_TSLPR	simple:Q9HC73	complex:TSLPR	CRLF2		TRUE	TRUE	TRUE	curated	FALSE	Receptor-Receptor		0	0	0	0	0	0	0	0	0	0	0	0	0	0	0	0	0	0	0	0	0	0	0	0	0	0	0	0	0	0	1	0	0	0	0	0	0
CPI-SC090068F7B	TSLP_TSLPR	simple:Q969D9	complex:TSLPR	TSLP		TRUE	FALSE	TRUE	curated	FALSE	Ligand-Receptor		0	0	0	0	0	0	0	0	0	0	0	0	0	0	0	0	0	0	0	0	0	0	0	0	0	0	0	0	0	0	0	0	0	0	0	0	0
CPI-SS018AC8F36	FTH1_SCARA5	simple:P02794	simple:Q6ZMJ2	FTH1	SCARA5	FALSE	FALSE	TRUE	curated	FALSE	Ligand-Receptor		0	0	0	0	0	0	0	0	0	0	0	0	0	0	0	0	0	0	0	0	0	1	0	0	0	0	0	0	0	0	0	0	0	0	0	0	0
CPI-SS0A612BCEF	KITLG_KIT	simple:P21583	simple:P10721	KITLG	KIT	TRUE	FALSE	TRUE	curated	FALSE	Ligand-Receptor		0	0	0	0	0	0	0	0	0	0	0	0	0	0	0	0	0	0	0	0	0	0	0	0	0	0	0	0	0	0	0	0	0	0	1	1	0
CPI-SS0E292C126	KLRB1_CLEC2D	simple:Q12918	simple:Q9UHP7	KLRB1	CLEC2D	FALSE	TRUE	TRUE	curated	FALSE	Ligand-Receptor		0	0	0	0	0	0	0	0	0	0	0	0	0	0	0	0	0	0	0	0	0	0	0	0	0	0	0	0	0	0	0	0	0	0	0	0	0
CPI-SS0E2453044	PPIA_BSG	simple:P62937	simple:P35613	PPIA	BSG	TRUE	FALSE	FALSE	curated	FALSE	Ligand-Receptor		0	0	0	0	0	0	0	0	0	0	0	0	0	0	0	0	0	0	0	0	0	0	0	0	0	0	0	0	0	0	0	0	0	0	0	0	0
Significant Means
id_cp_interaction	interacting_pair	partner_a	partner_b	gene_a	gene_b	secreted	receptor_a	receptor_b	annotation_strategy	is_integrin	directionality	classification	rank
CPI-SS004C23DCE	EREG_EGFR	simple:O14944	simple:P00533	EREG	EGFR	TRUE	FALSE	TRUE	curated	FALSE	Ligand-Receptor	Signaling by Epidermal growth factor	0.003
CPI-SC021D4420C	TNC_integrin_aVb3_complex	simple:P24821	complex:integrin_aVb3_complex	TNC		TRUE	FALSE	FALSE	curated	TRUE	Ligand-Receptor	Adhesion by tenascin	0.003
CPI-SC0C4FD0754	PLAUR_integrin_aVb3_complex	simple:Q03405	complex:integrin_aVb3_complex	PLAUR		TRUE	TRUE	FALSE	curated	TRUE	Receptor-Receptor	Signaling by Plasminogen Activator	0.003
CPI-SS0EA023E51	TENM3_ADGRL3	simple:Q9P273	simple:Q9HAR2	TENM3	ADGRL3	FALSE	FALSE	TRUE	curated	FALSE	Ligand-Receptor	Signaling by Teneurin	0.003
CPI-SS0474E1C15	FLRT2_ADGRL3	simple:O43155	simple:Q9HAR2	FLRT2	ADGRL3	FALSE	FALSE	TRUE	curated	FALSE	Ligand-Receptor	Signaling by Fibronectin	0.003
CPI-CC0C61DFEC5	atRetinoicAcid_byALDH1A2_RAreceptor_RARA	complex:atRetinoicAcid_byALDH1A2	complex:RAreceptor_RARA			TRUE	FALSE	TRUE	curated	FALSE	Ligand-Receptor	Signaling by Retinoic Acid	0.003
CPI-CC021B19C0E	atRetinoicAcid_byALDH1A2_RAreceptor_RARB	complex:atRetinoicAcid_byALDH1A2	complex:RAreceptor_RARB			TRUE	FALSE	TRUE	curated	FALSE	Ligand-Receptor	Signaling by Retinoic Acid	0.003
CPI-SS036B08188	PLAU_PLAUR	simple:P00749	simple:Q03405	PLAU	PLAUR	TRUE	FALSE	TRUE	curated	FALSE	Ligand-Receptor	Signaling by Plasminogen Activator	0.003
CPI-SC01BC018A0	IL1B_IL1_receptor_inhibitor	simple:P01584	complex:IL1_receptor_inhibitor	IL1B		TRUE	FALSE	TRUE	curated	FALSE	Ligand-Receptor	Signaling by Interleukin	0.003
CPI-SC0CEE7CCC6	IL1RN_IL1_receptor_inhibitor	simple:P18510	complex:IL1_receptor_inhibitor	IL1RN		TRUE	FALSE	TRUE	curated	FALSE	Ligand-Receptor	Signaling by Interleukin	0.003
CPI-SS065D9259F	PGF_NRP2	simple:P49763	simple:O60462	PGF	NRP2	TRUE	FALSE	TRUE	curated	FALSE	Ligand-Receptor	Signaling by Placenta growth factor	0.003
CPI-CS06C6527F4	Cholesterol_byDHCR7_RORA	complex:Cholesterol_byDHCR7	simple:P35398		RORA	TRUE	FALSE	TRUE	curated	FALSE	Ligand-Receptor	Signaling by Cholesterol/Desmosterol	0.003
CPI-SS08DA48A5A	CCL3_CCR1	simple:P10147	simple:P32246	CCL3	CCR1	TRUE	FALSE	TRUE	curated	FALSE	Ligand-Receptor	Signaling by Chemokines	0.003
CPI-SS0817CE2B3	CCL3L1_CCR1	simple:P16619	simple:P32246	CCL3L1	CCR1	TRUE	FALSE	TRUE	curated	FALSE	Ligand-Receptor	Signaling by Chemokines	0.003
CPI-SC0C8A5C197	SEMA3A_PlexinA1_complex3	simple:Q14563	complex:PlexinA1_complex3	SEMA3A		TRUE	FALSE	TRUE	curated	FALSE	Ligand-Receptor	Signaling by Semaphorin	0.003
CPI-SC09B2D1C63	TNC_integrin_a8b1_complex	simple:P24821	complex:integrin_a8b1_complex	TNC		TRUE	FALSE	FALSE	curated	TRUE	Ligand-Receptor	Adhesion by tenascin	0.003
CPI-SS06C0074BD	CCL21_CCR7	simple:O00585	simple:P32248	CCL21	CCR7	TRUE	FALSE	TRUE	curated	FALSE	Ligand-Receptor	Signaling by Chemokines	0.003
CPI-SC0A2B4E2CE	IL33_IL33_receptor	simple:O95760	complex:IL33_receptor	IL33		TRUE	FALSE	TRUE	curated	FALSE	Ligand-Receptor	Signaling by Interleukin	0.003
CPI-SC096905331	SEMA3A_PlexinA4_complex1	simple:Q14563	complex:PlexinA4_complex1	SEMA3A		TRUE	FALSE	TRUE	curated	FALSE	Ligand-Receptor	Signaling by Semaphorin	0.003
CPI-SC019D0A439	SEMA3A_PlexinA2_complex1	simple:Q14563	complex:PlexinA2_complex1	SEMA3A		TRUE	FALSE	TRUE	curated	FALSE	Ligand-Receptor	Signaling by Semaphorin	0.003
CPI-SS05A3055C3	TNFSF10_TNFRSF11B	simple:P50591	simple:O00300	TNFSF10	TNFRSF11B	TRUE	FALSE	FALSE	curated	FALSE	Ligand-Receptor	Signaling by Tumor necrosis factor	0.006
CPI-SS075F456AF	TENM3_ADGRL2	simple:Q9P273	simple:O95490	TENM3	ADGRL2	FALSE	FALSE	TRUE	curated	FALSE	Ligand-Receptor	Signaling by Teneurin	0.006
CPI-SS018AC8F36	FTH1_SCARA5	simple:P02794	simple:Q6ZMJ2	FTH1	SCARA5	FALSE	FALSE	TRUE	curated	FALSE	Ligand-Receptor		0.006
CPI-SS0D9E45677	CD40LG_CD40	simple:P29965	simple:P25942	CD40LG	CD40	TRUE	FALSE	TRUE	curated	FALSE	Ligand-Receptor		0.006
CPI-CS0D81115C8	Cholesterol_byDHCR24_RORA	complex:Cholesterol_byDHCR24	simple:P35398		RORA	TRUE	FALSE	TRUE	curated	FALSE	Ligand-Receptor	Signaling by Cholesterol/Desmosterol	0.008
CPI-CS033058D2B	atRetinoicAcid_byALDH1A2_RORB	complex:atRetinoicAcid_byALDH1A2	simple:Q92753		RORB	TRUE	FALSE	TRUE	curated	FALSE	Ligand-Receptor	Signaling by Retinoic Acid	0.008
CPI-SS09239FB26	CCL19_CCR7	simple:Q99731	simple:P32248	CCL19	CCR7	TRUE	FALSE	TRUE	curated	FALSE	Ligand-Receptor	Signaling by Chemokines	0.008
CPI-SS056FF4363	CD48_CD244	simple:P09326	simple:Q9BZW8	CD48	CD244	FALSE	FALSE	TRUE	curated	FALSE	Ligand-Receptor		0.008
CPI-SC0B5F57CE1	TNC_integrin_a9b1_complex	simple:P24821	complex:integrin_a9b1_complex	TNC		TRUE	FALSE	FALSE	curated	TRUE	Ligand-Receptor	Adhesion by tenascin	0.008
CPI-SS0F67B526A	SEMA3C_NRP2	simple:Q99985	simple:O60462	SEMA3C	NRP2	TRUE	FALSE	TRUE	curated	FALSE	Ligand-Receptor	Signaling by Semaphorin	0.008
CPI-CS0406B0B69	Cholesterol_byLIPA_RORA	complex:Cholesterol_byLIPA	simple:P35398		RORA	TRUE	FALSE	TRUE	curated	FALSE	Ligand-Receptor	Signaling by Cholesterol	0.008
CPI-SS034083FFA	SEMA3A_NRP1	simple:Q14563	simple:O14786	SEMA3A	NRP1	TRUE	FALSE	TRUE	curated	FALSE	Ligand-Receptor	Signaling by Semaphorin	0.011
CPI-SC06CA2BDAB	IL1RN_IL1_receptor	simple:P18510	complex:IL1_receptor	IL1RN		TRUE	FALSE	TRUE	curated	FALSE	Ligand-Receptor	Signaling by Interleukin	0.011
CPI-SC0D5A18C2E	IL1B_IL1_receptor	simple:P01584	complex:IL1_receptor	IL1B		TRUE	FALSE	TRUE	curated	FALSE	Ligand-Receptor	Signaling by Interleukin	0.011
CPI-SS008E98D3E	FLRT2_ADGRL1	simple:O43155	simple:O94910	FLRT2	ADGRL1	FALSE	FALSE	TRUE	curated	FALSE	Ligand-Receptor	Signaling by Fibronectin	0.011
CPI-SS04FD52559	TENM3_ADGRL1	simple:Q9P273	simple:O94910	TENM3	ADGRL1	FALSE	FALSE	TRUE	curated	FALSE	Ligand-Receptor	Signaling by Teneurin	0.011
CPI-SC0089DC473	IL7_IL7_receptor	simple:P13232	complex:IL7_receptor	IL7		TRUE	FALSE	TRUE	curated	FALSE	Ligand-Receptor	Signaling by Interleukin	0.014
CPI-SS07D9A48A2	LTA_TNFRSF1B	simple:P01374	simple:P20333	LTA	TNFRSF1B	TRUE	FALSE	TRUE	curated	FALSE	Ligand-Receptor	Signaling by Tumor necrosis factor	0.014
CPI-SC090068F7B	TSLP_TSLPR	simple:Q969D9	complex:TSLPR	TSLP		TRUE	FALSE	TRUE	curated	FALSE	Ligand-Receptor		0.014
CPI-SC047CEF2DD	CRLF2_TSLPR	simple:Q9HC73	complex:TSLPR	CRLF2		TRUE	TRUE	TRUE	curated	FALSE	Receptor-Receptor		0.014
CPI-SS085A1A34C	TNFSF10_TNFRSF10A	simple:P50591	simple:O00220	TNFSF10	TNFRSF10A	TRUE	FALSE	TRUE	curated	FALSE	Ligand-Receptor	Signaling by Tumor necrosis factor	0.017
CPI-SC0F36DD437	TGFB2_TGFbeta_receptor2	simple:P61812	complex:TGFbeta_receptor2	TGFB2		TRUE	FALSE	TRUE	curated	FALSE	Ligand-Receptor	Signaling by Transforming growth factor	0.017
CPI-SC08CB03AD8	ICAM1_integrin_aXb2_complex	simple:P05362	complex:integrin_aXb2_complex	ICAM1		FALSE	TRUE	FALSE	curated	TRUE	Ligand-Receptor	Adhesion by ICAM	0.017
CPI-SC00035437A	ICAM1_integrin_aLb2_complex	simple:P05362	complex:integrin_aLb2_complex	ICAM1		FALSE	TRUE	FALSE	curated	TRUE	Ligand-Receptor	Adhesion by ICAM	0.019
CPI-SC09CC14C07	IL18_IL18_receptor	simple:Q14116	complex:IL18_receptor	IL18		TRUE	FALSE	TRUE	curated	FALSE	Ligand-Receptor	Signaling by Interleukin	0.019
CPI-SS0178F5C45	TGFB2_TGFBR3	simple:P61812	simple:Q03167	TGFB2	TGFBR3	TRUE	FALSE	TRUE	curated	FALSE	Ligand-Receptor	Signaling by Transforming growth factor	0.019
CPI-SS076940BCD	LGALS3_MERTK	simple:P17931	simple:Q12866	LGALS3	MERTK	TRUE	FALSE	TRUE	curated	FALSE	Ligand-Receptor	Signaling by Galectin	0.022
CPI-SS09C4FCB90	ICAM1_SPN	simple:P05362	simple:P16150	ICAM1	SPN	FALSE	TRUE	FALSE	curated	FALSE	Adhesion-Adhesion	Adhesion by ICAM	0.025
CPI-SS0E9A581F8	ICAM1_ITGAL	simple:P05362	simple:P20701	ICAM1	ITGAL	FALSE	TRUE	TRUE	curated	FALSE	Ligand-Receptor	Adhesion by ICAM	0.03
CPI-SS0E7D5974D	TNF_TNFRSF1B	simple:P01375	simple:P20333	TNF	TNFRSF1B	TRUE	FALSE	TRUE	curated	FALSE	Ligand-Receptor	Signaling by Tumor necrosis factor	0.03
CPI-SS0A612BCEF	KITLG_KIT	simple:P21583	simple:P10721	KITLG	KIT	TRUE	FALSE	TRUE	curated	FALSE	Ligand-Receptor		0.033
CPI-SC0E029AB31	PLAUR_integrin_a4b1_complex	simple:Q03405	complex:integrin_a4b1_complex	PLAUR		TRUE	TRUE	FALSE	curated	TRUE	Receptor-Receptor	Signaling by Plasminogen Activator	0.047
CPI-SS0E292C126	KLRB1_CLEC2D	simple:Q12918	simple:Q9UHP7	KLRB1	CLEC2D	FALSE	TRUE	TRUE	curated	FALSE	Ligand-Receptor		0.047
CPI-SC00B50273B	TNC_integrin_a4b1_complex	simple:P24821	complex:integrin_a4b1_complex	TNC		TRUE	FALSE	FALSE	curated	TRUE	Ligand-Receptor	Adhesion by tenascin	0.047
CPI-SC070741884	TGFB2_TGFbeta_receptor1	simple:P61812	complex:TGFbeta_receptor1	TGFB2		TRUE	FALSE	TRUE	curated	FALSE	Ligand-Receptor	Signaling by Transforming growth factor	0.05
CPI-SS046F8AD8B	VEGFA_NRP2	simple:P15692	simple:O60462	VEGFA	NRP2	TRUE	FALSE	TRUE	curated	FALSE	Ligand-Receptor	Signaling by Vascular endothelial growth factor	0.05
CPI-SS0E2453044	PPIA_BSG	simple:P62937	simple:P35613	PPIA	BSG	TRUE	FALSE	FALSE	curated	FALSE	Ligand-Receptor		0.053
CPI-SS01560CA22	CD99_PILRA	simple:P14209	simple:Q9UKJ1	CD99	PILRA	TRUE	FALSE	TRUE	curated	FALSE	Ligand-Receptor		0.053
CPI-SC0DAAF158F	CSF2_GMCSFR	simple:P04141	complex:GMCSFR	CSF2		TRUE	FALSE	TRUE	curated	FALSE	Ligand-Receptor	Signaling by Colony-Stimulating factor	0.058
CPI-SS095E52E66	TNFSF10_TNFRSF10D	simple:P50591	simple:Q9UBN6	TNFSF10	TNFRSF10D	TRUE	FALSE	TRUE	curated	FALSE	Ligand-Receptor	Signaling by Tumor necrosis factor	0.069
CPI-SS001865B32	TNFSF10_TNFRSF10B	simple:P50591	simple:O14763	TNFSF10	TNFRSF10B	TRUE	FALSE	TRUE	curated	FALSE	Ligand-Receptor	Signaling by Tumor necrosis factor	0.083
CPI-SS0CDAC688B	CXCL2_DPP4	simple:P19875	simple:P27487	CXCL2	DPP4	TRUE	FALSE	TRUE	curated	FALSE	Ligand-Receptor	Signaling by Chemokines	0.083
CPI-SC02DEB4893	IFNG_Type_II_IFNR	simple:P01579	complex:Type_II_IFNR	IFNG		TRUE	FALSE	TRUE	curated	FALSE	Ligand-Receptor	Signaling by Interferon	0.1
CPI-SS0AFCA0602	DLL4_NOTCH1	simple:Q9NR61	simple:P46531	DLL4	NOTCH1	FALSE	FALSE	TRUE	curated	FALSE	Ligand-Receptor	Signaling by Notch	1.1
CPI-SS0E5A6ADB3	DLL3_NOTCH1	simple:Q9NYJ7	simple:P46531	DLL3	NOTCH1	FALSE	FALSE	TRUE	curated	FALSE	Ligand-Receptor	Signaling by Notch	1.1
CPI-SS0C916344D	AVP_OXTR	simple:P01185	simple:P30559	AVP	OXTR	TRUE	FALSE	TRUE	curated	FALSE	Ligand-Receptor	Signaling by Vasopressin	1.1
CPI-SS04A5D6B6F	DLL1_NOTCH1	simple:O00548	simple:P46531	DLL1	NOTCH1	FALSE	FALSE	TRUE	curated	FALSE	Ligand-Receptor	Signaling by Notch	1.1
CPI-SS04B547174	OXT_OXTR	simple:P01178	simple:P30559	OXT	OXTR	TRUE	FALSE	TRUE	curated	FALSE	Ligand-Receptor	Signaling by Oxytocin	1.1
CPI-SC08C72892F	NODAL_NODAL_receptor_IbIIa_TDGF1	simple:Q96S42	complex:NODAL_receptor_IbIIa_TDGF1	NODAL		TRUE	FALSE	TRUE	curated	FALSE	Ligand-Receptor	Signaling by NODAL	1.1
CPI-SS0BDC912F3	CNTN1_NRCAM	simple:Q12860	simple:Q92823	CNTN1	NRCAM	TRUE	FALSE	FALSE	curated	FALSE	Adhesion-Adhesion		1.1
CPI-SS0730D1EF3	CNTN1_MCAM	simple:Q12860	simple:P43121	CNTN1	MCAM	FALSE	FALSE	FALSE	curated	FALSE	Adhesion-Adhesion		1.1
CPI-SC0397B3290	NODAL_NODAL_receptor_IbIIb_CFC1	simple:Q96S42	complex:NODAL_receptor_IbIIb_CFC1	NODAL		TRUE	FALSE	TRUE	curated	FALSE	Ligand-Receptor	Signaling by NODAL	1.1
CPI-SC0C620668E	NODAL_NODAL_receptor_IbIIb_TDGF1	simple:Q96S42	complex:NODAL_receptor_IbIIb_TDGF1	NODAL		TRUE	FALSE	TRUE	curated	FALSE	Ligand-Receptor	Signaling by NODAL	1.1
CPI-SS065B2DBAE	JAG2_NOTCH2	simple:Q9Y219	simple:Q04721	JAG2	NOTCH2	FALSE	FALSE	TRUE	curated	FALSE	Ligand-Receptor	Signaling by Notch	1.1
CPI-SS052ADA696	JAG1_NOTCH1	simple:P78504	simple:P46531	JAG1	NOTCH1	FALSE	FALSE	TRUE	curated	FALSE	Ligand-Receptor	Signaling by Notch	1.1
CPI-SS060B82BBC	JAG1_NOTCH2	simple:P78504	simple:Q04721	JAG1	NOTCH2	FALSE	FALSE	TRUE	curated	FALSE	Ligand-Receptor	Signaling by Notch	1.1
CPI-SS0FC612D4D	DLK1_NOTCH1	simple:P80370	simple:P46531	DLK1	NOTCH1	FALSE	FALSE	TRUE	curated	FALSE	Ligand-Receptor	Signaling by Notch	1.1
CPI-SS08E4D6FA9	DLL4_NOTCH2	simple:Q9NR61	simple:Q04721	DLL4	NOTCH2	FALSE	FALSE	TRUE	curated	FALSE	Ligand-Receptor	Signaling by Notch	1.1
CPI-SS06BBCAC08	DLL3_NOTCH2	simple:Q9NYJ7	simple:Q04721	DLL3	NOTCH2	FALSE	FALSE	TRUE	curated	FALSE	Ligand-Receptor	Signaling by Notch	1.1
CPI-SC0AB5E1FE3	NODAL_NODAL_receptor_IcIIb_CFC1	simple:Q96S42	complex:NODAL_receptor_IcIIb_CFC1	NODAL		TRUE	FALSE	TRUE	curated	FALSE	Ligand-Receptor	Signaling by NODAL	1.1
CPI-SC061F99EF4	NODAL_NODAL_receptor_IcIIb_TDGF1	simple:Q96S42	complex:NODAL_receptor_IcIIb_TDGF1	NODAL		TRUE	FALSE	TRUE	curated	FALSE	Ligand-Receptor	Signaling by NODAL	1.1
CPI-SS0423580E5	DLL1_NOTCH2	simple:O00548	simple:Q04721	DLL1	NOTCH2	FALSE	FALSE	TRUE	curated	FALSE	Ligand-Receptor	Signaling by Notch	1.1
CPI-SS0F32DB87D	PTH_PTH1R	simple:P01270	simple:Q03431	PTH	PTH1R	TRUE	FALSE	TRUE	curated	FALSE	Ligand-Receptor	Signaling by Parathyroid hormone	1.1
CPI-SS0DB3F5A37	JAG2_NOTCH1	simple:Q9Y219	simple:P46531	JAG2	NOTCH1	FALSE	FALSE	TRUE	curated	FALSE	Ligand-Receptor	Signaling by Notch	1.1
CPI-SS029811409	CNTN1_NOTCH2	simple:Q12860	simple:Q04721	CNTN1	NOTCH2	FALSE	FALSE	TRUE	curated	FALSE	Ligand-Receptor	Signaling by Notch	1.1
CPI-SS0A6FCBF7C	CNTN1_NOTCH1	simple:Q12860	simple:P46531	CNTN1	NOTCH1	FALSE	FALSE	TRUE	curated	FALSE	Ligand-Receptor	Signaling by Notch	1.1
CPI-SS0E1A8414D	DLK1_NOTCH2	simple:P80370	simple:Q04721	DLK1	NOTCH2	FALSE	FALSE	TRUE	curated	FALSE	Ligand-Receptor	Signaling by Notch	1.1
CPI-SS03142ADA9	OXT_AVPR1B	simple:P01178	simple:P47901	OXT	AVPR1B	TRUE	FALSE	TRUE	curated	FALSE	Ligand-Receptor	Signaling by Oxytocin	1.1
CPI-SS047232C64	DLL1_NOTCH3	simple:O00548	simple:Q9UM47	DLL1	NOTCH3	FALSE	FALSE	TRUE	curated	FALSE	Ligand-Receptor	Signaling by Notch	1.1
CPI-SS00399ED03	AVP_AVPR1A	simple:P01185	simple:P37288	AVP	AVPR1A	TRUE	FALSE	TRUE	curated	FALSE	Ligand-Receptor	Signaling by Vasopressin	1.1
CPI-SS0E8F8E4F1	OXT_AVPR1A	simple:P01178	simple:P37288	OXT	AVPR1A	TRUE	FALSE	TRUE	curated	FALSE	Ligand-Receptor	Signaling by Oxytocin	1.1
CPI-SS02461AE98	HCRT_HCRTR2	simple:O43612	simple:O43614	HCRT	HCRTR2	TRUE	FALSE	TRUE	curated	FALSE	Ligand-Receptor	Signaling by Orexin	1.1
CPI-SS084816B12	HCRT_HCRTR1	simple:O43612	simple:O43613	HCRT	HCRTR1	TRUE	FALSE	TRUE	curated	FALSE	Ligand-Receptor	Signaling by Orexin	1.1
CPI-SS0DAB76F63	PNOC_OPRL1	simple:Q13519	simple:P41146	PNOC	OPRL1	TRUE	FALSE	TRUE	curated	FALSE	Ligand-Receptor	Signaling by Opioid	1.1
CPI-CS0FFD6263C	b-Endorphin_byPOMC_OPRM1	complex:b-Endorphin_byPOMC	simple:P35372		OPRM1	TRUE	FALSE	TRUE	curated	FALSE	Ligand-Receptor	Signaling by Proopiomelanocortin	1.1
CPI-SS0D97012FB	PENK_OPRM1	simple:P01210	simple:P35372	PENK	OPRM1	TRUE	FALSE	TRUE	curated	FALSE	Ligand-Receptor	Signaling by Opioid	1.1
CPI-CS040CDD259	b-Endorphin_byPOMC_OPRK1	complex:b-Endorphin_byPOMC	simple:P41145		OPRK1	TRUE	FALSE	TRUE	curated	FALSE	Ligand-Receptor	Signaling by Proopiomelanocortin	1.1
CPI-SS0D1EF9598	PENK_OPRK1	simple:P01210	simple:P41145	PENK	OPRK1	TRUE	FALSE	TRUE	curated	FALSE	Ligand-Receptor	Signaling by Opioid	1.1
CPI-CS005209739	b-Endorphin_byPOMC_OPRD1	complex:b-Endorphin_byPOMC	simple:P41143		OPRD1	TRUE	FALSE	TRUE	curated	FALSE	Ligand-Receptor	Signaling by Proopiomelanocortin	1.1
CPI-SS0BD6EE954	PENK_OPRD1	simple:P01210	simple:P41143	PENK	OPRD1	TRUE	FALSE	TRUE	curated	FALSE	Ligand-Receptor	Signaling by Opioid	1.1
CPI-SC04DB1BDAB	OSM_OSMR	simple:P13725	complex:OSMR	OSM		TRUE	FALSE	TRUE	curated	FALSE	Ligand-Receptor	Signaling by Oncostatin-M precursor	1.1
CPI-SC0F30798CC	LIF_LIFR	simple:P15018	complex:LIFR	LIF		TRUE	FALSE	TRUE	curated	FALSE	Ligand-Receptor		1.1
CPI-SC0CDC669B3	OSM_LIFR	simple:P13725	complex:LIFR	OSM		TRUE	FALSE	TRUE	curated	FALSE	Ligand-Receptor	Signaling by Oncostatin-M precursor	1.1
CPI-SS007AA9FDE	DLK1_NOTCH3	simple:P80370	simple:Q9UM47	DLK1	NOTCH3	FALSE	FALSE	TRUE	curated	FALSE	Ligand-Receptor	Signaling by Notch	1.1
CPI-SS02D4E44C7	AVP_AVPR1B	simple:P01185	simple:P47901	AVP	AVPR1B	TRUE	FALSE	TRUE	curated	FALSE	Ligand-Receptor	Signaling by Vasopressin	1.1
CPI-SC08F1D4358	NODAL_NODAL_receptor_IbIIa_CFC1	simple:Q96S42	complex:NODAL_receptor_IbIIa_CFC1	NODAL		TRUE	FALSE	TRUE	curated	FALSE	Ligand-Receptor	Signaling by NODAL	1.1
CPI-SS0A5B111F1	OXT_AVPR2	simple:P01178	simple:P30518	OXT	AVPR2	TRUE	FALSE	TRUE	curated	FALSE	Ligand-Receptor	Signaling by Oxytocin	1.1
CPI-SS0FCF733EA	AVP_AVPR2	simple:P01185	simple:P30518	AVP	AVPR2	TRUE	FALSE	TRUE	curated	FALSE	Ligand-Receptor	Signaling by Vasopressin	1.1
CPI-SS0EDD8CDD4	JAG1_VASN	simple:P78504	simple:Q6EMK4	JAG1	VASN	TRUE	FALSE	FALSE	curated	FALSE	Ligand-Receptor		1.1
CPI-SS015B87133	JAG1_CD46	simple:P78504	simple:P15529	JAG1	CD46	FALSE	FALSE	TRUE	curated	FALSE	Ligand-Receptor		1.1
CPI-SS096F3E0F2	JAG2_NOTCH4	simple:Q9Y219	simple:Q99466	JAG2	NOTCH4	FALSE	FALSE	TRUE	curated	FALSE	Ligand-Receptor	Signaling by Notch	1.1
CPI-SS0558101D1	DLL4_NOTCH4	simple:Q9NR61	simple:Q99466	DLL4	NOTCH4	FALSE	FALSE	TRUE	curated	FALSE	Ligand-Receptor	Signaling by Notch	1.1
CPI-SS098C2FFC0	DLL3_NOTCH4	simple:Q9NYJ7	simple:Q99466	DLL3	NOTCH4	FALSE	FALSE	TRUE	curated	FALSE	Ligand-Receptor	Signaling by Notch	1.1
CPI-SS0FB5FE587	DLL1_NOTCH4	simple:O00548	simple:Q99466	DLL1	NOTCH4	FALSE	FALSE	TRUE	curated	FALSE	Ligand-Receptor	Signaling by Notch	1.1
CPI-SS0D37C7C70	DLK1_NOTCH4	simple:P80370	simple:Q99466	DLK1	NOTCH4	FALSE	FALSE	TRUE	curated	FALSE	Ligand-Receptor	Signaling by Notch	1.1
CPI-SS0263EFDDF	JAG2_NOTCH3	simple:Q9Y219	simple:Q9UM47	JAG2	NOTCH3	FALSE	FALSE	TRUE	curated	FALSE	Ligand-Receptor	Signaling by Notch	1.1
CPI-SS0B99F22A2	JAG1_NOTCH3	simple:P78504	simple:Q9UM47	JAG1	NOTCH3	FALSE	FALSE	TRUE	curated	FALSE	Ligand-Receptor	Signaling by Notch	1.1
CPI-SS0938C6980	DLL4_NOTCH3	simple:Q9NR61	simple:Q9UM47	DLL4	NOTCH3	FALSE	FALSE	TRUE	curated	FALSE	Ligand-Receptor	Signaling by Notch	1.1
CPI-SS035E5A708	DLL3_NOTCH3	simple:Q9NYJ7	simple:Q9UM47	DLL3	NOTCH3	FALSE	FALSE	TRUE	curated	FALSE	Ligand-Receptor	Signaling by Notch	1.1
CPI-SS02EEA092C	JAG2_VASN	simple:Q9Y219	simple:Q6EMK4	JAG2	VASN	TRUE	FALSE	FALSE	curated	FALSE	Ligand-Receptor		1.1
CPI-SS0837E9F59	JAG1_NOTCH4	simple:P78504	simple:Q99466	JAG1	NOTCH4	FALSE	FALSE	TRUE	curated	FALSE	Ligand-Receptor	Signaling by Notch	1.1
CPI-SS0BA4E3F44	NTN4_UNC5D	simple:Q9HB63	simple:Q6UXZ4	NTN4	UNC5D	TRUE	FALSE	TRUE	curated	FALSE	Ligand-Receptor	Signaling by Netrin	1.1
CPI-SS05162C56B	NTF3_NTRK3	simple:P20783	simple:Q16288	NTF3	NTRK3	TRUE	FALSE	TRUE	curated	FALSE	Ligand-Receptor	Signaling by Neurotrophin	1.1
CPI-CS087E1C654	LipoxinA4_byALOX5_CYSLTR1	complex:LipoxinA4_byALOX5	simple:Q9Y271		CYSLTR1	TRUE	FALSE	TRUE	curated	FALSE	Ligand-Receptor	Signaling by Lipoxin/Leukotriene	1.1
CPI-CS08225A985	LeukotrieneE4_byDPEP1_CYSLTR2	complex:LeukotrieneE4_byDPEP1	simple:Q9NS75		CYSLTR2	TRUE	FALSE	TRUE	curated	FALSE	Ligand-Receptor	Signaling by Lipoxin/Leukotriene	1.1
CPI-CS058C0BB88	LeukotrieneE4_byDPEP2_CYSLTR2	complex:LeukotrieneE4_byDPEP2	simple:Q9NS75		CYSLTR2	TRUE	FALSE	TRUE	curated	FALSE	Ligand-Receptor	Signaling by Lipoxin/Leukotriene	1.1
CPI-CS0208210C9	LeukotrieneE4_byDPEP3_CYSLTR2	complex:LeukotrieneE4_byDPEP3	simple:Q9NS75		CYSLTR2	TRUE	FALSE	TRUE	curated	FALSE	Ligand-Receptor	Signaling by Lipoxin/Leukotriene	1.1
CPI-CS0E87D8FFA	LTD4_byGGT1_CYSLTR2	complex:LTD4_byGGT1	simple:Q9NS75		CYSLTR2	TRUE	FALSE	TRUE	curated	FALSE	Ligand-Receptor	Signaling by Lipoxin/Leukotriene	1.1
CPI-CS0A0F970F5	LeukotrieneD4_byGGT1_CYSLTR2	complex:LeukotrieneD4_byGGT1	simple:Q9NS75		CYSLTR2	TRUE	FALSE	TRUE	curated	FALSE	Ligand-Receptor	Signaling by Lipoxin/Leukotriene	1.1
CPI-CS077A507B6	LTC4_byLTC4S_CYSLTR2	complex:LTC4_byLTC4S	simple:Q9NS75		CYSLTR2	TRUE	FALSE	TRUE	curated	FALSE	Ligand-Receptor	Signaling by Lipoxin/Leukotriene	1.1
CPI-CS01FC3CF4D	LeukotrieneC4_byLTC4S_CYSLTR2	complex:LeukotrieneC4_byLTC4S	simple:Q9NS75		CYSLTR2	TRUE	FALSE	TRUE	curated	FALSE	Ligand-Receptor	Signaling by Lipoxin/Leukotriene	1.1
CPI-CS0957C3253	LeukotrieneD4_byGGT1_GPR17	complex:LeukotrieneD4_byGGT1	simple:Q13304		GPR17	TRUE	FALSE	TRUE	curated	FALSE	Ligand-Receptor	Signaling by Lipoxin/Leukotriene	1.1
CPI-CS0AFE4D0CB	LeukotrieneB4_byLTA4H_GPR17	complex:LeukotrieneB4_byLTA4H	simple:Q13304		GPR17	TRUE	FALSE	TRUE	curated	FALSE	Ligand-Receptor	Signaling by Lipoxin/Leukotriene	1.1
CPI-CS00DCACEEE	LeukotrieneC4_byLTC4S_GPR17	complex:LeukotrieneC4_byLTC4S	simple:Q13304		GPR17	TRUE	FALSE	TRUE	curated	FALSE	Ligand-Receptor	Signaling by Lipoxin/Leukotriene	1.1
CPI-CS047D9C0D7	LeukotrieneB4_byLTA4H_LTB4R	complex:LeukotrieneB4_byLTA4H	simple:Q15722		LTB4R	TRUE	FALSE	TRUE	curated	FALSE	Ligand-Receptor	Signaling by Lipoxin/Leukotriene	1.1
CPI-CS0A5B6BD7A	12oxoLeukotrieneB4_byPTGR1_LTB4R	complex:12oxoLeukotrieneB4_byPTGR1	simple:Q15722		LTB4R	TRUE	FALSE	TRUE	curated	FALSE	Ligand-Receptor	Signaling by Lipoxin/Leukotriene	1.1
CPI-CS0F5B070C5	LeukotrieneB4_byLTA4H_LTB4R2	complex:LeukotrieneB4_byLTA4H	simple:Q9NPC1		LTB4R2	TRUE	FALSE	TRUE	curated	FALSE	Ligand-Receptor	Signaling by Lipoxin/Leukotriene	1.1
CPI-CS04A56D5BE	12oxoLeukotrieneB4_byPTGR1_LTB4R2	complex:12oxoLeukotrieneB4_byPTGR1	simple:Q9NPC1		LTB4R2	TRUE	FALSE	TRUE	curated	FALSE	Ligand-Receptor	Signaling by Lipoxin/Leukotriene	1.1
CPI-SS02C509183	LTB_LTBR	simple:Q06643	simple:P36941	LTB	LTBR	FALSE	FALSE	TRUE	curated	FALSE	Ligand-Receptor	Signaling by Lipoxin/Leukotriene	1.1
CPI-SS0859C173B	TNFSF14_LTBR	simple:O43557	simple:P36941	TNFSF14	LTBR	TRUE	FALSE	TRUE	curated	FALSE	Ligand-Receptor	Signaling by Tumor necrosis factor	1.1
CPI-CS0891F5216	LeukotrieneC4_byLTC4S_CYSLTR1	complex:LeukotrieneC4_byLTC4S	simple:Q9Y271		CYSLTR1	TRUE	FALSE	TRUE	curated	FALSE	Ligand-Receptor	Signaling by Lipoxin/Leukotriene	1.1
CPI-CS016CDFE07	5SHpETE_byALOX5_OXER1	complex:5SHpETE_byALOX5	simple:Q8TDS5		OXER1	TRUE	FALSE	TRUE	curated	FALSE	Ligand-Receptor	Signaling by Lipoxin/Leukotriene	1.1
CPI-CS0C1CAC8F7	LipoxinA4_byALOX12_CYSLTR1	complex:LipoxinA4_byALOX12	simple:Q9Y271		CYSLTR1	TRUE	FALSE	TRUE	curated	FALSE	Ligand-Receptor	Signaling by Lipoxin/Leukotriene	1.1
CPI-CS0C4ABE334	LeukotrieneD4_byGGT1_CYSLTR1	complex:LeukotrieneD4_byGGT1	simple:Q9Y271		CYSLTR1	TRUE	FALSE	TRUE	curated	FALSE	Ligand-Receptor	Signaling by Lipoxin/Leukotriene	1.1
CPI-SC00BFC481D	MICB_NKG2D_II_receptor	simple:Q29980	complex:NKG2D_II_receptor	MICB		FALSE	FALSE	TRUE	curated	FALSE	Ligand-Receptor		1.1
CPI-SS075D9B9AD	KNG1_BDKRB1	simple:P01042	simple:P46663	KNG1	BDKRB1	TRUE	FALSE	TRUE	curated	FALSE	Ligand-Receptor	Signaling by Kininogen	1.1
CPI-SS0F21F1570	KNG1_BDKRB2	simple:P01042	simple:P30411	KNG1	BDKRB2	TRUE	FALSE	TRUE	curated	FALSE	Ligand-Receptor	Signaling by Kininogen	1.1
CPI-SS0E9F84F1F	LEFTY1_TDGF1	simple:O75610	simple:P13385	LEFTY1	TDGF1	TRUE	FALSE	FALSE	curated	FALSE	Ligand-Receptor	Signaling by Left-right determination factor	1.1
CPI-SS033A27302	LEFTY2_TDGF1	simple:O00292	simple:P13385	LEFTY2	TDGF1	TRUE	FALSE	FALSE	curated	FALSE	Ligand-Receptor	Signaling by Left-right determination factor	1.1
CPI-SS0CD8D0164	CLEC2A_KLRF2	simple:Q6UVW9	simple:D3W0D1	CLEC2A	KLRF2	FALSE	TRUE	TRUE	curated	FALSE	Ligand-Receptor	Signaling by Leptin	1.1
CPI-SS025C8F785	CLEC2B_KLRF1	simple:Q92478	simple:Q9NZS2	CLEC2B	KLRF1	FALSE	TRUE	TRUE	curated	FALSE	Ligand-Receptor	Signaling by Leptin	1.1
CPI-SS0E0D00210	LRRC4B_PTPRD	simple:Q9NT99	simple:P23468	LRRC4B	PTPRD	FALSE	FALSE	TRUE	curated	FALSE	Ligand-Receptor	Signaling by Leucine Rich Repeat And Fibronectin	1.1
CPI-SS0FA9304CE	LRFN4_PTPRD	simple:Q6PJG9	simple:P23468	LRFN4	PTPRD	FALSE	FALSE	TRUE	curated	FALSE	Ligand-Receptor	Signaling by Leucine Rich Repeat And Fibronectin	1.1
CPI-SS081E1A895	LRFN5_PTPRD	simple:Q96NI6	simple:P23468	LRFN5	PTPRD	FALSE	FALSE	TRUE	curated	FALSE	Ligand-Receptor	Signaling by Leucine Rich Repeat And Fibronectin	1.1
CPI-SS08069FE13	NLGN3_PTPRD	simple:Q9NZ94	simple:P23468	NLGN3	PTPRD	FALSE	FALSE	TRUE	curated	FALSE	Ligand-Receptor	Signaling by Neuroligin	1.1
CPI-SS0522C3A29	SLITRK1_PTPRD	simple:Q96PX8	simple:P23468	SLITRK1	PTPRD	FALSE	FALSE	TRUE	curated	FALSE	Ligand-Receptor	Signaling by SLIT and NTRK-like protein	1.1
CPI-SS09B85D556	SLITRK2_PTPRD	simple:Q9H156	simple:P23468	SLITRK2	PTPRD	FALSE	FALSE	TRUE	curated	FALSE	Ligand-Receptor	Signaling by SLIT and NTRK-like protein	1.1
CPI-CS0150916A7	LeukotrieneE4_byDPEP1_CYSLTR1	complex:LeukotrieneE4_byDPEP1	simple:Q9Y271		CYSLTR1	TRUE	FALSE	TRUE	curated	FALSE	Ligand-Receptor	Signaling by Lipoxin/Leukotriene	1.1
CPI-CS048E474A5	LeukotrieneE4_byDPEP2_CYSLTR1	complex:LeukotrieneE4_byDPEP2	simple:Q9Y271		CYSLTR1	TRUE	FALSE	TRUE	curated	FALSE	Ligand-Receptor	Signaling by Lipoxin/Leukotriene	1.1
CPI-CS0C89AD6A7	LeukotrieneE4_byDPEP3_CYSLTR1	complex:LeukotrieneE4_byDPEP3	simple:Q9Y271		CYSLTR1	TRUE	FALSE	TRUE	curated	FALSE	Ligand-Receptor	Signaling by Lipoxin/Leukotriene	1.1
CPI-CS066F8F865	LTD4_byGGT1_CYSLTR1	complex:LTD4_byGGT1	simple:Q9Y271		CYSLTR1	TRUE	FALSE	TRUE	curated	FALSE	Ligand-Receptor	Signaling by Lipoxin/Leukotriene	1.1
CPI-CS0215886EA	LTC4_byLTC4S_CYSLTR1	complex:LTC4_byLTC4S	simple:Q9Y271		CYSLTR1	TRUE	FALSE	TRUE	curated	FALSE	Ligand-Receptor	Signaling by Lipoxin/Leukotriene	1.1
CPI-SS01D36DDFA	PTPRS_NTRK3	simple:Q13332	simple:Q16288	PTPRS	NTRK3	FALSE	TRUE	TRUE	curated	FALSE	Receptor-Receptor		1.1
CPI-SS07EF9679E	XCL1_XCR1	simple:P47992	simple:P46094	XCL1	XCR1	TRUE	FALSE	TRUE	curated	FALSE	Ligand-Receptor	Signaling by Lymphotactin	1.1
CPI-SS0E4245B64	LPAR1_ADGRE5	simple:Q92633	simple:P48960	LPAR1	ADGRE5	TRUE	TRUE	TRUE	curated	FALSE	Receptor-Receptor	Signaling by Lysophosphatidic acid receptor	1.1
CPI-SS0C72D53A2	NTN4_UNC5B	simple:Q9HB63	simple:Q8IZJ1	NTN4	UNC5B	TRUE	FALSE	TRUE	curated	FALSE	Ligand-Receptor	Signaling by Netrin	1.1
CPI-SS07660BCA2	NTN1_UNC5C	simple:O95631	simple:O95185	NTN1	UNC5C	TRUE	FALSE	TRUE	curated	FALSE	Ligand-Receptor	Signaling by Netrin	1.1
CPI-SS06CBEA807	PTH2_PTH1R	simple:Q96A98	simple:Q03431	PTH2	PTH1R	TRUE	FALSE	TRUE	curated	FALSE	Ligand-Receptor	Signaling by Parathyroid hormone	1.1
CPI-SS085E14488	NRXN1_DAG1	simple:Q9ULB1	simple:Q14118	NRXN1	DAG1	TRUE	FALSE	TRUE	curated	FALSE	Receptor-Receptor	Signaling by Neurexin	1.1
CPI-SS0193D81E1	NRXN2_DAG1	simple:P58401	simple:Q14118	NRXN2	DAG1	TRUE	FALSE	TRUE	curated	FALSE	Receptor-Receptor	Signaling by Neurexin	1.1
CPI-SS0148BDF1C	NMS_NMUR1	simple:Q5H8A3	simple:Q9HB89	NMS	NMUR1	TRUE	FALSE	TRUE	curated	FALSE	Ligand-Receptor	Signaling by Neuromedin	1.1
CPI-SS018BD4882	NMU_NMUR1	simple:P48645	simple:Q9HB89	NMU	NMUR1	TRUE	FALSE	TRUE	curated	FALSE	Ligand-Receptor	Signaling by Neuromedin	1.1
CPI-SS0C849D294	NMS_NMUR2	simple:Q5H8A3	simple:Q9GZQ4	NMS	NMUR2	TRUE	FALSE	TRUE	curated	FALSE	Ligand-Receptor	Signaling by Neuromedin	1.1
CPI-SS07B3139A0	NMU_NMUR2	simple:P48645	simple:Q9GZQ4	NMU	NMUR2	TRUE	FALSE	TRUE	curated	FALSE	Ligand-Receptor	Signaling by Neuromedin	1.1
CPI-SS031151895	NPB_NPBWR1	simple:Q8NG41	simple:P48145	NPB	NPBWR1	TRUE	FALSE	TRUE	curated	FALSE	Ligand-Receptor	Signaling by Neuropeptide precursor	1.1
CPI-SS0888931C5	NPW_NPBWR1	simple:Q8N729	simple:P48145	NPW	NPBWR1	TRUE	FALSE	TRUE	curated	FALSE	Ligand-Receptor	Signaling by Neuropeptide precursor	1.1
CPI-SS0C7FC7214	NPFF_NPFFR1	simple:O15130	simple:Q9GZQ6	NPFF	NPFFR1	TRUE	FALSE	TRUE	curated	FALSE	Ligand-Receptor	Signaling by Neuropeptide precursor	1.1
CPI-SS06CA10698	NPFF_NPFFR2	simple:O15130	simple:Q9Y5X5	NPFF	NPFFR2	TRUE	FALSE	TRUE	curated	FALSE	Ligand-Receptor	Signaling by Neuropeptide precursor	1.1
CPI-SS032AD1183	NPPA_NPR1	simple:P01160	simple:P16066	NPPA	NPR1	TRUE	FALSE	TRUE	curated	FALSE	Ligand-Receptor	Signaling by Neuropeptide precursor	1.1
CPI-SS06C93E09A	NTS_NTSR1	simple:P30990	simple:P30989	NTS	NTSR1	TRUE	FALSE	TRUE	curated	FALSE	Ligand-Receptor	Signaling by Neurotensin	1.1
CPI-SS0BF87B9DD	NTS_NTSR2	simple:P30990	simple:O95665	NTS	NTSR2	TRUE	FALSE	TRUE	curated	FALSE	Ligand-Receptor	Signaling by Neurotensin	1.1
CPI-SC060C69786	NRTN_RET_receptor_2	simple:Q99748	complex:RET_receptor_2	NRTN		TRUE	FALSE	TRUE	curated	FALSE	Ligand-Receptor	Signaling by Neurotrophin	1.1
CPI-SS00C9DE87A	NTN1_UNC5B	simple:O95631	simple:Q8IZJ1	NTN1	UNC5B	TRUE	FALSE	TRUE	curated	FALSE	Ligand-Receptor	Signaling by Netrin	1.1
CPI-SS0E29693E6	XCL2_XCR1	simple:Q9UBD3	simple:P46094	XCL2	XCR1	TRUE	FALSE	TRUE	curated	FALSE	Ligand-Receptor	Signaling by Lymphotactin	1.1
CPI-SS0503D8A55	NTN1_UNC5A	simple:O95631	simple:Q6ZN44	NTN1	UNC5A	TRUE	FALSE	TRUE	curated	FALSE	Ligand-Receptor	Signaling by Netrin	1.1
CPI-SS04F1CBF06	NTN1_DCC	simple:O95631	simple:P43146	NTN1	DCC	TRUE	FALSE	TRUE	curated	FALSE	Ligand-Receptor	Signaling by Netrin	1.1
CPI-SS076F4624B	LPAR2_ADGRE5	simple:Q9HBW0	simple:P48960	LPAR2	ADGRE5	TRUE	TRUE	TRUE	curated	FALSE	Receptor-Receptor	Signaling by Lysophosphatidic acid receptor	1.1
CPI-SS046661AE7	LPAR3_ADGRE5	simple:Q9UBY5	simple:P48960	LPAR3	ADGRE5	TRUE	TRUE	TRUE	curated	FALSE	Receptor-Receptor	Signaling by Lysophosphatidic acid receptor	1.1
CPI-SS0118D1B89	THY1_ADGRE5	simple:P04216	simple:P48960	THY1	ADGRE5	TRUE	FALSE	TRUE	curated	FALSE	Adhesion-Adhesion	Adhesion by antigen THY1	1.1
CPI-CS0D69D106B	integrin_aVb1_complex_ADGRE5	complex:integrin_aVb1_complex	simple:P48960		ADGRE5	TRUE	FALSE	TRUE	curated	TRUE	Ligand-Receptor	Signaling by Integrin	1.1
CPI-CS056DF06D6	integrin_aVb3_complex_ADGRE5	complex:integrin_aVb3_complex	simple:P48960		ADGRE5	TRUE	FALSE	TRUE	curated	TRUE	Ligand-Receptor	Signaling by Integrin	1.1
CPI-SS061A7E099	CD55_ADGRE5	simple:P08174	simple:P48960	CD55	ADGRE5	TRUE	TRUE	TRUE	curated	FALSE	Ligand-Receptor		1.1
CPI-SS0305C793D	SFTPD_ADGRE5	simple:P35247	simple:P48960	SFTPD	ADGRE5	TRUE	FALSE	TRUE	curated	FALSE	Ligand-Receptor		1.1
CPI-CS05C6F5BDD	Melatonin_byASMT_MTNR1A	complex:Melatonin_byASMT	simple:P48039		MTNR1A	TRUE	FALSE	TRUE	curated	FALSE	Ligand-Receptor	Signaling by Melatonin	1.1
CPI-CS0586481F9	Melatonin_byASMT_MTNR1B	complex:Melatonin_byASMT	simple:P49286		MTNR1B	TRUE	FALSE	TRUE	curated	FALSE	Ligand-Receptor	Signaling by Melatonin	1.1
CPI-SS012AFC842	MDK_ALK	simple:P21741	simple:Q9UM73	MDK	ALK	TRUE	FALSE	TRUE	curated	FALSE	Ligand-Receptor	Signaling by Midkine	1.1
CPI-SS05D7900BF	PTN_ALK	simple:P21246	simple:Q9UM73	PTN	ALK	TRUE	FALSE	TRUE	curated	FALSE	Ligand-Receptor	Signaling by Pleiotrophin	1.1
CPI-SS027E12A36	MDK_PTPRZ1	simple:P21741	simple:P23471	MDK	PTPRZ1	TRUE	FALSE	FALSE	curated	FALSE	Ligand-Receptor	Signaling by Midkine	1.1
CPI-SS04E690D72	PTN_PTPRZ1	simple:P21246	simple:P23471	PTN	PTPRZ1	TRUE	FALSE	FALSE	curated	FALSE	Ligand-Receptor	Signaling by Pleiotrophin	1.1
CPI-SC0C68323CF	AMH_MIS_receptor_3	simple:P03971	complex:MIS_receptor_3	AMH		TRUE	FALSE	TRUE	curated	FALSE	Ligand-Receptor	Signaling by Muellerian-inhibiting factor	1.1
CPI-SC077F81192	AMH_MIS_receptor_1	simple:P03971	complex:MIS_receptor_1	AMH		TRUE	FALSE	TRUE	curated	FALSE	Ligand-Receptor	Signaling by Muellerian-inhibiting factor	1.1
CPI-SC09C7944F4	AMH_MIS_receptor_2	simple:P03971	complex:MIS_receptor_2	AMH		TRUE	FALSE	TRUE	curated	FALSE	Ligand-Receptor	Signaling by Muellerian-inhibiting factor	1.1
CPI-SS042FCC9BE	NECTIN3_PVR	simple:Q9NQS3	simple:P15151	NECTIN3	PVR	TRUE	FALSE	TRUE	curated	FALSE	Ligand-Receptor	Signaling by Nectin	1.1
CPI-SS0E3C09735	NTN1_DSCAM	simple:O95631	simple:O60469	NTN1	DSCAM	TRUE	FALSE	FALSE	curated	FALSE	Ligand-Receptor	Signaling by Netrin	1.1
CPI-SS0483CE4ED	PTHLH_PTH1R	simple:P12272	simple:Q03431	PTHLH	PTH1R	TRUE	FALSE	TRUE	curated	FALSE	Ligand-Receptor	Signaling by Parathyroid hormone	1.1
CPI-SC0A2DB962D	CDH1_integrin_a2b1_complex	simple:P12830	complex:integrin_a2b1_complex	CDH1		FALSE	FALSE	FALSE	curated	TRUE	Adhesion-Adhesion	Adhesion by Cadherin	1.1
CPI-SS07E3769D0	PTH2_PTH2R	simple:Q96A98	simple:P49190	PTH2	PTH2R	TRUE	FALSE	TRUE	curated	FALSE	Ligand-Receptor	Signaling by Parathyroid hormone	1.1
CPI-SS0ACAB1835	RSPO3_LGR4	simple:Q9BXY4	simple:Q9BXB1	RSPO3	LGR4	TRUE	FALSE	TRUE	curated	FALSE	Ligand-Receptor	Signaling by R-spondin	1.1
CPI-SS034D3988F	RSPO4_LGR4	simple:Q2I0M5	simple:Q9BXB1	RSPO4	LGR4	TRUE	FALSE	TRUE	curated	FALSE	Ligand-Receptor	Signaling by R-spondin	1.1
CPI-SS09B2320BC	RSPO1_LGR5	simple:Q2MKA7	simple:O75473	RSPO1	LGR5	TRUE	FALSE	TRUE	curated	FALSE	Ligand-Receptor	Signaling by R-spondin	1.1
CPI-SS056D0AD0D	RSPO2_LGR5	simple:Q6UXX9	simple:O75473	RSPO2	LGR5	TRUE	FALSE	TRUE	curated	FALSE	Ligand-Receptor	Signaling by R-spondin	1.1
CPI-SS0C3906934	RSPO3_LGR5	simple:Q9BXY4	simple:O75473	RSPO3	LGR5	TRUE	FALSE	TRUE	curated	FALSE	Ligand-Receptor	Signaling by R-spondin	1.1
CPI-SS079CAC99C	RSPO4_LGR5	simple:Q2I0M5	simple:O75473	RSPO4	LGR5	TRUE	FALSE	TRUE	curated	FALSE	Ligand-Receptor	Signaling by R-spondin	1.1
CPI-SS0E5397537	RSPO1_LGR6	simple:Q2MKA7	simple:Q9HBX8	RSPO1	LGR6	TRUE	FALSE	TRUE	curated	FALSE	Ligand-Receptor	Signaling by R-spondin	1.1
CPI-SS019104E2E	RSPO2_LGR6	simple:Q6UXX9	simple:Q9HBX8	RSPO2	LGR6	TRUE	FALSE	TRUE	curated	FALSE	Ligand-Receptor	Signaling by R-spondin	1.1
CPI-SS0EB5364D4	RSPO3_LGR6	simple:Q9BXY4	simple:Q9HBX8	RSPO3	LGR6	TRUE	FALSE	TRUE	curated	FALSE	Ligand-Receptor	Signaling by R-spondin	1.1
CPI-SS0609FCF76	RSPO4_LGR6	simple:Q2I0M5	simple:Q9HBX8	RSPO4	LGR6	TRUE	FALSE	TRUE	curated	FALSE	Ligand-Receptor	Signaling by R-spondin	1.1
CPI-SS0AD2A36FE	RELN_LRP8	simple:P78509	simple:Q14114	RELN	LRP8	TRUE	FALSE	TRUE	curated	FALSE	Ligand-Receptor	Signaling by Reelin	1.1
CPI-SS06DF3325D	RELN_VLDLR	simple:P78509	simple:P98155	RELN	VLDLR	TRUE	FALSE	TRUE	curated	FALSE	Ligand-Receptor	Signaling by Reelin	1.1
CPI-CC0010C54C6	atRetinoicAcid_byALDH1A1_RAreceptor_RARA	complex:atRetinoicAcid_byALDH1A1	complex:RAreceptor_RARA			TRUE	FALSE	TRUE	curated	FALSE	Ligand-Receptor	Signaling by Retinoic Acid	1.1
CPI-CC03F7FB36A	atRetinoicAcid_byALDH1A3_RAreceptor_RARA	complex:atRetinoicAcid_byALDH1A3	complex:RAreceptor_RARA			TRUE	FALSE	TRUE	curated	FALSE	Ligand-Receptor	Signaling by Retinoic Acid	1.1
CPI-CC048F01E8D	atRetinoicAcid_byALDH1A1_RAreceptor_RARA_RXRA	complex:atRetinoicAcid_byALDH1A1	complex:RAreceptor_RARA_RXRA			TRUE	FALSE	TRUE	curated	FALSE	Ligand-Receptor	Signaling by Retinoic Acid	1.1
CPI-CC03C7C010D	atRetinoicAcid_byALDH1A2_RAreceptor_RARA_RXRA	complex:atRetinoicAcid_byALDH1A2	complex:RAreceptor_RARA_RXRA			TRUE	FALSE	TRUE	curated	FALSE	Ligand-Receptor	Signaling by Retinoic Acid	1.1
CPI-CC0564402E8	atRetinoicAcid_byALDH1A3_RAreceptor_RARA_RXRA	complex:atRetinoicAcid_byALDH1A3	complex:RAreceptor_RARA_RXRA			TRUE	FALSE	TRUE	curated	FALSE	Ligand-Receptor	Signaling by Retinoic Acid	1.1
CPI-SS01E3453DB	RSPO2_LGR4	simple:Q6UXX9	simple:Q9BXB1	RSPO2	LGR4	TRUE	FALSE	TRUE	curated	FALSE	Ligand-Receptor	Signaling by R-spondin	1.1
CPI-CC06F5021B7	atRetinoicAcid_byALDH1A1_RAreceptor_RARB	complex:atRetinoicAcid_byALDH1A1	complex:RAreceptor_RARB			TRUE	FALSE	TRUE	curated	FALSE	Ligand-Receptor	Signaling by Retinoic Acid	1.1
CPI-SS0057AB387	RSPO1_LGR4	simple:Q2MKA7	simple:Q9BXB1	RSPO1	LGR4	TRUE	FALSE	TRUE	curated	FALSE	Ligand-Receptor	Signaling by R-spondin	1.1
CPI-SC0456039E0	RSPO1_Kremen1_LRP6	simple:Q2MKA7	complex:Kremen1_LRP6	RSPO1		TRUE	FALSE	FALSE	curated	FALSE	Ligand-Receptor	Signaling by R-spondin	1.1
CPI-SC031A56DEB	WNT10A_FZD8_LRP6	simple:Q9GZT5	complex:FZD8_LRP6	WNT10A		TRUE	FALSE	FALSE	curated	FALSE	Ligand-Receptor	Signaling by WNT	1.1
CPI-SC0B9D5B3BB	WNT11_FZD8_LRP6	simple:O96014	complex:FZD8_LRP6	WNT11		TRUE	FALSE	FALSE	curated	FALSE	Ligand-Receptor	Signaling by WNT	1.1
CPI-SC08F2BED38	WNT16_FZD8_LRP6	simple:Q9UBV4	complex:FZD8_LRP6	WNT16		TRUE	FALSE	FALSE	curated	FALSE	Ligand-Receptor	Signaling by WNT	1.1
CPI-SC061351B3F	WNT2_FZD8_LRP6	simple:P09544	complex:FZD8_LRP6	WNT2		TRUE	FALSE	FALSE	curated	FALSE	Ligand-Receptor	Signaling by WNT	1.1
CPI-SC077E857AE	WNT2B_FZD8_LRP6	simple:Q93097	complex:FZD8_LRP6	WNT2B		TRUE	FALSE	FALSE	curated	FALSE	Ligand-Receptor	Signaling by WNT	1.1
CPI-SC07648DD90	WNT3_FZD8_LRP6	simple:P56703	complex:FZD8_LRP6	WNT3		TRUE	FALSE	FALSE	curated	FALSE	Ligand-Receptor	Signaling by WNT	1.1
CPI-SC01C2F8BE5	WNT3A_FZD8_LRP6	simple:P56704	complex:FZD8_LRP6	WNT3A		TRUE	FALSE	FALSE	curated	FALSE	Ligand-Receptor	Signaling by WNT	1.1
CPI-SC028E09B43	WNT4_FZD8_LRP6	simple:P56705	complex:FZD8_LRP6	WNT4		TRUE	FALSE	FALSE	curated	FALSE	Ligand-Receptor	Signaling by WNT	1.1
CPI-SC05E81C125	WNT5A_FZD8_LRP6	simple:P41221	complex:FZD8_LRP6	WNT5A		TRUE	FALSE	FALSE	curated	FALSE	Ligand-Receptor	Signaling by WNT	1.1
CPI-SC02EBDBB5C	WNT5B_FZD8_LRP6	simple:Q9H1J7	complex:FZD8_LRP6	WNT5B		TRUE	FALSE	FALSE	curated	FALSE	Ligand-Receptor	Signaling by WNT	1.1
CPI-SC0D8F589A1	WNT6_FZD8_LRP6	simple:Q9Y6F9	complex:FZD8_LRP6	WNT6		TRUE	FALSE	FALSE	curated	FALSE	Ligand-Receptor	Signaling by WNT	1.1
CPI-SC0942D4B76	WNT7A_FZD8_LRP6	simple:O00755	complex:FZD8_LRP6	WNT7A		TRUE	FALSE	FALSE	curated	FALSE	Ligand-Receptor	Signaling by WNT	1.1
CPI-SC0434B6726	WNT7B_FZD8_LRP6	simple:P56706	complex:FZD8_LRP6	WNT7B		TRUE	FALSE	FALSE	curated	FALSE	Ligand-Receptor	Signaling by WNT	1.1
CPI-SC0BB739BFE	WNT8A_FZD8_LRP6	simple:Q9H1J5	complex:FZD8_LRP6	WNT8A		TRUE	FALSE	FALSE	curated	FALSE	Ligand-Receptor	Signaling by WNT	1.1
CPI-SC09F5F81CF	WNT8B_FZD8_LRP6	simple:Q93098	complex:FZD8_LRP6	WNT8B		TRUE	FALSE	FALSE	curated	FALSE	Ligand-Receptor	Signaling by WNT	1.1
CPI-SC0F9E07951	WNT9A_FZD8_LRP6	simple:O14904	complex:FZD8_LRP6	WNT9A		TRUE	FALSE	FALSE	curated	FALSE	Ligand-Receptor	Signaling by WNT	1.1
CPI-SC005D197A2	WNT9B_FZD8_LRP6	simple:O14905	complex:FZD8_LRP6	WNT9B		TRUE	FALSE	FALSE	curated	FALSE	Ligand-Receptor	Signaling by WNT	1.1
CPI-SC07CA7AF54	DKK1_Kremen1_LRP6	simple:O94907	complex:Kremen1_LRP6	DKK1		TRUE	FALSE	FALSE	curated	FALSE	Ligand-Receptor	Signaling by WNT inhibition	1.1
CPI-SC0E8623846	WNT1_FZD8_LRP6	simple:P04628	complex:FZD8_LRP6	WNT1		TRUE	FALSE	FALSE	curated	FALSE	Ligand-Receptor	Signaling by WNT	1.1
CPI-CC039D8C2A7	atRetinoicAcid_byALDH1A3_RAreceptor_RARB	complex:atRetinoicAcid_byALDH1A3	complex:RAreceptor_RARB			TRUE	FALSE	TRUE	curated	FALSE	Ligand-Receptor	Signaling by Retinoic Acid	1.1
CPI-CC061CCD0A0	atRetinoicAcid_byALDH1A2_RAreceptor_RARB_RXRB	complex:atRetinoicAcid_byALDH1A2	complex:RAreceptor_RARB_RXRB			TRUE	FALSE	TRUE	curated	FALSE	Ligand-Receptor	Signaling by Retinoic Acid	1.1
CPI-SS0FB520A95	SOSTDC1_LRP5	simple:Q6X4U4	simple:O75197	SOSTDC1	LRP5	TRUE	FALSE	TRUE	curated	FALSE	Ligand-Receptor	Signaling by Sclerostin domain-containing protein	1.1
CPI-SS09EE83769	DKK1_LRP5	simple:O94907	simple:O75197	DKK1	LRP5	TRUE	FALSE	TRUE	curated	FALSE	Ligand-Receptor	Signaling by WNT	1.1
CPI-SS0C977FC22	SOSTDC1_LRP6	simple:Q6X4U4	simple:O75581	SOSTDC1	LRP6	TRUE	FALSE	TRUE	curated	FALSE	Ligand-Receptor	Signaling by Sclerostin domain-containing protein	1.1
CPI-SS0703C3CE4	DKK1_LRP6	simple:O94907	simple:O75581	DKK1	LRP6	TRUE	FALSE	TRUE	curated	FALSE	Ligand-Receptor	Signaling by WNT	1.1
CPI-SS063D79C85	DKK2_LRP6	simple:Q9UBU2	simple:O75581	DKK2	LRP6	TRUE	FALSE	TRUE	curated	FALSE	Ligand-Receptor	Signaling by WNT	1.1
CPI-SS021F26C73	SCT_SCTR	simple:P09683	simple:P47872	SCT	SCTR	TRUE	FALSE	TRUE	curated	FALSE	Ligand-Receptor	Signaling by Secretin	1.1
CPI-SS02CAD3BF8	VIP_SCTR	simple:P01282	simple:P47872	VIP	SCTR	TRUE	FALSE	TRUE	curated	FALSE	Ligand-Receptor	Signaling by Vasoactive Intestinal Peptide	1.1
CPI-SS04F90EE0D	SELE_GLG1	simple:P16581	simple:Q92896	SELE	GLG1	FALSE	FALSE	FALSE	curated	FALSE	Ligand-Receptor	Signaling by Selectin	1.1
CPI-SC08F771F98	SEMA6A_PlexinA2_complex1	simple:Q9H2E6	complex:PlexinA2_complex1	SEMA6A		FALSE	FALSE	TRUE	curated	FALSE	Ligand-Receptor	Signaling by Semaphorin	1.1
CPI-SC05F339947	SEMA3A_PlexinA3_complex1	simple:Q14563	complex:PlexinA3_complex1	SEMA3A		TRUE	FALSE	TRUE	curated	FALSE	Ligand-Receptor	Signaling by Semaphorin	1.1
CPI-SS0F3A089DE	SEMA3E_PLXND1	simple:O15041	simple:Q9Y4D7	SEMA3E	PLXND1	TRUE	FALSE	TRUE	curated	FALSE	Ligand-Receptor	Signaling by Semaphorin	1.1
CPI-SS044C72D0D	SEMA4A_PLXND1	simple:Q9H3S1	simple:Q9Y4D7	SEMA4A	PLXND1	FALSE	FALSE	TRUE	curated	FALSE	Ligand-Receptor	Signaling by Semaphorin	1.1
CPI-SS0892F3080	SEMA4C_PLXNB2	simple:Q9C0C4	simple:O15031	SEMA4C	PLXNB2	FALSE	TRUE	TRUE	curated	FALSE	Ligand-Receptor	Signaling by Semaphorin	1.1
CPI-SS012F60F11	SEMA4D_PLXNB2	simple:Q92854	simple:O15031	SEMA4D	PLXNB2	FALSE	TRUE	TRUE	curated	FALSE	Ligand-Receptor	Signaling by Semaphorin	1.1
CPI-SS011931B0F	SEMA4G_PLXNB2	simple:Q9NTN9	simple:O15031	SEMA4G	PLXNB2	FALSE	FALSE	TRUE	curated	FALSE	Ligand-Receptor	Signaling by Semaphorin	1.1
CPI-SS0BC7F3EB5	SEMA4D_CD72	simple:Q92854	simple:P21854	SEMA4D	CD72	FALSE	TRUE	FALSE	curated	FALSE	Ligand-Receptor	Signaling by Semaphorin	1.1
CPI-SS0606E97F0	SEMA4D_PLXNB1	simple:Q92854	simple:O43157	SEMA4D	PLXNB1	TRUE	TRUE	TRUE	curated	FALSE	Ligand-Receptor	Signaling by Semaphorin	1.1
CPI-SS07FF435A6	TAFA1_GPR1	simple:Q7Z5A9	simple:P46091	TAFA1	GPR1	TRUE	FALSE	TRUE	curated	FALSE	Ligand-Receptor	Signaling by TAFA	1.1
CPI-CC036F9AC3C	atRetinoicAcid_byALDH1A1_RAreceptor_RARB_RXRB	complex:atRetinoicAcid_byALDH1A1	complex:RAreceptor_RARB_RXRB			TRUE	FALSE	TRUE	curated	FALSE	Ligand-Receptor	Signaling by Retinoic Acid	1.1
CPI-SS095A33EE9	RARRES2_GPR1	simple:Q99969	simple:P46091	RARRES2	GPR1	TRUE	FALSE	TRUE	curated	FALSE	Ligand-Receptor	Signaling by Retinoid acid	1.1
CPI-CS0C61C245A	atRetinoicAcid_byALDH1A3_RORB	complex:atRetinoicAcid_byALDH1A3	simple:Q92753		RORB	TRUE	FALSE	TRUE	curated	FALSE	Ligand-Receptor	Signaling by Retinoic Acid	1.1
CPI-CC0D32DC80C	atRetinoicAcid_byALDH1A3_RAreceptor_RARB_RXRB	complex:atRetinoicAcid_byALDH1A3	complex:RAreceptor_RARB_RXRB			TRUE	FALSE	TRUE	curated	FALSE	Ligand-Receptor	Signaling by Retinoic Acid	1.1
CPI-CC065AB1F5E	atRetinoicAcid_byALDH1A1_RAreceptor_RARG	complex:atRetinoicAcid_byALDH1A1	complex:RAreceptor_RARG			TRUE	FALSE	TRUE	curated	FALSE	Ligand-Receptor	Signaling by Retinoic Acid	1.1
CPI-CC066507DFB	atRetinoicAcid_byALDH1A2_RAreceptor_RARG	complex:atRetinoicAcid_byALDH1A2	complex:RAreceptor_RARG			TRUE	FALSE	TRUE	curated	FALSE	Ligand-Receptor	Signaling by Retinoic Acid	1.1
CPI-CC0BD81688E	atRetinoicAcid_byALDH1A3_RAreceptor_RARG	complex:atRetinoicAcid_byALDH1A3	complex:RAreceptor_RARG			TRUE	FALSE	TRUE	curated	FALSE	Ligand-Receptor	Signaling by Retinoic Acid	1.1
CPI-CC01AF691C1	atRetinoicAcid_byALDH1A1_RAreceptor_RARG_RXRG	complex:atRetinoicAcid_byALDH1A1	complex:RAreceptor_RARG_RXRG			TRUE	FALSE	TRUE	curated	FALSE	Ligand-Receptor	Signaling by Retinoic Acid	1.1
CPI-CC000118AA2	atRetinoicAcid_byALDH1A2_RAreceptor_RARG_RXRG	complex:atRetinoicAcid_byALDH1A2	complex:RAreceptor_RARG_RXRG			TRUE	FALSE	TRUE	curated	FALSE	Ligand-Receptor	Signaling by Retinoic Acid	1.1
CPI-CC0BEBB9C26	atRetinoicAcid_byALDH1A3_RAreceptor_RARG_RXRG	complex:atRetinoicAcid_byALDH1A3	complex:RAreceptor_RARG_RXRG			TRUE	FALSE	TRUE	curated	FALSE	Ligand-Receptor	Signaling by Retinoic Acid	1.1
CPI-CC0A31C8D8B	atRetinoicAcid_byALDH1A1_RAreceptor_RXRA	complex:atRetinoicAcid_byALDH1A1	complex:RAreceptor_RXRA			TRUE	FALSE	TRUE	curated	FALSE	Ligand-Receptor	Signaling by Retinoic Acid	1.1
CPI-CC0B7C148C8	atRetinoicAcid_byALDH1A2_RAreceptor_RXRA	complex:atRetinoicAcid_byALDH1A2	complex:RAreceptor_RXRA			TRUE	FALSE	TRUE	curated	FALSE	Ligand-Receptor	Signaling by Retinoic Acid	1.1
CPI-CC07CAD6A4A	atRetinoicAcid_byALDH1A3_RAreceptor_RXRA	complex:atRetinoicAcid_byALDH1A3	complex:RAreceptor_RXRA			TRUE	FALSE	TRUE	curated	FALSE	Ligand-Receptor	Signaling by Retinoic Acid	1.1
CPI-CC0A06D2C2D	atRetinoicAcid_byALDH1A1_RAreceptor_RXRB	complex:atRetinoicAcid_byALDH1A1	complex:RAreceptor_RXRB			TRUE	FALSE	TRUE	curated	FALSE	Ligand-Receptor	Signaling by Retinoic Acid	1.1
CPI-CC0974AE49B	atRetinoicAcid_byALDH1A2_RAreceptor_RXRB	complex:atRetinoicAcid_byALDH1A2	complex:RAreceptor_RXRB			TRUE	FALSE	TRUE	curated	FALSE	Ligand-Receptor	Signaling by Retinoic Acid	1.1
CPI-CC09B046394	atRetinoicAcid_byALDH1A3_RAreceptor_RXRB	complex:atRetinoicAcid_byALDH1A3	complex:RAreceptor_RXRB			TRUE	FALSE	TRUE	curated	FALSE	Ligand-Receptor	Signaling by Retinoic Acid	1.1
CPI-CC0E829C954	atRetinoicAcid_byALDH1A1_RAreceptor_RXRG	complex:atRetinoicAcid_byALDH1A1	complex:RAreceptor_RXRG			TRUE	FALSE	TRUE	curated	FALSE	Ligand-Receptor	Signaling by Retinoic Acid	1.1
CPI-CC071BF7D12	atRetinoicAcid_byALDH1A2_RAreceptor_RXRG	complex:atRetinoicAcid_byALDH1A2	complex:RAreceptor_RXRG			TRUE	FALSE	TRUE	curated	FALSE	Ligand-Receptor	Signaling by Retinoic Acid	1.1
CPI-CC00B974CC4	atRetinoicAcid_byALDH1A3_RAreceptor_RXRG	complex:atRetinoicAcid_byALDH1A3	complex:RAreceptor_RXRG			TRUE	FALSE	TRUE	curated	FALSE	Ligand-Receptor	Signaling by Retinoic Acid	1.1
CPI-CS08EE9E5CE	atRetinoicAcid_byALDH1A1_RORB	complex:atRetinoicAcid_byALDH1A1	simple:Q92753		RORB	TRUE	FALSE	TRUE	curated	FALSE	Ligand-Receptor	Signaling by Retinoic Acid	1.1
CPI-SS0CDEE4A57	RARRES2_CMKLR1	simple:Q99969	simple:Q99788	RARRES2	CMKLR1	TRUE	FALSE	TRUE	curated	FALSE	Ligand-Receptor	Signaling by Retinoid acid	1.1
CPI-SS0D87F8BD7	PTH_PTH2R	simple:P01270	simple:P49190	PTH	PTH2R	TRUE	FALSE	TRUE	curated	FALSE	Ligand-Receptor	Signaling by Parathyroid hormone	1.1
CPI-SC0E7F51B25	RSPO1_FZD8_LRP6	simple:Q2MKA7	complex:FZD8_LRP6	RSPO1		TRUE	FALSE	FALSE	curated	FALSE	Ligand-Receptor	Signaling by R-spondin	1.1
CPI-CS08E678B9D	ProstaglandinE2_byPTGES2_PTGER4	complex:ProstaglandinE2_byPTGES2	simple:P35408		PTGER4	TRUE	FALSE	TRUE	curated	FALSE	Ligand-Receptor	Signaling by Prostaglandin	1.1
CPI-SS00508D1C2	VEGFB_NRP1	simple:P49765	simple:O14786	VEGFB	NRP1	TRUE	FALSE	TRUE	curated	FALSE	Ligand-Receptor	Signaling by Vascular endothelial growth factor	1.1
CPI-SS0674B0F46	SEMA3F_NRP2	simple:Q13275	simple:O60462	SEMA3F	NRP2	TRUE	FALSE	TRUE	curated	FALSE	Ligand-Receptor	Signaling by Semaphorin	1.1
CPI-SS0B70EB09E	PDGFA_PDGFRA	simple:P04085	simple:P16234	PDGFA	PDGFRA	TRUE	FALSE	TRUE	curated	FALSE	Ligand-Receptor	Signaling by Platelet-derived growth factor	1.1
CPI-SS0FEEB187C	PDGFB_PDGFRA	simple:P01127	simple:P16234	PDGFB	PDGFRA	TRUE	FALSE	TRUE	curated	FALSE	Ligand-Receptor	Signaling by Platelet-derived growth factor	1.1
CPI-SS06DA9B4FE	PDGFC_PDGFRA	simple:Q9NRA1	simple:P16234	PDGFC	PDGFRA	TRUE	FALSE	TRUE	curated	FALSE	Ligand-Receptor	Signaling by Platelet-derived growth factor	1.1
CPI-SC00DF4C861	PDGFB_PDGFR_complex	simple:P01127	complex:PDGFR_complex	PDGFB		TRUE	FALSE	TRUE	curated	FALSE	Ligand-Receptor	Signaling by Platelet-derived growth factor	1.1
CPI-SC042177446	PDGFD_PDGFR_complex	simple:Q9GZP0	complex:PDGFR_complex	PDGFD		TRUE	FALSE	TRUE	curated	FALSE	Ligand-Receptor	Signaling by Platelet-derived growth factor	1.1
CPI-SS05A26A1DE	PDGFB_PDGFRB	simple:P01127	simple:P09619	PDGFB	PDGFRB	TRUE	FALSE	TRUE	curated	FALSE	Ligand-Receptor	Signaling by Platelet-derived growth factor	1.1
CPI-SS0B3C76C9D	PDGFD_PDGFRB	simple:Q9GZP0	simple:P09619	PDGFD	PDGFRB	TRUE	FALSE	TRUE	curated	FALSE	Ligand-Receptor	Signaling by Platelet-derived growth factor	1.1
CPI-SS08920B6FF	PODXL_SELL	simple:O00592	simple:P14151	PODXL	SELL	FALSE	FALSE	FALSE	curated	FALSE	Receptor-Receptor	Signaling by Podocalyxin-like protein	1.1
CPI-SS01EBB8D76	PODXL2_SELL	simple:Q9NZ53	simple:P14151	PODXL2	SELL	FALSE	FALSE	FALSE	curated	FALSE	Ligand-Receptor	Signaling by Podocalyxin-like protein	1.1
CPI-SS0D479FBB7	SELPLG_SELL	simple:Q14242	simple:P14151	SELPLG	SELL	FALSE	TRUE	FALSE	curated	FALSE	Ligand-Receptor	Signaling by Selectin	1.1
CPI-SS00D1CB372	CD34_SELL	simple:P28906	simple:P14151	CD34	SELL	FALSE	FALSE	FALSE	curated	FALSE	Ligand-Receptor		1.1
CPI-SS039266778	PODXL2_SELP	simple:Q9NZ53	simple:P16109	PODXL2	SELP	FALSE	FALSE	FALSE	curated	FALSE	Ligand-Receptor	Signaling by Podocalyxin-like protein	1.1
CPI-SS027DD8311	SELPLG_SELP	simple:Q14242	simple:P16109	SELPLG	SELP	FALSE	TRUE	FALSE	curated	FALSE	Ligand-Receptor	Signaling by Selectin	1.1
CPI-SS038E5B8D9	CD24_SELP	simple:P25063	simple:P16109	CD24	SELP	FALSE	FALSE	FALSE	curated	FALSE	Ligand-Receptor		1.1
CPI-SS013E6EBC3	CD34_SELP	simple:P28906	simple:P16109	CD34	SELP	FALSE	FALSE	FALSE	curated	FALSE	Ligand-Receptor		1.1
CPI-SS043E22BF5	VEGFA_NRP1	simple:P15692	simple:O14786	VEGFA	NRP1	TRUE	FALSE	TRUE	curated	FALSE	Ligand-Receptor	Signaling by Vascular endothelial growth factor	1.1
CPI-SS0A8627ED6	PVR_CD226	simple:P15151	simple:Q15762	PVR	CD226	TRUE	TRUE	TRUE	curated	FALSE	Ligand-Receptor	Signaling by Poliovirus receptor	1.1
CPI-SS01790830C	PGF_NRP1	simple:P49763	simple:O14786	PGF	NRP1	TRUE	FALSE	TRUE	curated	FALSE	Ligand-Receptor	Signaling by Placenta growth factor	1.1
CPI-SC0AFC650CD	VEGFA_FLT1_complex	simple:P15692	complex:FLT1_complex	VEGFA		TRUE	FALSE	TRUE	curated	FALSE	Ligand-Receptor	Signaling by Vascular endothelial growth factor	1.1
CPI-SS012B216F6	PTHLH_PTH2R	simple:P12272	simple:P49190	PTHLH	PTH2R	TRUE	FALSE	TRUE	curated	FALSE	Ligand-Receptor	Signaling by Parathyroid hormone	1.1
CPI-SS058E608D0	PTHLH_PRLHR	simple:P12272	simple:P49683	PTHLH	PRLHR	TRUE	FALSE	TRUE	curated	FALSE	Ligand-Receptor	Signaling by Parathyroid hormone	1.1
CPI-SS07EC71D8C	NPY_PRLHR	simple:P01303	simple:P49683	NPY	PRLHR	TRUE	FALSE	TRUE	curated	FALSE	Ligand-Receptor	Signaling by Pro-neuregulin	1.1
CPI-SS0853B2D1C	PRLH_PRLHR	simple:P81277	simple:P49683	PRLH	PRLHR	TRUE	FALSE	TRUE	curated	FALSE	Ligand-Receptor	Signaling by Prolactin	1.1
CPI-SS0133239EA	ADCYAP1_ADCYAP1R1	simple:P18509	simple:P41586	ADCYAP1	ADCYAP1R1	TRUE	FALSE	TRUE	curated	FALSE	Ligand-Receptor	Signaling by Pituitary adenylate	1.1
CPI-SS06102CC06	VIP_ADCYAP1R1	simple:P01282	simple:P41586	VIP	ADCYAP1R1	TRUE	FALSE	TRUE	curated	FALSE	Ligand-Receptor	Signaling by Vasoactive Intestinal Peptide	1.1
CPI-SS062DED513	ADCYAP1_VIPR1	simple:P18509	simple:P32241	ADCYAP1	VIPR1	TRUE	FALSE	TRUE	curated	FALSE	Ligand-Receptor	Signaling by Pituitary adenylate	1.1
CPI-SS0EC70F078	SCT_VIPR1	simple:P09683	simple:P32241	SCT	VIPR1	TRUE	FALSE	TRUE	curated	FALSE	Ligand-Receptor	Signaling by Secretin	1.1
CPI-SS0C8A09915	VIP_VIPR1	simple:P01282	simple:P32241	VIP	VIPR1	TRUE	FALSE	TRUE	curated	FALSE	Ligand-Receptor	Signaling by Vasoactive Intestinal Peptide	1.1
CPI-SS02CCE14A7	ADCYAP1_VIPR2	simple:P18509	simple:P41587	ADCYAP1	VIPR2	TRUE	FALSE	TRUE	curated	FALSE	Ligand-Receptor	Signaling by Pituitary adenylate	1.1
CPI-SS0CB25BBAE	SCT_VIPR2	simple:P09683	simple:P41587	SCT	VIPR2	TRUE	FALSE	TRUE	curated	FALSE	Ligand-Receptor	Signaling by Secretin	1.1
CPI-SS05B60E59C	VIP_VIPR2	simple:P01282	simple:P41587	VIP	VIPR2	TRUE	FALSE	TRUE	curated	FALSE	Ligand-Receptor	Signaling by Vasoactive Intestinal Peptide	1.1
CPI-SS07361522F	PGF_FLT1	simple:P49763	simple:P17948	PGF	FLT1	TRUE	FALSE	TRUE	curated	FALSE	Ligand-Receptor	Signaling by Placenta growth factor	1.1
CPI-SS0B9B3870A	VEGFA_FLT1	simple:P15692	simple:P17948	VEGFA	FLT1	TRUE	FALSE	TRUE	curated	FALSE	Ligand-Receptor	Signaling by Vascular endothelial growth factor	1.1
CPI-SS00D51DD37	VEGFB_FLT1	simple:P49765	simple:P17948	VEGFB	FLT1	TRUE	FALSE	TRUE	curated	FALSE	Ligand-Receptor	Signaling by Vascular endothelial growth factor	1.1
CPI-SC0B51DC960	PGF_FLT1_complex	simple:P49763	complex:FLT1_complex	PGF		TRUE	FALSE	TRUE	curated	FALSE	Ligand-Receptor	Signaling by Placenta growth factor	1.1
CPI-SC0324880F8	MICA_NKG2D_II_receptor	simple:Q29983	complex:NKG2D_II_receptor	MICA		FALSE	FALSE	TRUE	curated	FALSE	Ligand-Receptor		1.1
CPI-SC03F1C301F	VEGFB_FLT1_complex	simple:P49765	complex:FLT1_complex	VEGFB		TRUE	FALSE	TRUE	curated	FALSE	Ligand-Receptor	Signaling by Vascular endothelial growth factor	1.1
CPI-CS036B95798	ProstaglandinE2_byPTGES3_PTGER4	complex:ProstaglandinE2_byPTGES3	simple:P35408		PTGER4	TRUE	FALSE	TRUE	curated	FALSE	Ligand-Receptor	Signaling by Prostaglandin	1.1
CPI-SS0B84DAE3D	PVR_CD96	simple:P15151	simple:P40200	PVR	CD96	TRUE	TRUE	TRUE	curated	FALSE	Ligand-Receptor	Signaling by Poliovirus receptor	1.1
CPI-SS0B20A1B18	GCG_GLP1R	simple:P01275	simple:P43220	GCG	GLP1R	TRUE	FALSE	TRUE	curated	FALSE	Ligand-Receptor	Signaling by Pro-glucagon precursor	1.1
CPI-CS0D78DAC70	ProstaglandinD2_byAKR1C3_PTGFR	complex:ProstaglandinD2_byAKR1C3	simple:P43088		PTGFR	TRUE	FALSE	TRUE	curated	FALSE	Ligand-Receptor	Signaling by Prostaglandin	1.1
CPI-CS08EDCA6A3	ProstaglandinF2a_byCBR1_PTGFR	complex:ProstaglandinF2a_byCBR1	simple:P43088		PTGFR	TRUE	FALSE	TRUE	curated	FALSE	Ligand-Receptor	Signaling by Prostaglandin	1.1
CPI-CS09B28AAF8	ProstaglandinF2a_byPRXL2B_PTGFR	complex:ProstaglandinF2a_byPRXL2B	simple:P43088		PTGFR	TRUE	FALSE	TRUE	curated	FALSE	Ligand-Receptor		1.1
CPI-CS0F3C15BCC	ProstaglandinD2_byAKR1C3_PTGDR	complex:ProstaglandinD2_byAKR1C3	simple:Q13258		PTGDR	TRUE	FALSE	TRUE	curated	FALSE	Ligand-Receptor	Signaling by Prostaglandin	1.1
CPI-CS0FADCFDB9	PGD2_byPTGDS_PTGDR	complex:PGD2_byPTGDS	simple:Q13258		PTGDR	TRUE	FALSE	TRUE	curated	FALSE	Ligand-Receptor	Signaling by Prostaglandin	1.1
CPI-CS09C48BE1A	ProstaglandinD2_byAKR1C3_PTGDR2	complex:ProstaglandinD2_byAKR1C3	simple:Q9Y5Y4		PTGDR2	TRUE	FALSE	TRUE	curated	FALSE	Ligand-Receptor	Signaling by Prostaglandin	1.1
CPI-CS0F4093169	PGD2_byPTGDS_PTGDR2	complex:PGD2_byPTGDS	simple:Q9Y5Y4		PTGDR2	TRUE	FALSE	TRUE	curated	FALSE	Ligand-Receptor	Signaling by Prostaglandin	1.1
CPI-CS09DCEBC2B	ProstaglandinE2_byPTGES_PTGER1	complex:ProstaglandinE2_byPTGES	simple:P34995		PTGER1	TRUE	FALSE	TRUE	curated	FALSE	Ligand-Receptor	Signaling by Prostaglandin	1.1
CPI-CS0DEB18CB6	ProstaglandinE2_byPTGES2_PTGER1	complex:ProstaglandinE2_byPTGES2	simple:P34995		PTGER1	TRUE	FALSE	TRUE	curated	FALSE	Ligand-Receptor	Signaling by Prostaglandin	1.1
CPI-CS059CF7CAA	ProstaglandinE2_byPTGES3_PTGER1	complex:ProstaglandinE2_byPTGES3	simple:P34995		PTGER1	TRUE	FALSE	TRUE	curated	FALSE	Ligand-Receptor	Signaling by Prostaglandin	1.1
CPI-CS0F0453B03	ProstaglandinE2_byPTGES_PTGER2	complex:ProstaglandinE2_byPTGES	simple:P43116		PTGER2	TRUE	FALSE	TRUE	curated	FALSE	Ligand-Receptor	Signaling by Prostaglandin	1.1
CPI-CS0086A177F	ProstaglandinE2_byPTGES2_PTGER2	complex:ProstaglandinE2_byPTGES2	simple:P43116		PTGER2	TRUE	FALSE	TRUE	curated	FALSE	Ligand-Receptor	Signaling by Prostaglandin	1.1
CPI-CS000F037BD	ProstaglandinE2_byPTGES3_PTGER2	complex:ProstaglandinE2_byPTGES3	simple:P43116		PTGER2	TRUE	FALSE	TRUE	curated	FALSE	Ligand-Receptor	Signaling by Prostaglandin	1.1
CPI-CS080C76630	ProstaglandinE2_byPTGES_PTGER3	complex:ProstaglandinE2_byPTGES	simple:P43115		PTGER3	TRUE	FALSE	TRUE	curated	FALSE	Ligand-Receptor	Signaling by Prostaglandin	1.1
CPI-CS0F721837F	ProstaglandinE2_byPTGES2_PTGER3	complex:ProstaglandinE2_byPTGES2	simple:P43115		PTGER3	TRUE	FALSE	TRUE	curated	FALSE	Ligand-Receptor	Signaling by Prostaglandin	1.1
CPI-CS0C9671CB6	ProstaglandinE2_byPTGES3_PTGER3	complex:ProstaglandinE2_byPTGES3	simple:P43115		PTGER3	TRUE	FALSE	TRUE	curated	FALSE	Ligand-Receptor	Signaling by Prostaglandin	1.1
CPI-CS023F349AF	ProstaglandinE2_byPTGES_PTGER4	complex:ProstaglandinE2_byPTGES	simple:P35408		PTGER4	TRUE	FALSE	TRUE	curated	FALSE	Ligand-Receptor	Signaling by Prostaglandin	1.1
CPI-CS058DED3AA	ProstaglandinF2a_byAKR1B1_PTGFR	complex:ProstaglandinF2a_byAKR1B1	simple:P43088		PTGFR	TRUE	FALSE	TRUE	curated	FALSE	Ligand-Receptor	Signaling by Prostaglandin	1.1
CPI-SS056993231	GCG_GCGR	simple:P01275	simple:P47871	GCG	GCGR	TRUE	FALSE	TRUE	curated	FALSE	Ligand-Receptor	Signaling by Pro-glucagon precursor	1.1
CPI-SS075B1AA3A	PSAP_GPR37L1	simple:P07602	simple:O60883	PSAP	GPR37L1	TRUE	FALSE	TRUE	curated	FALSE	Ligand-Receptor	Signaling by Prosaposin	1.1
CPI-SS031E35270	RLN3_RXFP1	simple:Q8WXF3	simple:Q9HBX9	RLN3	RXFP1	TRUE	FALSE	TRUE	curated	FALSE	Ligand-Receptor	Signaling by Relaxin	1.1
CPI-SS04D518182	GCG_GLP2R	simple:P01275	simple:O95838	GCG	GLP2R	TRUE	FALSE	TRUE	curated	FALSE	Ligand-Receptor	Signaling by Pro-glucagon precursor	1.1
CPI-SS0362EFFDE	PMCH_MCHR1	simple:P20382	simple:Q99705	PMCH	MCHR1	TRUE	FALSE	TRUE	curated	FALSE	Ligand-Receptor	Signaling by Pro-MHC	1.1
CPI-SS029B74C35	PMCH_MCHR2	simple:P20382	simple:Q969V1	PMCH	MCHR2	TRUE	FALSE	TRUE	curated	FALSE	Ligand-Receptor	Signaling by Pro-MHC	1.1
CPI-SS0666DE74B	NPY_NPY1R	simple:P01303	simple:P25929	NPY	NPY1R	TRUE	FALSE	TRUE	curated	FALSE	Ligand-Receptor	Signaling by Pro-neuregulin	1.1
CPI-SS0611CCD79	PPY_NPY1R	simple:P01298	simple:P25929	PPY	NPY1R	TRUE	FALSE	TRUE	curated	FALSE	Ligand-Receptor	Signaling by Peptide YY	1.1
CPI-SS0A9F17199	PYY_NPY1R	simple:P10082	simple:P25929	PYY	NPY1R	TRUE	FALSE	TRUE	curated	FALSE	Ligand-Receptor	Signaling by Peptide YY	1.1
CPI-SS0D9B4021E	NPY_NPY5R	simple:P01303	simple:Q15761	NPY	NPY5R	TRUE	FALSE	TRUE	curated	FALSE	Ligand-Receptor	Signaling by Pro-neuregulin	1.1
CPI-SS0C2000B56	PPY_NPY5R	simple:P01298	simple:Q15761	PPY	NPY5R	TRUE	FALSE	TRUE	curated	FALSE	Ligand-Receptor	Signaling by Peptide YY	1.1
CPI-SS0445D021B	PYY_NPY5R	simple:P10082	simple:Q15761	PYY	NPY5R	TRUE	FALSE	TRUE	curated	FALSE	Ligand-Receptor	Signaling by Peptide YY	1.1
CPI-SS0D9EFC4F7	GNRH1_GNRHR	simple:P01148	simple:P30968	GNRH1	GNRHR	TRUE	FALSE	TRUE	curated	FALSE	Ligand-Receptor	Signaling by Progonadoliberin	1.1
CPI-SS0D9BC4188	GNRH2_GNRHR	simple:O43555	simple:P30968	GNRH2	GNRHR	TRUE	FALSE	TRUE	curated	FALSE	Ligand-Receptor	Signaling by Progonadoliberin	1.1
CPI-SS023C8C000	NSMF_GNRHR	simple:Q6X4W1	simple:P30968	NSMF	GNRHR	FALSE	FALSE	TRUE	curated	FALSE	Ligand-Receptor		1.1
CPI-SS09F635449	PROK2_PROKR1	simple:Q9HC23	simple:Q8TCW9	PROK2	PROKR1	TRUE	FALSE	TRUE	curated	FALSE	Ligand-Receptor	Signaling by Prokineticin	1.1
CPI-SS0AEED3EB0	PROK2_PROKR2	simple:Q9HC23	simple:Q8NFJ6	PROK2	PROKR2	TRUE	FALSE	TRUE	curated	FALSE	Ligand-Receptor	Signaling by Prokineticin	1.1
CPI-SS00689751B	PRL_PRLR	simple:P01236	simple:P16471	PRL	PRLR	TRUE	FALSE	TRUE	curated	FALSE	Ligand-Receptor	Signaling by Prolactin	1.1
CPI-SS0FAE75A75	RLN1_RXFP1	simple:P04808	simple:Q9HBX9	RLN1	RXFP1	TRUE	FALSE	TRUE	curated	FALSE	Ligand-Receptor	Signaling by Relaxin	1.1
CPI-SS045EC4F7D	RLN2_RXFP1	simple:P04090	simple:Q9HBX9	RLN2	RXFP1	TRUE	FALSE	TRUE	curated	FALSE	Ligand-Receptor	Signaling by Relaxin	1.1
CPI-SS0D8DE8E59	PSAP_GPR37	simple:P07602	simple:O15354	PSAP	GPR37	TRUE	FALSE	TRUE	curated	FALSE	Ligand-Receptor	Signaling by Prosaposin	1.1
CPI-SC059E0FCB6	ULBP3_NKG2D_II_receptor	simple:Q9BZM4	complex:NKG2D_II_receptor	ULBP3		FALSE	FALSE	TRUE	curated	FALSE	Ligand-Receptor	Signaling by Killer Cell Lectin Like Receptor K1	1.1
CPI-SC0E7A581B3	IL25_IL17_receptor_AB	simple:Q9H293	complex:IL17_receptor_AB	IL25		TRUE	FALSE	TRUE	curated	FALSE	Ligand-Receptor	Signaling by Interleukin	1.1
CPI-SC07B215915	ULBP1_NKG2D_II_receptor	simple:Q9BZM6	complex:NKG2D_II_receptor	ULBP1		FALSE	TRUE	TRUE	curated	FALSE	Ligand-Receptor	Signaling by Killer Cell Lectin Like Receptor K1	1.1
CPI-CS013ADF74E	Glutamate_byGLS_and_SLC17A7_GRM3	complex:Glutamate_byGLS_and_SLC17A7	simple:Q14832		GRM3	TRUE	FALSE	TRUE	curated	FALSE	Ligand-Receptor	Signaling by Glutamate	1.1
CPI-CS01EA6FC47	Glutamate_byGLS_and_SLC17A8_GRM3	complex:Glutamate_byGLS_and_SLC17A8	simple:Q14832		GRM3	TRUE	FALSE	TRUE	curated	FALSE	Ligand-Receptor	Signaling by Glutamate	1.1
CPI-CS035E3DC49	Glutamate_byGLS_and_SLC1A1_GRM3	complex:Glutamate_byGLS_and_SLC1A1	simple:Q14832		GRM3	TRUE	FALSE	TRUE	curated	FALSE	Ligand-Receptor	Signaling by Glutamate	1.1
CPI-CS0444827FD	Glutamate_byGLS_and_SLC1A2_GRM3	complex:Glutamate_byGLS_and_SLC1A2	simple:Q14832		GRM3	TRUE	FALSE	TRUE	curated	FALSE	Ligand-Receptor	Signaling by Glutamate	1.1
CPI-CS0D33309E7	Glutamate_byGLS_and_SLC1A3_GRM3	complex:Glutamate_byGLS_and_SLC1A3	simple:Q14832		GRM3	TRUE	FALSE	TRUE	curated	FALSE	Ligand-Receptor	Signaling by Glutamate	1.1
CPI-CS0C43745D6	Glutamate_byGLS_and_SLC1A6_GRM3	complex:Glutamate_byGLS_and_SLC1A6	simple:Q14832		GRM3	TRUE	FALSE	TRUE	curated	FALSE	Ligand-Receptor	Signaling by Glutamate	1.1
CPI-CS0D67AEEF8	Glutamate_byGLS_and_SLC1A7_GRM3	complex:Glutamate_byGLS_and_SLC1A7	simple:Q14832		GRM3	TRUE	FALSE	TRUE	curated	FALSE	Ligand-Receptor	Signaling by Glutamate	1.1
CPI-CS00469C577	Glutamate_byGLS2_and_SLC17A6_GRM3	complex:Glutamate_byGLS2_and_SLC17A6	simple:Q14832		GRM3	TRUE	FALSE	TRUE	curated	FALSE	Ligand-Receptor	Signaling by Glutamate	1.1
CPI-CS0AE7F1FB9	Glutamate_byGLS2_and_SLC17A7_GRM3	complex:Glutamate_byGLS2_and_SLC17A7	simple:Q14832		GRM3	TRUE	FALSE	TRUE	curated	FALSE	Ligand-Receptor	Signaling by Glutamate	1.1
CPI-CS0A5B00FEC	Glutamate_byGLS2_and_SLC17A8_GRM3	complex:Glutamate_byGLS2_and_SLC17A8	simple:Q14832		GRM3	TRUE	FALSE	TRUE	curated	FALSE	Ligand-Receptor	Signaling by Glutamate	1.1
CPI-CS081D8412E	Glutamate_byGLS2_and_SLC1A1_GRM3	complex:Glutamate_byGLS2_and_SLC1A1	simple:Q14832		GRM3	TRUE	FALSE	TRUE	curated	FALSE	Ligand-Receptor	Signaling by Glutamate	1.1
CPI-CS01E5D0183	Glutamate_byGLS2_and_SLC1A2_GRM3	complex:Glutamate_byGLS2_and_SLC1A2	simple:Q14832		GRM3	TRUE	FALSE	TRUE	curated	FALSE	Ligand-Receptor	Signaling by Glutamate	1.1
CPI-CS05D1E58B4	Glutamate_byGLS2_and_SLC1A3_GRM3	complex:Glutamate_byGLS2_and_SLC1A3	simple:Q14832		GRM3	TRUE	FALSE	TRUE	curated	FALSE	Ligand-Receptor	Signaling by Glutamate	1.1
CPI-CS0554D19E3	Glutamate_byGLS2_and_SLC1A6_GRM3	complex:Glutamate_byGLS2_and_SLC1A6	simple:Q14832		GRM3	TRUE	FALSE	TRUE	curated	FALSE	Ligand-Receptor	Signaling by Glutamate	1.1
CPI-CS0F4182DEF	Glutamate_byGLS2_and_SLC1A7_GRM3	complex:Glutamate_byGLS2_and_SLC1A7	simple:Q14832		GRM3	TRUE	FALSE	TRUE	curated	FALSE	Ligand-Receptor	Signaling by Glutamate	1.1
CPI-CS0ACB62C99	Glutamate_byGLS_and_SLC17A6_GRM4	complex:Glutamate_byGLS_and_SLC17A6	simple:Q14833		GRM4	TRUE	FALSE	TRUE	curated	FALSE	Ligand-Receptor	Signaling by Glutamate	1.1
CPI-CS092F9D032	Glutamate_byGLS_and_SLC17A7_GRM4	complex:Glutamate_byGLS_and_SLC17A7	simple:Q14833		GRM4	TRUE	FALSE	TRUE	curated	FALSE	Ligand-Receptor	Signaling by Glutamate	1.1
CPI-CS08AC774C8	Glutamate_byGLS_and_SLC17A6_GRM3	complex:Glutamate_byGLS_and_SLC17A6	simple:Q14832		GRM3	TRUE	FALSE	TRUE	curated	FALSE	Ligand-Receptor	Signaling by Glutamate	1.1
CPI-CS0E5972156	Glutamate_byGLS2_and_SLC1A7_GRM2	complex:Glutamate_byGLS2_and_SLC1A7	simple:Q14416		GRM2	TRUE	FALSE	TRUE	curated	FALSE	Ligand-Receptor	Signaling by Glutamate	1.1
CPI-CS0BC3D8A73	Glutamate_byGLS2_and_SLC1A6_GRM2	complex:Glutamate_byGLS2_and_SLC1A6	simple:Q14416		GRM2	TRUE	FALSE	TRUE	curated	FALSE	Ligand-Receptor	Signaling by Glutamate	1.1
CPI-CS07C63C8BC	Glutamate_byGLS2_and_SLC1A3_GRM2	complex:Glutamate_byGLS2_and_SLC1A3	simple:Q14416		GRM2	TRUE	FALSE	TRUE	curated	FALSE	Ligand-Receptor	Signaling by Glutamate	1.1
CPI-CS089C871BA	Glutamate_byGLS2_and_SLC1A1_GRM1	complex:Glutamate_byGLS2_and_SLC1A1	simple:Q13255		GRM1	TRUE	FALSE	TRUE	curated	FALSE	Ligand-Receptor	Signaling by Glutamate	1.1
CPI-CS070B19B57	Glutamate_byGLS2_and_SLC1A2_GRM1	complex:Glutamate_byGLS2_and_SLC1A2	simple:Q13255		GRM1	TRUE	FALSE	TRUE	curated	FALSE	Ligand-Receptor	Signaling by Glutamate	1.1
CPI-CS09CF4D275	Glutamate_byGLS2_and_SLC1A3_GRM1	complex:Glutamate_byGLS2_and_SLC1A3	simple:Q13255		GRM1	TRUE	FALSE	TRUE	curated	FALSE	Ligand-Receptor	Signaling by Glutamate	1.1
CPI-CS0C7C7DD02	Glutamate_byGLS2_and_SLC1A6_GRM1	complex:Glutamate_byGLS2_and_SLC1A6	simple:Q13255		GRM1	TRUE	FALSE	TRUE	curated	FALSE	Ligand-Receptor	Signaling by Glutamate	1.1
CPI-CS0AF8F897B	Glutamate_byGLS2_and_SLC1A7_GRM1	complex:Glutamate_byGLS2_and_SLC1A7	simple:Q13255		GRM1	TRUE	FALSE	TRUE	curated	FALSE	Ligand-Receptor	Signaling by Glutamate	1.1
CPI-CS029E1DC98	Glutamate_byGLS_and_SLC17A6_GRM2	complex:Glutamate_byGLS_and_SLC17A6	simple:Q14416		GRM2	TRUE	FALSE	TRUE	curated	FALSE	Ligand-Receptor	Signaling by Glutamate	1.1
CPI-CS046DB98C7	Glutamate_byGLS_and_SLC17A7_GRM2	complex:Glutamate_byGLS_and_SLC17A7	simple:Q14416		GRM2	TRUE	FALSE	TRUE	curated	FALSE	Ligand-Receptor	Signaling by Glutamate	1.1
CPI-CS00F7ADF6B	Glutamate_byGLS_and_SLC17A8_GRM2	complex:Glutamate_byGLS_and_SLC17A8	simple:Q14416		GRM2	TRUE	FALSE	TRUE	curated	FALSE	Ligand-Receptor	Signaling by Glutamate	1.1
CPI-CS03479D25E	Glutamate_byGLS_and_SLC17A8_GRM4	complex:Glutamate_byGLS_and_SLC17A8	simple:Q14833		GRM4	TRUE	FALSE	TRUE	curated	FALSE	Ligand-Receptor	Signaling by Glutamate	1.1
CPI-CS099892F99	Glutamate_byGLS_and_SLC1A1_GRM2	complex:Glutamate_byGLS_and_SLC1A1	simple:Q14416		GRM2	TRUE	FALSE	TRUE	curated	FALSE	Ligand-Receptor	Signaling by Glutamate	1.1
CPI-CS077A43ACD	Glutamate_byGLS_and_SLC1A3_GRM2	complex:Glutamate_byGLS_and_SLC1A3	simple:Q14416		GRM2	TRUE	FALSE	TRUE	curated	FALSE	Ligand-Receptor	Signaling by Glutamate	1.1
CPI-CS0CD4875F8	Glutamate_byGLS_and_SLC1A6_GRM2	complex:Glutamate_byGLS_and_SLC1A6	simple:Q14416		GRM2	TRUE	FALSE	TRUE	curated	FALSE	Ligand-Receptor	Signaling by Glutamate	1.1
CPI-CS0CA04CA30	Glutamate_byGLS_and_SLC1A7_GRM2	complex:Glutamate_byGLS_and_SLC1A7	simple:Q14416		GRM2	TRUE	FALSE	TRUE	curated	FALSE	Ligand-Receptor	Signaling by Glutamate	1.1
CPI-CS091852A34	Glutamate_byGLS2_and_SLC17A6_GRM2	complex:Glutamate_byGLS2_and_SLC17A6	simple:Q14416		GRM2	TRUE	FALSE	TRUE	curated	FALSE	Ligand-Receptor	Signaling by Glutamate	1.1
CPI-CS0EC77FC9C	Glutamate_byGLS2_and_SLC17A7_GRM2	complex:Glutamate_byGLS2_and_SLC17A7	simple:Q14416		GRM2	TRUE	FALSE	TRUE	curated	FALSE	Ligand-Receptor	Signaling by Glutamate	1.1
CPI-CS090CDDA91	Glutamate_byGLS2_and_SLC17A8_GRM2	complex:Glutamate_byGLS2_and_SLC17A8	simple:Q14416		GRM2	TRUE	FALSE	TRUE	curated	FALSE	Ligand-Receptor	Signaling by Glutamate	1.1
CPI-CS0286AF8D6	Glutamate_byGLS2_and_SLC1A1_GRM2	complex:Glutamate_byGLS2_and_SLC1A1	simple:Q14416		GRM2	TRUE	FALSE	TRUE	curated	FALSE	Ligand-Receptor	Signaling by Glutamate	1.1
CPI-CS0916EF39D	Glutamate_byGLS2_and_SLC1A2_GRM2	complex:Glutamate_byGLS2_and_SLC1A2	simple:Q14416		GRM2	TRUE	FALSE	TRUE	curated	FALSE	Ligand-Receptor	Signaling by Glutamate	1.1
CPI-CS08C7956BD	Glutamate_byGLS_and_SLC1A2_GRM2	complex:Glutamate_byGLS_and_SLC1A2	simple:Q14416		GRM2	TRUE	FALSE	TRUE	curated	FALSE	Ligand-Receptor	Signaling by Glutamate	1.1
CPI-CS0416CB0F5	Glutamate_byGLS2_and_SLC17A8_GRM1	complex:Glutamate_byGLS2_and_SLC17A8	simple:Q13255		GRM1	TRUE	FALSE	TRUE	curated	FALSE	Ligand-Receptor	Signaling by Glutamate	1.1
CPI-CS08648BDFD	Glutamate_byGLS_and_SLC1A1_GRM4	complex:Glutamate_byGLS_and_SLC1A1	simple:Q14833		GRM4	TRUE	FALSE	TRUE	curated	FALSE	Ligand-Receptor	Signaling by Glutamate	1.1
CPI-CS071698505	Glutamate_byGLS_and_SLC1A3_GRM4	complex:Glutamate_byGLS_and_SLC1A3	simple:Q14833		GRM4	TRUE	FALSE	TRUE	curated	FALSE	Ligand-Receptor	Signaling by Glutamate	1.1
CPI-CS06CD4A71F	Glutamate_byGLS2_and_SLC1A2_GRM5	complex:Glutamate_byGLS2_and_SLC1A2	simple:P41594		GRM5	TRUE	FALSE	TRUE	curated	FALSE	Ligand-Receptor	Signaling by Glutamate	1.1
CPI-CS03D684E7D	Glutamate_byGLS2_and_SLC1A3_GRM5	complex:Glutamate_byGLS2_and_SLC1A3	simple:P41594		GRM5	TRUE	FALSE	TRUE	curated	FALSE	Ligand-Receptor	Signaling by Glutamate	1.1
CPI-CS0F106270D	Glutamate_byGLS2_and_SLC1A6_GRM5	complex:Glutamate_byGLS2_and_SLC1A6	simple:P41594		GRM5	TRUE	FALSE	TRUE	curated	FALSE	Ligand-Receptor	Signaling by Glutamate	1.1
CPI-CS03B7CB71D	Glutamate_byGLS2_and_SLC1A7_GRM5	complex:Glutamate_byGLS2_and_SLC1A7	simple:P41594		GRM5	TRUE	FALSE	TRUE	curated	FALSE	Ligand-Receptor	Signaling by Glutamate	1.1
CPI-CS00B52BFC6	Glutamate_byGLS_and_SLC17A6_GRM6	complex:Glutamate_byGLS_and_SLC17A6	simple:O15303		GRM6	TRUE	FALSE	TRUE	curated	FALSE	Ligand-Receptor	Signaling by Glutamate	1.1
CPI-CS0A5114B04	Glutamate_byGLS_and_SLC17A7_GRM6	complex:Glutamate_byGLS_and_SLC17A7	simple:O15303		GRM6	TRUE	FALSE	TRUE	curated	FALSE	Ligand-Receptor	Signaling by Glutamate	1.1
CPI-CS07B0A120C	Glutamate_byGLS_and_SLC17A8_GRM6	complex:Glutamate_byGLS_and_SLC17A8	simple:O15303		GRM6	TRUE	FALSE	TRUE	curated	FALSE	Ligand-Receptor	Signaling by Glutamate	1.1
CPI-CS0A1A5DA91	Glutamate_byGLS_and_SLC1A1_GRM6	complex:Glutamate_byGLS_and_SLC1A1	simple:O15303		GRM6	TRUE	FALSE	TRUE	curated	FALSE	Ligand-Receptor	Signaling by Glutamate	1.1
CPI-CS0B90BEB16	Glutamate_byGLS_and_SLC1A2_GRM6	complex:Glutamate_byGLS_and_SLC1A2	simple:O15303		GRM6	TRUE	FALSE	TRUE	curated	FALSE	Ligand-Receptor	Signaling by Glutamate	1.1
CPI-CS002D05AD7	Glutamate_byGLS_and_SLC1A3_GRM6	complex:Glutamate_byGLS_and_SLC1A3	simple:O15303		GRM6	TRUE	FALSE	TRUE	curated	FALSE	Ligand-Receptor	Signaling by Glutamate	1.1
CPI-CS020F306DA	Glutamate_byGLS_and_SLC1A6_GRM6	complex:Glutamate_byGLS_and_SLC1A6	simple:O15303		GRM6	TRUE	FALSE	TRUE	curated	FALSE	Ligand-Receptor	Signaling by Glutamate	1.1
CPI-CS070154D3B	Glutamate_byGLS_and_SLC1A7_GRM6	complex:Glutamate_byGLS_and_SLC1A7	simple:O15303		GRM6	TRUE	FALSE	TRUE	curated	FALSE	Ligand-Receptor	Signaling by Glutamate	1.1
CPI-CS02A9283E5	Glutamate_byGLS2_and_SLC17A6_GRM6	complex:Glutamate_byGLS2_and_SLC17A6	simple:O15303		GRM6	TRUE	FALSE	TRUE	curated	FALSE	Ligand-Receptor	Signaling by Glutamate	1.1
CPI-CS0EC6271ED	Glutamate_byGLS2_and_SLC17A7_GRM6	complex:Glutamate_byGLS2_and_SLC17A7	simple:O15303		GRM6	TRUE	FALSE	TRUE	curated	FALSE	Ligand-Receptor	Signaling by Glutamate	1.1
CPI-CS0B8F51188	Glutamate_byGLS2_and_SLC17A8_GRM6	complex:Glutamate_byGLS2_and_SLC17A8	simple:O15303		GRM6	TRUE	FALSE	TRUE	curated	FALSE	Ligand-Receptor	Signaling by Glutamate	1.1
CPI-CS05610B89F	Glutamate_byGLS2_and_SLC1A1_GRM6	complex:Glutamate_byGLS2_and_SLC1A1	simple:O15303		GRM6	TRUE	FALSE	TRUE	curated	FALSE	Ligand-Receptor	Signaling by Glutamate	1.1
CPI-CS055AEE574	Glutamate_byGLS2_and_SLC1A2_GRM6	complex:Glutamate_byGLS2_and_SLC1A2	simple:O15303		GRM6	TRUE	FALSE	TRUE	curated	FALSE	Ligand-Receptor	Signaling by Glutamate	1.1
CPI-CS05B11F2F4	Glutamate_byGLS2_and_SLC1A1_GRM5	complex:Glutamate_byGLS2_and_SLC1A1	simple:P41594		GRM5	TRUE	FALSE	TRUE	curated	FALSE	Ligand-Receptor	Signaling by Glutamate	1.1
CPI-CS0A5C5F9DF	Glutamate_byGLS2_and_SLC17A8_GRM5	complex:Glutamate_byGLS2_and_SLC17A8	simple:P41594		GRM5	TRUE	FALSE	TRUE	curated	FALSE	Ligand-Receptor	Signaling by Glutamate	1.1
CPI-CS0BA5C6CCB	Glutamate_byGLS2_and_SLC17A7_GRM5	complex:Glutamate_byGLS2_and_SLC17A7	simple:P41594		GRM5	TRUE	FALSE	TRUE	curated	FALSE	Ligand-Receptor	Signaling by Glutamate	1.1
CPI-CS0159C4BD7	Glutamate_byGLS2_and_SLC17A6_GRM5	complex:Glutamate_byGLS2_and_SLC17A6	simple:P41594		GRM5	TRUE	FALSE	TRUE	curated	FALSE	Ligand-Receptor	Signaling by Glutamate	1.1
CPI-CS07AF8702D	Glutamate_byGLS_and_SLC1A6_GRM4	complex:Glutamate_byGLS_and_SLC1A6	simple:Q14833		GRM4	TRUE	FALSE	TRUE	curated	FALSE	Ligand-Receptor	Signaling by Glutamate	1.1
CPI-CS0EF654316	Glutamate_byGLS_and_SLC1A7_GRM4	complex:Glutamate_byGLS_and_SLC1A7	simple:Q14833		GRM4	TRUE	FALSE	TRUE	curated	FALSE	Ligand-Receptor	Signaling by Glutamate	1.1
CPI-CS0ED1ED131	Glutamate_byGLS2_and_SLC17A6_GRM4	complex:Glutamate_byGLS2_and_SLC17A6	simple:Q14833		GRM4	TRUE	FALSE	TRUE	curated	FALSE	Ligand-Receptor	Signaling by Glutamate	1.1
CPI-CS09CFDCF78	Glutamate_byGLS2_and_SLC17A7_GRM4	complex:Glutamate_byGLS2_and_SLC17A7	simple:Q14833		GRM4	TRUE	FALSE	TRUE	curated	FALSE	Ligand-Receptor	Signaling by Glutamate	1.1
CPI-CS00323BD9A	Glutamate_byGLS2_and_SLC17A8_GRM4	complex:Glutamate_byGLS2_and_SLC17A8	simple:Q14833		GRM4	TRUE	FALSE	TRUE	curated	FALSE	Ligand-Receptor	Signaling by Glutamate	1.1
CPI-CS0041BE443	Glutamate_byGLS2_and_SLC1A1_GRM4	complex:Glutamate_byGLS2_and_SLC1A1	simple:Q14833		GRM4	TRUE	FALSE	TRUE	curated	FALSE	Ligand-Receptor	Signaling by Glutamate	1.1
CPI-CS0D7A1419D	Glutamate_byGLS2_and_SLC1A2_GRM4	complex:Glutamate_byGLS2_and_SLC1A2	simple:Q14833		GRM4	TRUE	FALSE	TRUE	curated	FALSE	Ligand-Receptor	Signaling by Glutamate	1.1
CPI-CS0591372DE	Glutamate_byGLS2_and_SLC1A3_GRM4	complex:Glutamate_byGLS2_and_SLC1A3	simple:Q14833		GRM4	TRUE	FALSE	TRUE	curated	FALSE	Ligand-Receptor	Signaling by Glutamate	1.1
CPI-CS0FA9C25E9	Glutamate_byGLS_and_SLC1A2_GRM4	complex:Glutamate_byGLS_and_SLC1A2	simple:Q14833		GRM4	TRUE	FALSE	TRUE	curated	FALSE	Ligand-Receptor	Signaling by Glutamate	1.1
CPI-CS0DB067721	Glutamate_byGLS2_and_SLC1A6_GRM4	complex:Glutamate_byGLS2_and_SLC1A6	simple:Q14833		GRM4	TRUE	FALSE	TRUE	curated	FALSE	Ligand-Receptor	Signaling by Glutamate	1.1
CPI-CS02BEC2C34	Glutamate_byGLS_and_SLC17A6_GRM5	complex:Glutamate_byGLS_and_SLC17A6	simple:P41594		GRM5	TRUE	FALSE	TRUE	curated	FALSE	Ligand-Receptor	Signaling by Glutamate	1.1
CPI-CS065936301	Glutamate_byGLS_and_SLC17A7_GRM5	complex:Glutamate_byGLS_and_SLC17A7	simple:P41594		GRM5	TRUE	FALSE	TRUE	curated	FALSE	Ligand-Receptor	Signaling by Glutamate	1.1
CPI-CS094459C68	Glutamate_byGLS_and_SLC17A8_GRM5	complex:Glutamate_byGLS_and_SLC17A8	simple:P41594		GRM5	TRUE	FALSE	TRUE	curated	FALSE	Ligand-Receptor	Signaling by Glutamate	1.1
CPI-CS0EECB890E	Glutamate_byGLS_and_SLC1A1_GRM5	complex:Glutamate_byGLS_and_SLC1A1	simple:P41594		GRM5	TRUE	FALSE	TRUE	curated	FALSE	Ligand-Receptor	Signaling by Glutamate	1.1
CPI-CS04A0AEE4C	Glutamate_byGLS_and_SLC1A2_GRM5	complex:Glutamate_byGLS_and_SLC1A2	simple:P41594		GRM5	TRUE	FALSE	TRUE	curated	FALSE	Ligand-Receptor	Signaling by Glutamate	1.1
CPI-CS0305D24F6	Glutamate_byGLS_and_SLC1A3_GRM5	complex:Glutamate_byGLS_and_SLC1A3	simple:P41594		GRM5	TRUE	FALSE	TRUE	curated	FALSE	Ligand-Receptor	Signaling by Glutamate	1.1
CPI-CS0A5376E7A	Glutamate_byGLS_and_SLC1A6_GRM5	complex:Glutamate_byGLS_and_SLC1A6	simple:P41594		GRM5	TRUE	FALSE	TRUE	curated	FALSE	Ligand-Receptor	Signaling by Glutamate	1.1
CPI-CS002ECD5B1	Glutamate_byGLS_and_SLC1A7_GRM5	complex:Glutamate_byGLS_and_SLC1A7	simple:P41594		GRM5	TRUE	FALSE	TRUE	curated	FALSE	Ligand-Receptor	Signaling by Glutamate	1.1
CPI-CS071CB03F7	Glutamate_byGLS2_and_SLC1A7_GRM4	complex:Glutamate_byGLS2_and_SLC1A7	simple:Q14833		GRM4	TRUE	FALSE	TRUE	curated	FALSE	Ligand-Receptor	Signaling by Glutamate	1.1
CPI-CS059F4ED23	Glutamate_byGLS2_and_SLC17A7_GRM1	complex:Glutamate_byGLS2_and_SLC17A7	simple:Q13255		GRM1	TRUE	FALSE	TRUE	curated	FALSE	Ligand-Receptor	Signaling by Glutamate	1.1
CPI-CS0B1AAAC71	Glutamate_byGLS2_and_SLC17A6_GRM1	complex:Glutamate_byGLS2_and_SLC17A6	simple:Q13255		GRM1	TRUE	FALSE	TRUE	curated	FALSE	Ligand-Receptor	Signaling by Glutamate	1.1
CPI-CS0F62789CF	Glutamate_byGLS_and_SLC1A7_GRM1	complex:Glutamate_byGLS_and_SLC1A7	simple:Q13255		GRM1	TRUE	FALSE	TRUE	curated	FALSE	Ligand-Receptor	Signaling by Glutamate	1.1
CPI-CC033072405	Glutamate_byGLS2_and_SLC17A8_Glutamate_NMDA_1_2A_complex	complex:Glutamate_byGLS2_and_SLC17A8	complex:Glutamate_NMDA_1_2A_complex			TRUE	FALSE	TRUE	curated	FALSE	Ligand-Receptor	Signaling by Glutamate	1.1
CPI-CC072B222EE	Glutamate_byGLS2_and_SLC1A1_Glutamate_NMDA_1_2A_complex	complex:Glutamate_byGLS2_and_SLC1A1	complex:Glutamate_NMDA_1_2A_complex			TRUE	FALSE	TRUE	curated	FALSE	Ligand-Receptor	Signaling by Glutamate	1.1
CPI-CC0DE59E92B	Glutamate_byGLS2_and_SLC1A2_Glutamate_NMDA_1_2A_complex	complex:Glutamate_byGLS2_and_SLC1A2	complex:Glutamate_NMDA_1_2A_complex			TRUE	FALSE	TRUE	curated	FALSE	Ligand-Receptor	Signaling by Glutamate	1.1
CPI-CC01CD69B71	Glutamate_byGLS2_and_SLC1A3_Glutamate_NMDA_1_2A_complex	complex:Glutamate_byGLS2_and_SLC1A3	complex:Glutamate_NMDA_1_2A_complex			TRUE	FALSE	TRUE	curated	FALSE	Ligand-Receptor	Signaling by Glutamate	1.1
CPI-CC064FD0FE9	Glutamate_byGLS2_and_SLC1A6_Glutamate_NMDA_1_2A_complex	complex:Glutamate_byGLS2_and_SLC1A6	complex:Glutamate_NMDA_1_2A_complex			TRUE	FALSE	TRUE	curated	FALSE	Ligand-Receptor	Signaling by Glutamate	1.1
CPI-CC068956044	Glutamate_byGLS2_and_SLC1A7_Glutamate_NMDA_1_2A_complex	complex:Glutamate_byGLS2_and_SLC1A7	complex:Glutamate_NMDA_1_2A_complex			TRUE	FALSE	TRUE	curated	FALSE	Ligand-Receptor	Signaling by Glutamate	1.1
CPI-CC09E794969	Glutamate_byGLS_and_SLC17A6_Glutamate_NMDA_1_2B_complex	complex:Glutamate_byGLS_and_SLC17A6	complex:Glutamate_NMDA_1_2B_complex			TRUE	FALSE	TRUE	curated	FALSE	Ligand-Receptor	Signaling by Glutamate	1.1
CPI-CC0F0C48A55	Glutamate_byGLS_and_SLC17A7_Glutamate_NMDA_1_2B_complex	complex:Glutamate_byGLS_and_SLC17A7	complex:Glutamate_NMDA_1_2B_complex			TRUE	FALSE	TRUE	curated	FALSE	Ligand-Receptor	Signaling by Glutamate	1.1
CPI-CC014C4FF5F	Glutamate_byGLS_and_SLC17A8_Glutamate_NMDA_1_2B_complex	complex:Glutamate_byGLS_and_SLC17A8	complex:Glutamate_NMDA_1_2B_complex			TRUE	FALSE	TRUE	curated	FALSE	Ligand-Receptor	Signaling by Glutamate	1.1
CPI-CC05708A400	Glutamate_byGLS_and_SLC1A1_Glutamate_NMDA_1_2B_complex	complex:Glutamate_byGLS_and_SLC1A1	complex:Glutamate_NMDA_1_2B_complex			TRUE	FALSE	TRUE	curated	FALSE	Ligand-Receptor	Signaling by Glutamate	1.1
CPI-CC0DCE246DF	Glutamate_byGLS_and_SLC1A2_Glutamate_NMDA_1_2B_complex	complex:Glutamate_byGLS_and_SLC1A2	complex:Glutamate_NMDA_1_2B_complex			TRUE	FALSE	TRUE	curated	FALSE	Ligand-Receptor	Signaling by Glutamate	1.1
CPI-CC0E366FBD5	Glutamate_byGLS_and_SLC1A3_Glutamate_NMDA_1_2B_complex	complex:Glutamate_byGLS_and_SLC1A3	complex:Glutamate_NMDA_1_2B_complex			TRUE	FALSE	TRUE	curated	FALSE	Ligand-Receptor	Signaling by Glutamate	1.1
CPI-CC0664821F8	Glutamate_byGLS_and_SLC1A6_Glutamate_NMDA_1_2B_complex	complex:Glutamate_byGLS_and_SLC1A6	complex:Glutamate_NMDA_1_2B_complex			TRUE	FALSE	TRUE	curated	FALSE	Ligand-Receptor	Signaling by Glutamate	1.1
CPI-CC02CD61933	Glutamate_byGLS_and_SLC1A7_Glutamate_NMDA_1_2B_complex	complex:Glutamate_byGLS_and_SLC1A7	complex:Glutamate_NMDA_1_2B_complex			TRUE	FALSE	TRUE	curated	FALSE	Ligand-Receptor	Signaling by Glutamate	1.1
CPI-CC081514479	Glutamate_byGLS2_and_SLC17A6_Glutamate_NMDA_1_2B_complex	complex:Glutamate_byGLS2_and_SLC17A6	complex:Glutamate_NMDA_1_2B_complex			TRUE	FALSE	TRUE	curated	FALSE	Ligand-Receptor	Signaling by Glutamate	1.1
CPI-CC0B845D70B	Glutamate_byGLS2_and_SLC17A7_Glutamate_NMDA_1_2B_complex	complex:Glutamate_byGLS2_and_SLC17A7	complex:Glutamate_NMDA_1_2B_complex			TRUE	FALSE	TRUE	curated	FALSE	Ligand-Receptor	Signaling by Glutamate	1.1
CPI-CC084ABBDE8	Glutamate_byGLS2_and_SLC17A8_Glutamate_NMDA_1_2B_complex	complex:Glutamate_byGLS2_and_SLC17A8	complex:Glutamate_NMDA_1_2B_complex			TRUE	FALSE	TRUE	curated	FALSE	Ligand-Receptor	Signaling by Glutamate	1.1
CPI-CC0FE97618B	Glutamate_byGLS2_and_SLC17A7_Glutamate_NMDA_1_2A_complex	complex:Glutamate_byGLS2_and_SLC17A7	complex:Glutamate_NMDA_1_2A_complex			TRUE	FALSE	TRUE	curated	FALSE	Ligand-Receptor	Signaling by Glutamate	1.1
CPI-CC05B7F59A7	Glutamate_byGLS2_and_SLC17A6_Glutamate_NMDA_1_2A_complex	complex:Glutamate_byGLS2_and_SLC17A6	complex:Glutamate_NMDA_1_2A_complex			TRUE	FALSE	TRUE	curated	FALSE	Ligand-Receptor	Signaling by Glutamate	1.1
CPI-CC095C752D3	Glutamate_byGLS_and_SLC1A7_Glutamate_NMDA_1_2A_complex	complex:Glutamate_byGLS_and_SLC1A7	complex:Glutamate_NMDA_1_2A_complex			TRUE	FALSE	TRUE	curated	FALSE	Ligand-Receptor	Signaling by Glutamate	1.1
CPI-CC06FC18E3A	Glutamate_byGLS_and_SLC1A6_Glutamate_NMDA_1_2A_complex	complex:Glutamate_byGLS_and_SLC1A6	complex:Glutamate_NMDA_1_2A_complex			TRUE	FALSE	TRUE	curated	FALSE	Ligand-Receptor	Signaling by Glutamate	1.1
CPI-CC03E04AA64	Glutamate_byGLS_and_SLC1A2_Glutamate_Kainate_3_5_complex	complex:Glutamate_byGLS_and_SLC1A2	complex:Glutamate_Kainate_3_5_complex			TRUE	FALSE	TRUE	curated	FALSE	Ligand-Receptor	Signaling by Glutamate	1.1
CPI-CC0CB231C91	Glutamate_byGLS_and_SLC1A3_Glutamate_Kainate_3_5_complex	complex:Glutamate_byGLS_and_SLC1A3	complex:Glutamate_Kainate_3_5_complex			TRUE	FALSE	TRUE	curated	FALSE	Ligand-Receptor	Signaling by Glutamate	1.1
CPI-CC0E5CBF38E	Glutamate_byGLS_and_SLC1A6_Glutamate_Kainate_3_5_complex	complex:Glutamate_byGLS_and_SLC1A6	complex:Glutamate_Kainate_3_5_complex			TRUE	FALSE	TRUE	curated	FALSE	Ligand-Receptor	Signaling by Glutamate	1.1
CPI-CC0D9EE71E7	Glutamate_byGLS_and_SLC1A7_Glutamate_Kainate_3_5_complex	complex:Glutamate_byGLS_and_SLC1A7	complex:Glutamate_Kainate_3_5_complex			TRUE	FALSE	TRUE	curated	FALSE	Ligand-Receptor	Signaling by Glutamate	1.1
CPI-CC046773FBE	Glutamate_byGLS2_and_SLC17A6_Glutamate_Kainate_3_5_complex	complex:Glutamate_byGLS2_and_SLC17A6	complex:Glutamate_Kainate_3_5_complex			TRUE	FALSE	TRUE	curated	FALSE	Ligand-Receptor	Signaling by Glutamate	1.1
CPI-CC032B985F7	Glutamate_byGLS2_and_SLC17A7_Glutamate_Kainate_3_5_complex	complex:Glutamate_byGLS2_and_SLC17A7	complex:Glutamate_Kainate_3_5_complex			TRUE	FALSE	TRUE	curated	FALSE	Ligand-Receptor	Signaling by Glutamate	1.1
CPI-CC08537FF5B	Glutamate_byGLS2_and_SLC17A8_Glutamate_Kainate_3_5_complex	complex:Glutamate_byGLS2_and_SLC17A8	complex:Glutamate_Kainate_3_5_complex			TRUE	FALSE	TRUE	curated	FALSE	Ligand-Receptor	Signaling by Glutamate	1.1
CPI-CC0E8B3C37F	Glutamate_byGLS2_and_SLC1A1_Glutamate_Kainate_3_5_complex	complex:Glutamate_byGLS2_and_SLC1A1	complex:Glutamate_Kainate_3_5_complex			TRUE	FALSE	TRUE	curated	FALSE	Ligand-Receptor	Signaling by Glutamate	1.1
CPI-CC01F565028	Glutamate_byGLS2_and_SLC1A1_Glutamate_NMDA_1_2B_complex	complex:Glutamate_byGLS2_and_SLC1A1	complex:Glutamate_NMDA_1_2B_complex			TRUE	FALSE	TRUE	curated	FALSE	Ligand-Receptor	Signaling by Glutamate	1.1
CPI-CC0E3F34DEF	Glutamate_byGLS2_and_SLC1A2_Glutamate_Kainate_3_5_complex	complex:Glutamate_byGLS2_and_SLC1A2	complex:Glutamate_Kainate_3_5_complex			TRUE	FALSE	TRUE	curated	FALSE	Ligand-Receptor	Signaling by Glutamate	1.1
CPI-CC0567FF312	Glutamate_byGLS2_and_SLC1A6_Glutamate_Kainate_3_5_complex	complex:Glutamate_byGLS2_and_SLC1A6	complex:Glutamate_Kainate_3_5_complex			TRUE	FALSE	TRUE	curated	FALSE	Ligand-Receptor	Signaling by Glutamate	1.1
CPI-CC015FAF28E	Glutamate_byGLS2_and_SLC1A7_Glutamate_Kainate_3_5_complex	complex:Glutamate_byGLS2_and_SLC1A7	complex:Glutamate_Kainate_3_5_complex			TRUE	FALSE	TRUE	curated	FALSE	Ligand-Receptor	Signaling by Glutamate	1.1
CPI-CC0638AC67E	Glutamate_byGLS_and_SLC17A6_Glutamate_NMDA_1_2A_complex	complex:Glutamate_byGLS_and_SLC17A6	complex:Glutamate_NMDA_1_2A_complex			TRUE	FALSE	TRUE	curated	FALSE	Ligand-Receptor	Signaling by Glutamate	1.1
CPI-CC0456B9A93	Glutamate_byGLS_and_SLC17A7_Glutamate_NMDA_1_2A_complex	complex:Glutamate_byGLS_and_SLC17A7	complex:Glutamate_NMDA_1_2A_complex			TRUE	FALSE	TRUE	curated	FALSE	Ligand-Receptor	Signaling by Glutamate	1.1
CPI-CC0859442EA	Glutamate_byGLS_and_SLC17A8_Glutamate_NMDA_1_2A_complex	complex:Glutamate_byGLS_and_SLC17A8	complex:Glutamate_NMDA_1_2A_complex			TRUE	FALSE	TRUE	curated	FALSE	Ligand-Receptor	Signaling by Glutamate	1.1
CPI-CC0CE99AC11	Glutamate_byGLS_and_SLC1A1_Glutamate_NMDA_1_2A_complex	complex:Glutamate_byGLS_and_SLC1A1	complex:Glutamate_NMDA_1_2A_complex			TRUE	FALSE	TRUE	curated	FALSE	Ligand-Receptor	Signaling by Glutamate	1.1
CPI-CC0AC4592F2	Glutamate_byGLS_and_SLC1A2_Glutamate_NMDA_1_2A_complex	complex:Glutamate_byGLS_and_SLC1A2	complex:Glutamate_NMDA_1_2A_complex			TRUE	FALSE	TRUE	curated	FALSE	Ligand-Receptor	Signaling by Glutamate	1.1
CPI-CC06CC71FC3	Glutamate_byGLS_and_SLC1A3_Glutamate_NMDA_1_2A_complex	complex:Glutamate_byGLS_and_SLC1A3	complex:Glutamate_NMDA_1_2A_complex			TRUE	FALSE	TRUE	curated	FALSE	Ligand-Receptor	Signaling by Glutamate	1.1
CPI-CC00605BE5F	Glutamate_byGLS2_and_SLC1A3_Glutamate_Kainate_3_5_complex	complex:Glutamate_byGLS2_and_SLC1A3	complex:Glutamate_Kainate_3_5_complex			TRUE	FALSE	TRUE	curated	FALSE	Ligand-Receptor	Signaling by Glutamate	1.1
CPI-CC0C109D7DD	Glutamate_byGLS2_and_SLC1A2_Glutamate_NMDA_1_2B_complex	complex:Glutamate_byGLS2_and_SLC1A2	complex:Glutamate_NMDA_1_2B_complex			TRUE	FALSE	TRUE	curated	FALSE	Ligand-Receptor	Signaling by Glutamate	1.1
CPI-CC09EB70913	Glutamate_byGLS2_and_SLC1A3_Glutamate_NMDA_1_2B_complex	complex:Glutamate_byGLS2_and_SLC1A3	complex:Glutamate_NMDA_1_2B_complex			TRUE	FALSE	TRUE	curated	FALSE	Ligand-Receptor	Signaling by Glutamate	1.1
CPI-CC04A0FDD1C	Glutamate_byGLS2_and_SLC1A6_Glutamate_NMDA_1_2B_complex	complex:Glutamate_byGLS2_and_SLC1A6	complex:Glutamate_NMDA_1_2B_complex			TRUE	FALSE	TRUE	curated	FALSE	Ligand-Receptor	Signaling by Glutamate	1.1
CPI-CC016C39E1C	Glutamate_byGLS_and_SLC1A3_Glutamate_NMDA_1_2D_complex	complex:Glutamate_byGLS_and_SLC1A3	complex:Glutamate_NMDA_1_2D_complex			TRUE	FALSE	TRUE	curated	FALSE	Ligand-Receptor	Signaling by Glutamate	1.1
CPI-CC002EFE61E	Glutamate_byGLS_and_SLC1A6_Glutamate_NMDA_1_2D_complex	complex:Glutamate_byGLS_and_SLC1A6	complex:Glutamate_NMDA_1_2D_complex			TRUE	FALSE	TRUE	curated	FALSE	Ligand-Receptor	Signaling by Glutamate	1.1
CPI-CC054692E80	Glutamate_byGLS_and_SLC1A7_Glutamate_NMDA_1_2D_complex	complex:Glutamate_byGLS_and_SLC1A7	complex:Glutamate_NMDA_1_2D_complex			TRUE	FALSE	TRUE	curated	FALSE	Ligand-Receptor	Signaling by Glutamate	1.1
CPI-CC0B72458CD	Glutamate_byGLS2_and_SLC17A6_Glutamate_NMDA_1_2D_complex	complex:Glutamate_byGLS2_and_SLC17A6	complex:Glutamate_NMDA_1_2D_complex			TRUE	FALSE	TRUE	curated	FALSE	Ligand-Receptor	Signaling by Glutamate	1.1
CPI-CC0AA96E404	Glutamate_byGLS2_and_SLC17A7_Glutamate_NMDA_1_2D_complex	complex:Glutamate_byGLS2_and_SLC17A7	complex:Glutamate_NMDA_1_2D_complex			TRUE	FALSE	TRUE	curated	FALSE	Ligand-Receptor	Signaling by Glutamate	1.1
CPI-CC02D7E1CD1	Glutamate_byGLS2_and_SLC17A8_Glutamate_NMDA_1_2D_complex	complex:Glutamate_byGLS2_and_SLC17A8	complex:Glutamate_NMDA_1_2D_complex			TRUE	FALSE	TRUE	curated	FALSE	Ligand-Receptor	Signaling by Glutamate	1.1
CPI-CC07C08B2DE	Glutamate_byGLS2_and_SLC1A1_Glutamate_NMDA_1_2D_complex	complex:Glutamate_byGLS2_and_SLC1A1	complex:Glutamate_NMDA_1_2D_complex			TRUE	FALSE	TRUE	curated	FALSE	Ligand-Receptor	Signaling by Glutamate	1.1
CPI-CC017AB6A86	Glutamate_byGLS2_and_SLC1A2_Glutamate_NMDA_1_2D_complex	complex:Glutamate_byGLS2_and_SLC1A2	complex:Glutamate_NMDA_1_2D_complex			TRUE	FALSE	TRUE	curated	FALSE	Ligand-Receptor	Signaling by Glutamate	1.1
CPI-CC0DD99C42B	Glutamate_byGLS_and_SLC1A2_Glutamate_NMDA_1_2D_complex	complex:Glutamate_byGLS_and_SLC1A2	complex:Glutamate_NMDA_1_2D_complex			TRUE	FALSE	TRUE	curated	FALSE	Ligand-Receptor	Signaling by Glutamate	1.1
CPI-CC01E49D97E	Glutamate_byGLS2_and_SLC1A3_Glutamate_NMDA_1_2D_complex	complex:Glutamate_byGLS2_and_SLC1A3	complex:Glutamate_NMDA_1_2D_complex			TRUE	FALSE	TRUE	curated	FALSE	Ligand-Receptor	Signaling by Glutamate	1.1
CPI-CC0D299DB74	Glutamate_byGLS2_and_SLC1A7_Glutamate_NMDA_1_2D_complex	complex:Glutamate_byGLS2_and_SLC1A7	complex:Glutamate_NMDA_1_2D_complex			TRUE	FALSE	TRUE	curated	FALSE	Ligand-Receptor	Signaling by Glutamate	1.1
CPI-CS0733858F1	Glutamate_byGLS_and_SLC17A6_GRM1	complex:Glutamate_byGLS_and_SLC17A6	simple:Q13255		GRM1	TRUE	FALSE	TRUE	curated	FALSE	Ligand-Receptor	Signaling by Glutamate	1.1
CPI-CS0C3432D7F	Glutamate_byGLS_and_SLC17A7_GRM1	complex:Glutamate_byGLS_and_SLC17A7	simple:Q13255		GRM1	TRUE	FALSE	TRUE	curated	FALSE	Ligand-Receptor	Signaling by Glutamate	1.1
CPI-CS0A5982069	Glutamate_byGLS_and_SLC17A8_GRM1	complex:Glutamate_byGLS_and_SLC17A8	simple:Q13255		GRM1	TRUE	FALSE	TRUE	curated	FALSE	Ligand-Receptor	Signaling by Glutamate	1.1
CPI-CS059E38F49	Glutamate_byGLS_and_SLC1A1_GRM1	complex:Glutamate_byGLS_and_SLC1A1	simple:Q13255		GRM1	TRUE	FALSE	TRUE	curated	FALSE	Ligand-Receptor	Signaling by Glutamate	1.1
CPI-CS03F7F264A	Glutamate_byGLS_and_SLC1A2_GRM1	complex:Glutamate_byGLS_and_SLC1A2	simple:Q13255		GRM1	TRUE	FALSE	TRUE	curated	FALSE	Ligand-Receptor	Signaling by Glutamate	1.1
CPI-CS06BDC8BFA	Glutamate_byGLS_and_SLC1A3_GRM1	complex:Glutamate_byGLS_and_SLC1A3	simple:Q13255		GRM1	TRUE	FALSE	TRUE	curated	FALSE	Ligand-Receptor	Signaling by Glutamate	1.1
CPI-CS052714C89	Glutamate_byGLS_and_SLC1A6_GRM1	complex:Glutamate_byGLS_and_SLC1A6	simple:Q13255		GRM1	TRUE	FALSE	TRUE	curated	FALSE	Ligand-Receptor	Signaling by Glutamate	1.1
CPI-CC00BFD8B11	Glutamate_byGLS2_and_SLC1A6_Glutamate_NMDA_1_2D_complex	complex:Glutamate_byGLS2_and_SLC1A6	complex:Glutamate_NMDA_1_2D_complex			TRUE	FALSE	TRUE	curated	FALSE	Ligand-Receptor	Signaling by Glutamate	1.1
CPI-CS09698412B	Glutamate_byGLS2_and_SLC1A3_GRM6	complex:Glutamate_byGLS2_and_SLC1A3	simple:O15303		GRM6	TRUE	FALSE	TRUE	curated	FALSE	Ligand-Receptor	Signaling by Glutamate	1.1
CPI-CC037A4383F	Glutamate_byGLS_and_SLC1A1_Glutamate_NMDA_1_2D_complex	complex:Glutamate_byGLS_and_SLC1A1	complex:Glutamate_NMDA_1_2D_complex			TRUE	FALSE	TRUE	curated	FALSE	Ligand-Receptor	Signaling by Glutamate	1.1
CPI-CC0B3CE8661	Glutamate_byGLS_and_SLC17A7_Glutamate_NMDA_1_2D_complex	complex:Glutamate_byGLS_and_SLC17A7	complex:Glutamate_NMDA_1_2D_complex			TRUE	FALSE	TRUE	curated	FALSE	Ligand-Receptor	Signaling by Glutamate	1.1
CPI-CC02DBB58E9	Glutamate_byGLS2_and_SLC1A7_Glutamate_NMDA_1_2B_complex	complex:Glutamate_byGLS2_and_SLC1A7	complex:Glutamate_NMDA_1_2B_complex			TRUE	FALSE	TRUE	curated	FALSE	Ligand-Receptor	Signaling by Glutamate	1.1
CPI-CC037EB0864	Glutamate_byGLS_and_SLC17A6_Glutamate_NMDA_1_2C_complex	complex:Glutamate_byGLS_and_SLC17A6	complex:Glutamate_NMDA_1_2C_complex			TRUE	FALSE	TRUE	curated	FALSE	Ligand-Receptor	Signaling by Glutamate	1.1
CPI-CC09A13B23F	Glutamate_byGLS_and_SLC17A7_Glutamate_NMDA_1_2C_complex	complex:Glutamate_byGLS_and_SLC17A7	complex:Glutamate_NMDA_1_2C_complex			TRUE	FALSE	TRUE	curated	FALSE	Ligand-Receptor	Signaling by Glutamate	1.1
CPI-CC07BE1B308	Glutamate_byGLS_and_SLC17A8_Glutamate_NMDA_1_2C_complex	complex:Glutamate_byGLS_and_SLC17A8	complex:Glutamate_NMDA_1_2C_complex			TRUE	FALSE	TRUE	curated	FALSE	Ligand-Receptor	Signaling by Glutamate	1.1
CPI-CC0FC2F01AB	Glutamate_byGLS_and_SLC1A1_Glutamate_NMDA_1_2C_complex	complex:Glutamate_byGLS_and_SLC1A1	complex:Glutamate_NMDA_1_2C_complex			TRUE	FALSE	TRUE	curated	FALSE	Ligand-Receptor	Signaling by Glutamate	1.1
CPI-CC0222B6286	Glutamate_byGLS_and_SLC1A2_Glutamate_NMDA_1_2C_complex	complex:Glutamate_byGLS_and_SLC1A2	complex:Glutamate_NMDA_1_2C_complex			TRUE	FALSE	TRUE	curated	FALSE	Ligand-Receptor	Signaling by Glutamate	1.1
CPI-CC036772033	Glutamate_byGLS_and_SLC1A3_Glutamate_NMDA_1_2C_complex	complex:Glutamate_byGLS_and_SLC1A3	complex:Glutamate_NMDA_1_2C_complex			TRUE	FALSE	TRUE	curated	FALSE	Ligand-Receptor	Signaling by Glutamate	1.1
CPI-CC05B3DB330	Glutamate_byGLS_and_SLC1A6_Glutamate_NMDA_1_2C_complex	complex:Glutamate_byGLS_and_SLC1A6	complex:Glutamate_NMDA_1_2C_complex			TRUE	FALSE	TRUE	curated	FALSE	Ligand-Receptor	Signaling by Glutamate	1.1
CPI-CC00FE16546	Glutamate_byGLS_and_SLC17A8_Glutamate_NMDA_1_2D_complex	complex:Glutamate_byGLS_and_SLC17A8	complex:Glutamate_NMDA_1_2D_complex			TRUE	FALSE	TRUE	curated	FALSE	Ligand-Receptor	Signaling by Glutamate	1.1
CPI-CC0AD6F0571	Glutamate_byGLS_and_SLC1A7_Glutamate_NMDA_1_2C_complex	complex:Glutamate_byGLS_and_SLC1A7	complex:Glutamate_NMDA_1_2C_complex			TRUE	FALSE	TRUE	curated	FALSE	Ligand-Receptor	Signaling by Glutamate	1.1
CPI-CC0F0E50ABC	Glutamate_byGLS2_and_SLC17A7_Glutamate_NMDA_1_2C_complex	complex:Glutamate_byGLS2_and_SLC17A7	complex:Glutamate_NMDA_1_2C_complex			TRUE	FALSE	TRUE	curated	FALSE	Ligand-Receptor	Signaling by Glutamate	1.1
CPI-CC00A4CC26C	Glutamate_byGLS2_and_SLC17A8_Glutamate_NMDA_1_2C_complex	complex:Glutamate_byGLS2_and_SLC17A8	complex:Glutamate_NMDA_1_2C_complex			TRUE	FALSE	TRUE	curated	FALSE	Ligand-Receptor	Signaling by Glutamate	1.1
CPI-CC01F8CA118	Glutamate_byGLS2_and_SLC1A1_Glutamate_NMDA_1_2C_complex	complex:Glutamate_byGLS2_and_SLC1A1	complex:Glutamate_NMDA_1_2C_complex			TRUE	FALSE	TRUE	curated	FALSE	Ligand-Receptor	Signaling by Glutamate	1.1
CPI-CC0AC55FB5B	Glutamate_byGLS2_and_SLC1A2_Glutamate_NMDA_1_2C_complex	complex:Glutamate_byGLS2_and_SLC1A2	complex:Glutamate_NMDA_1_2C_complex			TRUE	FALSE	TRUE	curated	FALSE	Ligand-Receptor	Signaling by Glutamate	1.1
CPI-CC0BB3C6CB3	Glutamate_byGLS2_and_SLC1A3_Glutamate_NMDA_1_2C_complex	complex:Glutamate_byGLS2_and_SLC1A3	complex:Glutamate_NMDA_1_2C_complex			TRUE	FALSE	TRUE	curated	FALSE	Ligand-Receptor	Signaling by Glutamate	1.1
CPI-CC00F5F0266	Glutamate_byGLS2_and_SLC1A6_Glutamate_NMDA_1_2C_complex	complex:Glutamate_byGLS2_and_SLC1A6	complex:Glutamate_NMDA_1_2C_complex			TRUE	FALSE	TRUE	curated	FALSE	Ligand-Receptor	Signaling by Glutamate	1.1
CPI-CC0F83E11EB	Glutamate_byGLS2_and_SLC1A7_Glutamate_NMDA_1_2C_complex	complex:Glutamate_byGLS2_and_SLC1A7	complex:Glutamate_NMDA_1_2C_complex			TRUE	FALSE	TRUE	curated	FALSE	Ligand-Receptor	Signaling by Glutamate	1.1
CPI-CC04BD88A3A	Glutamate_byGLS_and_SLC17A6_Glutamate_NMDA_1_2D_complex	complex:Glutamate_byGLS_and_SLC17A6	complex:Glutamate_NMDA_1_2D_complex			TRUE	FALSE	TRUE	curated	FALSE	Ligand-Receptor	Signaling by Glutamate	1.1
CPI-CC041297876	Glutamate_byGLS2_and_SLC17A6_Glutamate_NMDA_1_2C_complex	complex:Glutamate_byGLS2_and_SLC17A6	complex:Glutamate_NMDA_1_2C_complex			TRUE	FALSE	TRUE	curated	FALSE	Ligand-Receptor	Signaling by Glutamate	1.1
CPI-CS0764E52B3	Glutamate_byGLS2_and_SLC1A6_GRM6	complex:Glutamate_byGLS2_and_SLC1A6	simple:O15303		GRM6	TRUE	FALSE	TRUE	curated	FALSE	Ligand-Receptor	Signaling by Glutamate	1.1
CPI-CS03DC684EF	Glutamate_byGLS2_and_SLC1A7_GRM6	complex:Glutamate_byGLS2_and_SLC1A7	simple:O15303		GRM6	TRUE	FALSE	TRUE	curated	FALSE	Ligand-Receptor	Signaling by Glutamate	1.1
CPI-CS040CBA095	Glutamate_byGLS_and_SLC17A6_GRM7	complex:Glutamate_byGLS_and_SLC17A6	simple:Q14831		GRM7	TRUE	FALSE	TRUE	curated	FALSE	Ligand-Receptor	Signaling by Glutamate	1.1
CPI-SS099ACF7FB	IGFBP3_TMEM219	simple:P17936	simple:Q86XT9	IGFBP3	TMEM219	TRUE	FALSE	TRUE	curated	FALSE	Ligand-Receptor	Signaling by Insulin-like growth factor	1.1
CPI-SS08EDE5442	IGFL2_IGFLR1	simple:Q6UWQ7	simple:Q9H665	IGFL2	IGFLR1	TRUE	FALSE	TRUE	curated	FALSE	Ligand-Receptor	Signaling by Insulin-like growth factor	1.1
CPI-SS0327E1782	IGFL3_IGFLR1	simple:Q6UXB1	simple:Q9H665	IGFL3	IGFLR1	TRUE	FALSE	TRUE	curated	FALSE	Ligand-Receptor	Signaling by Insulin-like growth factor	1.1
CPI-SC0618F57A3	IFNA14_Type_I_IFNR	simple:P01570	complex:Type_I_IFNR	IFNA14		TRUE	FALSE	TRUE	curated	FALSE	Ligand-Receptor	Signaling by Interferon	1.1
CPI-SC010EA0527	IFNA2_Type_I_IFNR	simple:P01563	complex:Type_I_IFNR	IFNA2		TRUE	FALSE	TRUE	curated	FALSE	Ligand-Receptor	Signaling by Interferon	1.1
CPI-SC0EF11E801	IFNA4_Type_I_IFNR	simple:P05014	complex:Type_I_IFNR	IFNA4		TRUE	FALSE	TRUE	curated	FALSE	Ligand-Receptor	Signaling by Interferon	1.1
CPI-SC08152E49A	IFNA5_Type_I_IFNR	simple:P01569	complex:Type_I_IFNR	IFNA5		TRUE	FALSE	TRUE	curated	FALSE	Ligand-Receptor	Signaling by Interferon	1.1
CPI-SC0FFF2B86F	IFNA7_Type_I_IFNR	simple:P01567	complex:Type_I_IFNR	IFNA7		TRUE	FALSE	TRUE	curated	FALSE	Ligand-Receptor	Signaling by Interferon	1.1
CPI-SC02A19FC2F	IFNB1_Type_I_IFNR	simple:P01574	complex:Type_I_IFNR	IFNB1		TRUE	FALSE	TRUE	curated	FALSE	Ligand-Receptor	Signaling by Interferon	1.1
CPI-SC06DAFCB1D	IFNE_Type_I_IFNR	simple:Q86WN2	complex:Type_I_IFNR	IFNE		TRUE	FALSE	TRUE	curated	FALSE	Ligand-Receptor	Signaling by Interferon	1.1
CPI-SC0B0023C1C	IFNK_Type_I_IFNR	simple:Q9P0W0	complex:Type_I_IFNR	IFNK		TRUE	FALSE	TRUE	curated	FALSE	Ligand-Receptor	Signaling by Interferon	1.1
CPI-SC0C8750C37	IFNW1_Type_I_IFNR	simple:P05000	complex:Type_I_IFNR	IFNW1		TRUE	FALSE	TRUE	curated	FALSE	Ligand-Receptor	Signaling by Interferon	1.1
CPI-SC09F9339AD	IFNL1_Type_III_IFNR	simple:Q8IU54	complex:Type_III_IFNR	IFNL1		TRUE	FALSE	TRUE	curated	FALSE	Ligand-Receptor	Signaling by Interferon	1.1
CPI-SC00EEE0DC0	IFNL2_Type_III_IFNR	simple:Q8IZJ0	complex:Type_III_IFNR	IFNL2		TRUE	FALSE	TRUE	curated	FALSE	Ligand-Receptor	Signaling by Interferon	1.1
CPI-SC01610499E	IFNL3_Type_III_IFNR	simple:Q8IZI9	complex:Type_III_IFNR	IFNL3		TRUE	FALSE	TRUE	curated	FALSE	Ligand-Receptor	Signaling by Interferon	1.1
CPI-SC04BFAF330	IFNL3_IL28_receptor	simple:Q8IZI9	complex:IL28_receptor	IFNL3		TRUE	FALSE	TRUE	curated	FALSE	Ligand-Receptor	Signaling by Interferon	1.1
CPI-CC0D8A77C69	IL35_IL35_receptor	complex:IL35	complex:IL35_receptor			TRUE	FALSE	TRUE	curated	FALSE	Ligand-Receptor	Signaling by Interleukin	1.1
CPI-SS042A6F835	IGF2_IGF2R	simple:P01344	simple:P11717	IGF2	IGF2R	TRUE	FALSE	TRUE	curated	FALSE	Ligand-Receptor	Signaling by Insulin-like growth factor	1.1
CPI-SC06CB2F292	NRG1_integrin_a6b4_complex	simple:Q02297	complex:integrin_a6b4_complex	NRG1		TRUE	TRUE	FALSE	curated	TRUE	Ligand-Receptor	Signaling by Neuregulin	1.1
CPI-SC0322BA9B5	IGF1_integrin_a6b4_complex	simple:P05019	complex:integrin_a6b4_complex	IGF1		TRUE	FALSE	FALSE	curated	TRUE	Ligand-Receptor	Signaling by Insulin-like growth factor	1.1
CPI-SS0579FA162	IGF2_IGF1R	simple:P01344	simple:P08069	IGF2	IGF1R	TRUE	FALSE	TRUE	curated	FALSE	Ligand-Receptor	Signaling by Insulin-like growth factor	1.1
CPI-CC0021FE823	Activin_ligand_ab_ACVR_1C2A_receptor	complex:Activin_ligand_ab	complex:ACVR_1C2A_receptor			TRUE	FALSE	TRUE	curated	FALSE	Ligand-Receptor	Signaling by Inhibin/Activin	1.1
CPI-SC0E760DE88	INHA_ACVR_1C2A_receptor	simple:P05111	complex:ACVR_1C2A_receptor	INHA		TRUE	FALSE	TRUE	curated	FALSE	Ligand-Receptor	Signaling by Inhibin/Activin	1.1
CPI-CC0BDA1C176	Inhibin_ligand_A_ACVR_1C2A_receptor	complex:Inhibin_ligand_A	complex:ACVR_1C2A_receptor			TRUE	FALSE	TRUE	curated	FALSE	Ligand-Receptor	Signaling by Inhibin/Activin	1.1
CPI-CC08375F742	Inhibin_ligand_B_ACVR_1C2A_receptor	complex:Inhibin_ligand_B	complex:ACVR_1C2A_receptor			TRUE	FALSE	TRUE	curated	FALSE	Ligand-Receptor	Signaling by Inhibin/Activin	1.1
CPI-CC00485C63D	Activin_ligand_ab_ACVR_1C2B_receptor	complex:Activin_ligand_ab	complex:ACVR_1C2B_receptor			TRUE	FALSE	TRUE	curated	FALSE	Ligand-Receptor	Signaling by Inhibin/Activin	1.1
CPI-SC020B01F65	INHA_ACVR_1C2B_receptor	simple:P05111	complex:ACVR_1C2B_receptor	INHA		TRUE	FALSE	TRUE	curated	FALSE	Ligand-Receptor	Signaling by Inhibin/Activin	1.1
CPI-CC0C1E0C4B7	Inhibin_ligand_A_ACVR_1C2B_receptor	complex:Inhibin_ligand_A	complex:ACVR_1C2B_receptor			TRUE	FALSE	TRUE	curated	FALSE	Ligand-Receptor	Signaling by Inhibin/Activin	1.1
CPI-CC0E62974F4	Inhibin_ligand_B_ACVR_1C2B_receptor	complex:Inhibin_ligand_B	complex:ACVR_1C2B_receptor			TRUE	FALSE	TRUE	curated	FALSE	Ligand-Receptor	Signaling by Inhibin/Activin	1.1
CPI-CC0B5110FC9	IL27_IL27_receptor	complex:IL27	complex:IL27_receptor			TRUE	FALSE	TRUE	curated	FALSE	Ligand-Receptor	Signaling by Interleukin	1.1
CPI-SS05E4B1EBC	INS_INSR	simple:P01308	simple:P06213	INS	INSR	TRUE	FALSE	TRUE	curated	FALSE	Ligand-Receptor	Signaling by Insulin-like precursor	1.1
CPI-SS0D3A5646A	RLN1_RXFP2	simple:P04808	simple:Q8WXD0	RLN1	RXFP2	TRUE	FALSE	TRUE	curated	FALSE	Ligand-Receptor	Signaling by Relaxin	1.1
CPI-SS018FB4D9F	RLN2_RXFP2	simple:P04090	simple:Q8WXD0	RLN2	RXFP2	TRUE	FALSE	TRUE	curated	FALSE	Ligand-Receptor	Signaling by Relaxin	1.1
CPI-SS02754C0EA	RLN3_RXFP2	simple:Q8WXF3	simple:Q8WXD0	RLN3	RXFP2	TRUE	FALSE	TRUE	curated	FALSE	Ligand-Receptor	Signaling by Relaxin	1.1
CPI-SS063355A7A	INSL5_RXFP4	simple:Q9Y5Q6	simple:Q8TDU9	INSL5	RXFP4	TRUE	FALSE	TRUE	curated	FALSE	Ligand-Receptor	Signaling by Insulin-like precursor	1.1
CPI-SS08EEE96C2	KNG1_RXFP4	simple:P01042	simple:Q8TDU9	KNG1	RXFP4	TRUE	FALSE	TRUE	curated	FALSE	Ligand-Receptor	Signaling by Kininogen	1.1
CPI-SS0C1348C3F	RLN3_RXFP4	simple:Q8WXF3	simple:Q8TDU9	RLN3	RXFP4	TRUE	FALSE	TRUE	curated	FALSE	Ligand-Receptor	Signaling by Relaxin	1.1
CPI-SC033AB13AE	IGF1_IGF1R_enhancerComGPC3	simple:P05019	complex:IGF1R_enhancerComGPC3	IGF1		TRUE	FALSE	TRUE	curated	FALSE	Ligand-Receptor	Signaling by Insulin-like growth factor	1.1
CPI-SS0E41702C1	IGF1_IGF1R	simple:P05019	simple:P08069	IGF1	IGF1R	TRUE	FALSE	TRUE	curated	FALSE	Ligand-Receptor	Signaling by Insulin-like growth factor	1.1
CPI-SS06CF55F94	INSL3_RXFP2	simple:P51460	simple:Q8WXD0	INSL3	RXFP2	TRUE	FALSE	TRUE	curated	FALSE	Ligand-Receptor	Signaling by Insulin-like precursor	1.1
CPI-SC0104DF8E5	IL10_IL10_receptor	simple:P22301	complex:IL10_receptor	IL10		TRUE	FALSE	TRUE	curated	FALSE	Ligand-Receptor	Signaling by Interleukin	1.1
CPI-SC0409FF431	IL11_IL11_receptor	simple:P20809	complex:IL11_receptor	IL11		TRUE	FALSE	TRUE	curated	FALSE	Ligand-Receptor	Signaling by Interleukin	1.1
CPI-CC025CA2E0D	IL12_IL12_receptor	complex:IL12	complex:IL12_receptor			TRUE	FALSE	TRUE	curated	FALSE	Ligand-Receptor	Signaling by Interleukin	1.1
CPI-SS0CBB9D57D	LRFN5_PTPRF	simple:Q96NI6	simple:P10586	LRFN5	PTPRF	FALSE	FALSE	TRUE	curated	FALSE	Ligand-Receptor	Signaling by Leucine Rich Repeat And Fibronectin	1.1
CPI-SC0114881C6	IL2_IL2_receptor_HA	simple:P60568	complex:IL2_receptor_HA	IL2		TRUE	FALSE	TRUE	curated	FALSE	Ligand-Receptor	Signaling by Interleukin	1.1
CPI-SC0DE80D39C	IL2_IL2_receptor_I	simple:P60568	complex:IL2_receptor_I	IL2		TRUE	FALSE	TRUE	curated	FALSE	Ligand-Receptor	Signaling by Interleukin	1.1
CPI-SC0047E083C	IL20_IL20_receptor_Type_II	simple:Q9NYY1	complex:IL20_receptor_Type_II	IL20		TRUE	FALSE	TRUE	curated	FALSE	Ligand-Receptor	Signaling by Interleukin	1.1
CPI-SC0E9FD5822	IL24_IL20_receptor_Type_II	simple:Q13007	complex:IL20_receptor_Type_II	IL24		TRUE	FALSE	TRUE	curated	FALSE	Ligand-Receptor	Signaling by Interleukin	1.1
CPI-SC01684BC2F	IL21_IL21_receptor	simple:Q9HBE4	complex:IL21_receptor	IL21		TRUE	FALSE	TRUE	curated	FALSE	Ligand-Receptor	Signaling by Interleukin	1.1
CPI-SC052CCA5BF	IL22_IL22_receptor	simple:Q9GZX6	complex:IL22_receptor	IL22		TRUE	FALSE	TRUE	curated	FALSE	Ligand-Receptor	Signaling by Interleukin	1.1
CPI-SS0F7113A7D	SEMA4D_PTPRC	simple:Q92854	simple:P08575	SEMA4D	PTPRC	FALSE	TRUE	FALSE	curated	FALSE	Ligand-Receptor	Signaling by Semaphorin	1.1
CPI-SS0F023190B	LRFN4_PTPRF	simple:Q6PJG9	simple:P10586	LRFN4	PTPRF	FALSE	FALSE	TRUE	curated	FALSE	Ligand-Receptor	Signaling by Leucine Rich Repeat And Fibronectin	1.1
CPI-SC0F4F95585	IL26_IL26_receptor	simple:Q9NPH9	complex:IL26_receptor	IL26		TRUE	FALSE	TRUE	curated	FALSE	Ligand-Receptor	Signaling by Interleukin	1.1
CPI-SC025EE7104	IL37_IL37_receptor	simple:Q9NZH6	complex:IL37_receptor	IL37		TRUE	FALSE	TRUE	curated	FALSE	Ligand-Receptor	Signaling by Interleukin	1.1
CPI-SC0C7198849	IL4_IL4_receptor	simple:P05112	complex:IL4_receptor	IL4		TRUE	FALSE	TRUE	curated	FALSE	Ligand-Receptor	Signaling by Interleukin	1.1
CPI-SC0C37FB4AC	IL5_IL5_receptor	simple:P05113	complex:IL5_receptor	IL5		TRUE	FALSE	TRUE	curated	FALSE	Ligand-Receptor	Signaling by Interleukin	1.1
CPI-SC0E81D7329	IL6_IL6_receptor	simple:P05231	complex:IL6_receptor	IL6		TRUE	FALSE	TRUE	curated	FALSE	Ligand-Receptor	Signaling by Interleukin	1.1
CPI-SC0527CE995	IL9_IL9_receptor	simple:P15248	complex:IL9_receptor	IL9		TRUE	FALSE	TRUE	curated	FALSE	Ligand-Receptor	Signaling by Interleukin	1.1
CPI-SC0240A44BC	RAET1E_NKG2D_II_receptor	simple:Q8TD07	complex:NKG2D_II_receptor	RAET1E		TRUE	FALSE	TRUE	curated	FALSE	Ligand-Receptor	Signaling by Killer Cell Lectin Like Receptor K1	1.1
CPI-SC0A30300BD	RAET1G_NKG2D_II_receptor	simple:Q6H3X3	complex:NKG2D_II_receptor	RAET1G		TRUE	FALSE	TRUE	curated	FALSE	Ligand-Receptor	Signaling by Killer Cell Lectin Like Receptor K1	1.1
CPI-SC0AAC92741	RAET1L_NKG2D_II_receptor	simple:Q5VY80	complex:NKG2D_II_receptor	RAET1L		FALSE	FALSE	TRUE	curated	FALSE	Ligand-Receptor	Signaling by Killer Cell Lectin Like Receptor K1	1.1
CPI-SC03898BCD9	IL3_IL3_receptor	simple:P08700	complex:IL3_receptor	IL3		TRUE	FALSE	TRUE	curated	FALSE	Ligand-Receptor	Signaling by Interleukin	1.1
CPI-SS0EAB03260	CD1D_LILRB2	simple:P15813	simple:Q8N423	CD1D	LILRB2	FALSE	FALSE	TRUE	curated	FALSE	Ligand-Receptor		1.1
CPI-SS00373B59C	LRRC4C_PTPRF	simple:Q9HCJ2	simple:P10586	LRRC4C	PTPRF	FALSE	FALSE	TRUE	curated	FALSE	Ligand-Receptor	Signaling by Leucine Rich Repeat And Fibronectin	1.1
CPI-SS0E12A78EF	IL1RAP_PTPRF	simple:Q9NPH3	simple:P10586	IL1RAP	PTPRF	TRUE	TRUE	TRUE	curated	FALSE	Adhesion-Adhesion	Signaling by Interleukin	1.1
CPI-CC08EF3C145	IL23_IL23_receptor	complex:IL23	complex:IL23_receptor			TRUE	FALSE	TRUE	curated	FALSE	Ligand-Receptor	Signaling by Interleukin	1.1
CPI-SC0B433D463	IL13_IL13_receptor	simple:P35225	complex:IL13_receptor	IL13		TRUE	FALSE	TRUE	curated	FALSE	Ligand-Receptor	Signaling by Interleukin	1.1
CPI-SC023416061	IL4_IL13_receptor	simple:P05112	complex:IL13_receptor	IL4		TRUE	FALSE	TRUE	curated	FALSE	Ligand-Receptor	Signaling by Interleukin	1.1
CPI-SS066FBE098	IL13_IL13RA2	simple:P35225	simple:Q14627	IL13	IL13RA2	TRUE	FALSE	TRUE	curated	FALSE	Ligand-Receptor	Signaling by Interleukin	1.1
CPI-SC0C6EBD4D8	IL15_IL15_receptor	simple:P40933	complex:IL15_receptor	IL15		TRUE	FALSE	TRUE	curated	FALSE	Ligand-Receptor	Signaling by Interleukin	1.1
CPI-CC06B463FFC	IL17_AF_IL17_receptor_AC	complex:IL17_AF	complex:IL17_receptor_AC			TRUE	FALSE	TRUE	curated	FALSE	Ligand-Receptor	Signaling by Interleukin	1.1
CPI-SC02A0FA6D4	IL17F_IL17_receptor_AC	simple:Q96PD4	complex:IL17_receptor_AC	IL17F		TRUE	FALSE	TRUE	curated	FALSE	Ligand-Receptor	Signaling by Interleukin	1.1
CPI-SC0BB896AE4	IL17C_IL17_receptor_AE	simple:Q9P0M4	complex:IL17_receptor_AE	IL17C		TRUE	FALSE	TRUE	curated	FALSE	Ligand-Receptor	Signaling by Interleukin	1.1
CPI-SS0D8DC28C6	LRRC4B_PTPRF	simple:Q9NT99	simple:P10586	LRRC4B	PTPRF	FALSE	FALSE	TRUE	curated	FALSE	Ligand-Receptor	Signaling by Leucine Rich Repeat And Fibronectin	1.1
CPI-SC04A53DBF4	IL19_IL20_receptor_Type_I	simple:Q9UHD0	complex:IL20_receptor_Type_I	IL19		TRUE	FALSE	TRUE	curated	FALSE	Ligand-Receptor	Signaling by Interleukin	1.1
CPI-SC0BB766C68	IL24_IL20_receptor_Type_I	simple:Q13007	complex:IL20_receptor_Type_I	IL24		TRUE	FALSE	TRUE	curated	FALSE	Ligand-Receptor	Signaling by Interleukin	1.1
CPI-SC0A7A5EEB3	IL1A_IL1_receptor	simple:P01583	complex:IL1_receptor	IL1A		TRUE	FALSE	TRUE	curated	FALSE	Ligand-Receptor	Signaling by Interleukin	1.1
CPI-SC0629FB330	IL1A_IL1_receptor_inhibitor	simple:P01583	complex:IL1_receptor_inhibitor	IL1A		TRUE	FALSE	TRUE	curated	FALSE	Ligand-Receptor	Signaling by Interleukin	1.1
CPI-SC038482032	IL1F10_IL36_receptor	simple:Q8WWZ1	complex:IL36_receptor	IL1F10		TRUE	FALSE	TRUE	curated	FALSE	Ligand-Receptor	Signaling by Interleukin	1.1
CPI-SC0116DFCC5	IL36A_IL36_receptor	simple:Q9UHA7	complex:IL36_receptor	IL36A		TRUE	FALSE	TRUE	curated	FALSE	Ligand-Receptor	Signaling by Interleukin	1.1
CPI-SC09328ED75	IL36B_IL36_receptor	simple:Q9NZH7	complex:IL36_receptor	IL36B		TRUE	FALSE	TRUE	curated	FALSE	Ligand-Receptor	Signaling by Interleukin	1.1
CPI-SC01F1DB97B	IL36G_IL36_receptor	simple:Q9NZH8	complex:IL36_receptor	IL36G		TRUE	FALSE	TRUE	curated	FALSE	Ligand-Receptor	Signaling by Interleukin	1.1
CPI-SC00798A43E	IL36RN_IL36_receptor	simple:Q9UBH0	complex:IL36_receptor	IL36RN		TRUE	FALSE	TRUE	curated	FALSE	Ligand-Receptor	Signaling by Interleukin	1.1
CPI-SC011731570	IL20_IL20_receptor_Type_I	simple:Q9NYY1	complex:IL20_receptor_Type_I	IL20		TRUE	FALSE	TRUE	curated	FALSE	Ligand-Receptor	Signaling by Interleukin	1.1
CPI-SC013345660	ULBP2_NKG2D_II_receptor	simple:Q9BZM5	complex:NKG2D_II_receptor	ULBP2		TRUE	FALSE	TRUE	curated	FALSE	Ligand-Receptor	Signaling by Killer Cell Lectin Like Receptor K1	1.1
CPI-SS0DBA81CCF	HLA-G_LILRB2	simple:P17693	simple:Q8N423	HLA-G	LILRB2	FALSE	TRUE	TRUE	curated	FALSE	Ligand-Receptor	Signaling by HLA	1.1
CPI-SS05CE87F88	HLA-G_LILRB1	simple:P17693	simple:Q8NHL6	HLA-G	LILRB1	TRUE	TRUE	TRUE	curated	FALSE	Ligand-Receptor	Signaling by HLA	1.1
CPI-CS0279E4E92	Glutamate_byGLS_and_SLC1A7_GRM8	complex:Glutamate_byGLS_and_SLC1A7	simple:O00222		GRM8	TRUE	FALSE	TRUE	curated	FALSE	Ligand-Receptor	Signaling by Glutamate	1.1
CPI-CS04F89F4C0	Glutamate_byGLS2_and_SLC17A6_GRM8	complex:Glutamate_byGLS2_and_SLC17A6	simple:O00222		GRM8	TRUE	FALSE	TRUE	curated	FALSE	Ligand-Receptor	Signaling by Glutamate	1.1
CPI-CS00A95D069	Glutamate_byGLS2_and_SLC17A7_GRM8	complex:Glutamate_byGLS2_and_SLC17A7	simple:O00222		GRM8	TRUE	FALSE	TRUE	curated	FALSE	Ligand-Receptor	Signaling by Glutamate	1.1
CPI-CS01BC2C4FF	Glutamate_byGLS2_and_SLC17A8_GRM8	complex:Glutamate_byGLS2_and_SLC17A8	simple:O00222		GRM8	TRUE	FALSE	TRUE	curated	FALSE	Ligand-Receptor	Signaling by Glutamate	1.1
CPI-CS0A14FBC54	Glutamate_byGLS2_and_SLC1A1_GRM8	complex:Glutamate_byGLS2_and_SLC1A1	simple:O00222		GRM8	TRUE	FALSE	TRUE	curated	FALSE	Ligand-Receptor	Signaling by Glutamate	1.1
CPI-CS0A2EDD507	Glutamate_byGLS2_and_SLC1A2_GRM8	complex:Glutamate_byGLS2_and_SLC1A2	simple:O00222		GRM8	TRUE	FALSE	TRUE	curated	FALSE	Ligand-Receptor	Signaling by Glutamate	1.1
CPI-CS0947C60AA	Glutamate_byGLS2_and_SLC1A3_GRM8	complex:Glutamate_byGLS2_and_SLC1A3	simple:O00222		GRM8	TRUE	FALSE	TRUE	curated	FALSE	Ligand-Receptor	Signaling by Glutamate	1.1
CPI-CS0270ABC42	Glutamate_byGLS2_and_SLC1A6_GRM8	complex:Glutamate_byGLS2_and_SLC1A6	simple:O00222		GRM8	TRUE	FALSE	TRUE	curated	FALSE	Ligand-Receptor	Signaling by Glutamate	1.1
CPI-CS0180815DB	Glutamate_byGLS2_and_SLC1A7_GRM8	complex:Glutamate_byGLS2_and_SLC1A7	simple:O00222		GRM8	TRUE	FALSE	TRUE	curated	FALSE	Ligand-Receptor	Signaling by Glutamate	1.1
CPI-CC013523ED0	Glycine_bySHMT1_and_SLC6A5_Glycine_a1b_complex	complex:Glycine_bySHMT1_and_SLC6A5	complex:Glycine_a1b_complex			TRUE	FALSE	TRUE	curated	FALSE	Ligand-Receptor	Signaling by Glycine	1.1
CPI-CC038A555FC	Glycine_bySHMT1_and_SLC6A9_Glycine_a1b_complex	complex:Glycine_bySHMT1_and_SLC6A9	complex:Glycine_a1b_complex			TRUE	FALSE	TRUE	curated	FALSE	Ligand-Receptor	Signaling by Glycine	1.1
CPI-CC014456804	Glycine_bySHMT2_and_SLC6A5_Glycine_a1b_complex	complex:Glycine_bySHMT2_and_SLC6A5	complex:Glycine_a1b_complex			TRUE	FALSE	TRUE	curated	FALSE	Ligand-Receptor	Signaling by Glycine	1.1
CPI-CC00045ECF5	Glycine_bySHMT2_and_SLC6A9_Glycine_a1b_complex	complex:Glycine_bySHMT2_and_SLC6A9	complex:Glycine_a1b_complex			TRUE	FALSE	TRUE	curated	FALSE	Ligand-Receptor	Signaling by Glycine	1.1
CPI-CC0DE37C04C	Glycine_bySHMT1_and_SLC6A5_Glycine_a2_complex	complex:Glycine_bySHMT1_and_SLC6A5	complex:Glycine_a2_complex			TRUE	FALSE	TRUE	curated	FALSE	Ligand-Receptor	Signaling by Glycine	1.1
CPI-CC054A40212	Glycine_bySHMT1_and_SLC6A9_Glycine_a2_complex	complex:Glycine_bySHMT1_and_SLC6A9	complex:Glycine_a2_complex			TRUE	FALSE	TRUE	curated	FALSE	Ligand-Receptor	Signaling by Glycine	1.1
CPI-CC0F959FD6A	Glycine_bySHMT2_and_SLC6A5_Glycine_a2_complex	complex:Glycine_bySHMT2_and_SLC6A5	complex:Glycine_a2_complex			TRUE	FALSE	TRUE	curated	FALSE	Ligand-Receptor	Signaling by Glycine	1.1
CPI-CC0EA1D60C5	Glycine_bySHMT2_and_SLC6A9_Glycine_a2_complex	complex:Glycine_bySHMT2_and_SLC6A9	complex:Glycine_a2_complex			TRUE	FALSE	TRUE	curated	FALSE	Ligand-Receptor	Signaling by Glycine	1.1
CPI-CS08910752E	Glutamate_byGLS_and_SLC1A6_GRM8	complex:Glutamate_byGLS_and_SLC1A6	simple:O00222		GRM8	TRUE	FALSE	TRUE	curated	FALSE	Ligand-Receptor	Signaling by Glutamate	1.1
CPI-CS017089111	Glutamate_byGLS_and_SLC1A3_GRM8	complex:Glutamate_byGLS_and_SLC1A3	simple:O00222		GRM8	TRUE	FALSE	TRUE	curated	FALSE	Ligand-Receptor	Signaling by Glutamate	1.1
CPI-CS0B9E5E3DB	Glutamate_byGLS_and_SLC1A2_GRM8	complex:Glutamate_byGLS_and_SLC1A2	simple:O00222		GRM8	TRUE	FALSE	TRUE	curated	FALSE	Ligand-Receptor	Signaling by Glutamate	1.1
CPI-CS0BEF05FE2	Glutamate_byGLS_and_SLC1A1_GRM8	complex:Glutamate_byGLS_and_SLC1A1	simple:O00222		GRM8	TRUE	FALSE	TRUE	curated	FALSE	Ligand-Receptor	Signaling by Glutamate	1.1
CPI-CS0F37D7476	Glutamate_byGLS_and_SLC17A7_GRM7	complex:Glutamate_byGLS_and_SLC17A7	simple:Q14831		GRM7	TRUE	FALSE	TRUE	curated	FALSE	Ligand-Receptor	Signaling by Glutamate	1.1
CPI-CS0CDD9F86D	Glutamate_byGLS_and_SLC17A8_GRM7	complex:Glutamate_byGLS_and_SLC17A8	simple:Q14831		GRM7	TRUE	FALSE	TRUE	curated	FALSE	Ligand-Receptor	Signaling by Glutamate	1.1
CPI-CS093EF3F47	Glutamate_byGLS_and_SLC1A1_GRM7	complex:Glutamate_byGLS_and_SLC1A1	simple:Q14831		GRM7	TRUE	FALSE	TRUE	curated	FALSE	Ligand-Receptor	Signaling by Glutamate	1.1
CPI-CS007136501	Glutamate_byGLS_and_SLC1A2_GRM7	complex:Glutamate_byGLS_and_SLC1A2	simple:Q14831		GRM7	TRUE	FALSE	TRUE	curated	FALSE	Ligand-Receptor	Signaling by Glutamate	1.1
CPI-CS09F74FD39	Glutamate_byGLS_and_SLC1A3_GRM7	complex:Glutamate_byGLS_and_SLC1A3	simple:Q14831		GRM7	TRUE	FALSE	TRUE	curated	FALSE	Ligand-Receptor	Signaling by Glutamate	1.1
CPI-CS07EF8D9C2	Glutamate_byGLS_and_SLC1A6_GRM7	complex:Glutamate_byGLS_and_SLC1A6	simple:Q14831		GRM7	TRUE	FALSE	TRUE	curated	FALSE	Ligand-Receptor	Signaling by Glutamate	1.1
CPI-CS0F4C33641	Glutamate_byGLS_and_SLC1A7_GRM7	complex:Glutamate_byGLS_and_SLC1A7	simple:Q14831		GRM7	TRUE	FALSE	TRUE	curated	FALSE	Ligand-Receptor	Signaling by Glutamate	1.1
CPI-CS0D542DC14	Glutamate_byGLS2_and_SLC17A6_GRM7	complex:Glutamate_byGLS2_and_SLC17A6	simple:Q14831		GRM7	TRUE	FALSE	TRUE	curated	FALSE	Ligand-Receptor	Signaling by Glutamate	1.1
CPI-SS0AE964947	GAS6_AXL	simple:Q14393	simple:P30530	GAS6	AXL	TRUE	FALSE	TRUE	curated	FALSE	Ligand-Receptor	Signaling by Growth arrest	1.1
CPI-CS004BB0890	Glutamate_byGLS2_and_SLC17A7_GRM7	complex:Glutamate_byGLS2_and_SLC17A7	simple:Q14831		GRM7	TRUE	FALSE	TRUE	curated	FALSE	Ligand-Receptor	Signaling by Glutamate	1.1
CPI-CS00061350E	Glutamate_byGLS2_and_SLC1A1_GRM7	complex:Glutamate_byGLS2_and_SLC1A1	simple:Q14831		GRM7	TRUE	FALSE	TRUE	curated	FALSE	Ligand-Receptor	Signaling by Glutamate	1.1
CPI-CS0975DD44D	Glutamate_byGLS2_and_SLC1A2_GRM7	complex:Glutamate_byGLS2_and_SLC1A2	simple:Q14831		GRM7	TRUE	FALSE	TRUE	curated	FALSE	Ligand-Receptor	Signaling by Glutamate	1.1
CPI-CS0EFE72F4B	Glutamate_byGLS2_and_SLC1A3_GRM7	complex:Glutamate_byGLS2_and_SLC1A3	simple:Q14831		GRM7	TRUE	FALSE	TRUE	curated	FALSE	Ligand-Receptor	Signaling by Glutamate	1.1
CPI-CS09E87611A	Glutamate_byGLS2_and_SLC1A6_GRM7	complex:Glutamate_byGLS2_and_SLC1A6	simple:Q14831		GRM7	TRUE	FALSE	TRUE	curated	FALSE	Ligand-Receptor	Signaling by Glutamate	1.1
CPI-CS083EC4342	Glutamate_byGLS2_and_SLC1A7_GRM7	complex:Glutamate_byGLS2_and_SLC1A7	simple:Q14831		GRM7	TRUE	FALSE	TRUE	curated	FALSE	Ligand-Receptor	Signaling by Glutamate	1.1
CPI-CS054C4533B	Glutamate_byGLS_and_SLC17A6_GRM8	complex:Glutamate_byGLS_and_SLC17A6	simple:O00222		GRM8	TRUE	FALSE	TRUE	curated	FALSE	Ligand-Receptor	Signaling by Glutamate	1.1
CPI-CS007F02C96	Glutamate_byGLS_and_SLC17A7_GRM8	complex:Glutamate_byGLS_and_SLC17A7	simple:O00222		GRM8	TRUE	FALSE	TRUE	curated	FALSE	Ligand-Receptor	Signaling by Glutamate	1.1
CPI-CS008F12179	Glutamate_byGLS_and_SLC17A8_GRM8	complex:Glutamate_byGLS_and_SLC17A8	simple:O00222		GRM8	TRUE	FALSE	TRUE	curated	FALSE	Ligand-Receptor	Signaling by Glutamate	1.1
CPI-CS00B734C46	Glutamate_byGLS2_and_SLC17A8_GRM7	complex:Glutamate_byGLS2_and_SLC17A8	simple:Q14831		GRM7	TRUE	FALSE	TRUE	curated	FALSE	Ligand-Receptor	Signaling by Glutamate	1.1
CPI-SS0BDA0E5E0	GAS6_TYRO3	simple:Q14393	simple:Q06418	GAS6	TYRO3	TRUE	FALSE	TRUE	curated	FALSE	Ligand-Receptor	Signaling by Growth arrest	1.1
CPI-SS0E9F23560	TULP1_TYRO3	simple:O00294	simple:Q06418	TULP1	TYRO3	TRUE	FALSE	TRUE	curated	FALSE	Ligand-Receptor		1.1
CPI-SC0A86600AA	GDF10_ACVR_1B2B_receptor	simple:P55107	complex:ACVR_1B2B_receptor	GDF10		TRUE	FALSE	TRUE	curated	FALSE	Ligand-Receptor	Signaling by Growth differentiation factor	1.1
CPI-CS0FF6E7611	Histamine_byHDC_HRH1	complex:Histamine_byHDC	simple:P35367		HRH1	TRUE	FALSE	TRUE	curated	FALSE	Ligand-Receptor	Signaling by Histamine	1.1
CPI-CS045AC7D7C	Histamine_byHDC_HRH2	complex:Histamine_byHDC	simple:P25021		HRH2	TRUE	FALSE	TRUE	curated	FALSE	Ligand-Receptor	Signaling by Histamine	1.1
CPI-CS0D98D69FC	Histamine_byHDC_HRH3	complex:Histamine_byHDC	simple:Q9Y5N1		HRH3	TRUE	FALSE	TRUE	curated	FALSE	Ligand-Receptor	Signaling by Histamine	1.1
CPI-SS0CBAA9BCC	HLA-A_KIR3DL1	simple:HLAA	simple:P43629	HLA-A	KIR3DL1	FALSE	TRUE	TRUE	curated	FALSE	Ligand-Receptor	Signaling by HLA	1.1
CPI-SS048242083	HLA-F_KIR3DL1	simple:P30511	simple:P43629	HLA-F	KIR3DL1	FALSE	FALSE	TRUE	curated	FALSE	Ligand-Receptor	Signaling by HLA	1.1
CPI-SS0987A89AE	HLA-B_KIR3DL2	simple:HLAB	simple:P43630	HLA-B	KIR3DL2	FALSE	TRUE	TRUE	curated	FALSE	Ligand-Receptor	Signaling by HLA	1.1
CPI-SS0BDD10277	HLA-F_KIR3DL2	simple:P30511	simple:P43630	HLA-F	KIR3DL2	FALSE	FALSE	TRUE	curated	FALSE	Ligand-Receptor	Signaling by HLA	1.1
CPI-SS0ABD11350	HLA-C_KIR2DL1	simple:HLAC	simple:P43626	HLA-C	KIR2DL1	FALSE	TRUE	TRUE	curated	FALSE	Ligand-Receptor	Signaling by HLA	1.1
CPI-SS02AEB612C	GHRL_GPR39	simple:Q9UBU3	simple:O43194	GHRL	GPR39	TRUE	FALSE	TRUE	curated	FALSE	Ligand-Receptor	Signaling by Growth hormone-releasing hormone	1.1
CPI-SS0917CBD53	HLA-C_KIR2DL3	simple:HLAC	simple:P43628	HLA-C	KIR2DL3	FALSE	TRUE	TRUE	curated	FALSE	Ligand-Receptor	Signaling by HLA	1.1
CPI-SC05A060D3B	HLA-E_CD94:NKG2A	simple:P13747	complex:CD94:NKG2A	HLA-E		FALSE	FALSE	TRUE	curated	FALSE	Ligand-Receptor	Signaling by HLA	1.1
CPI-SS0C4FA643F	HLA-E_KLRC2	simple:P13747	simple:P26717	HLA-E	KLRC2	FALSE	FALSE	TRUE	curated	FALSE	Ligand-Receptor	Signaling by HLA	1.1
CPI-SC066BD3097	HLA-E_CD94:NKG2C	simple:P13747	complex:CD94:NKG2C	HLA-E		FALSE	FALSE	TRUE	curated	FALSE	Ligand-Receptor	Signaling by HLA	1.1
CPI-SC04E52CC72	HLA-E_CD94:NKG2E	simple:P13747	complex:CD94:NKG2E	HLA-E		FALSE	FALSE	TRUE	curated	FALSE	Ligand-Receptor	Signaling by HLA	1.1
CPI-SS03339363E	HLA-E_KLRK1	simple:P13747	simple:P26718	HLA-E	KLRK1	FALSE	FALSE	TRUE	curated	FALSE	Ligand-Receptor	Signaling by HLA	1.1
CPI-SS0F16EAEBB	HLA-E_VSIR	simple:P13747	simple:Q9H7M9	HLA-E	VSIR	FALSE	FALSE	TRUE	curated	FALSE	Ligand-Receptor		1.1
CPI-SS0436D5870	HLA-F_VSIR	simple:P30511	simple:Q9H7M9	HLA-F	VSIR	FALSE	FALSE	TRUE	curated	FALSE	Ligand-Receptor		1.1
CPI-SS00150FB64	HLA-F_LILRB1	simple:P30511	simple:Q8NHL6	HLA-F	LILRB1	TRUE	FALSE	TRUE	curated	FALSE	Ligand-Receptor	Signaling by HLA	1.1
CPI-SS03EF699C7	HLA-E_KLRC1	simple:P13747	simple:P26715	HLA-E	KLRC1	FALSE	FALSE	TRUE	curated	FALSE	Ligand-Receptor	Signaling by HLA	1.1
CPI-SS0A76A8E97	HLA-F_LILRB2	simple:P30511	simple:Q8N423	HLA-F	LILRB2	FALSE	FALSE	TRUE	curated	FALSE	Ligand-Receptor	Signaling by HLA	1.1
CPI-SS09F7A6011	PENK_GHSR	simple:P01210	simple:Q92847	PENK	GHSR	TRUE	FALSE	TRUE	curated	FALSE	Ligand-Receptor		1.1
CPI-SS0C9DBD840	GHRL_GHRHR	simple:Q9UBU3	simple:Q02643	GHRL	GHRHR	TRUE	FALSE	TRUE	curated	FALSE	Ligand-Receptor	Signaling by Growth hormone-releasing hormone	1.1
CPI-SC0002A7A8F	GDF11_ACVR_1B2B_receptor	simple:O95390	complex:ACVR_1B2B_receptor	GDF11		TRUE	FALSE	TRUE	curated	FALSE	Ligand-Receptor	Signaling by Growth differentiation factor	1.1
CPI-SC01987CF29	GDF3_ACVR_1B2B_receptor	simple:Q9NR23	complex:ACVR_1B2B_receptor	GDF3		TRUE	FALSE	TRUE	curated	FALSE	Ligand-Receptor	Signaling by Growth differentiation factor	1.1
CPI-SC0CC98A4B4	MSTN_ACVR_1B2B_receptor	simple:O14793	complex:ACVR_1B2B_receptor	MSTN		TRUE	FALSE	TRUE	curated	FALSE	Ligand-Receptor	Signaling by Growth differentiation factor	1.1
CPI-CC0E6BCEC26	Activin_ligand_ab_ACVR_1B2B_receptor	complex:Activin_ligand_ab	complex:ACVR_1B2B_receptor			TRUE	FALSE	TRUE	curated	FALSE	Ligand-Receptor	Signaling by Inhibin/Activin	1.1
CPI-SC0FDDA8A63	INHA_ACVR_1B2B_receptor	simple:P05111	complex:ACVR_1B2B_receptor	INHA		TRUE	FALSE	TRUE	curated	FALSE	Ligand-Receptor	Signaling by Inhibin/Activin	1.1
CPI-CC04553E312	Inhibin_ligand_A_ACVR_1B2B_receptor	complex:Inhibin_ligand_A	complex:ACVR_1B2B_receptor			TRUE	FALSE	TRUE	curated	FALSE	Ligand-Receptor	Signaling by Inhibin/Activin	1.1
CPI-CC057B323A5	Inhibin_ligand_B_ACVR_1B2B_receptor	complex:Inhibin_ligand_B	complex:ACVR_1B2B_receptor			TRUE	FALSE	TRUE	curated	FALSE	Ligand-Receptor	Signaling by Inhibin/Activin	1.1
CPI-SC00C9C81E3	GDF11_ACVR_1B2A_receptor	simple:O95390	complex:ACVR_1B2A_receptor	GDF11		TRUE	FALSE	TRUE	curated	FALSE	Ligand-Receptor	Signaling by Growth differentiation factor	1.1
CPI-SS0DE3B267F	GHRL_GHSR	simple:Q9UBU3	simple:Q92847	GHRL	GHSR	TRUE	FALSE	TRUE	curated	FALSE	Ligand-Receptor	Signaling by Growth hormone-releasing hormone	1.1
CPI-CC0288FD89F	Activin_ligand_ab_ACVR_1B2A_receptor	complex:Activin_ligand_ab	complex:ACVR_1B2A_receptor			TRUE	FALSE	TRUE	curated	FALSE	Ligand-Receptor	Signaling by Inhibin/Activin	1.1
CPI-CC0FA8B4931	Inhibin_ligand_A_ACVR_1B2A_receptor	complex:Inhibin_ligand_A	complex:ACVR_1B2A_receptor			TRUE	FALSE	TRUE	curated	FALSE	Ligand-Receptor	Signaling by Inhibin/Activin	1.1
CPI-CC02D192370	Inhibin_ligand_B_ACVR_1B2A_receptor	complex:Inhibin_ligand_B	complex:ACVR_1B2A_receptor			TRUE	FALSE	TRUE	curated	FALSE	Ligand-Receptor	Signaling by Inhibin/Activin	1.1
CPI-SC001669E22	GDF11_TGFR_AVR2A	simple:O95390	complex:TGFR_AVR2A	GDF11		TRUE	FALSE	TRUE	curated	FALSE	Ligand-Receptor	Signaling by Growth differentiation factor	1.1
CPI-SC023986FB9	MSTN_TGFR_AVR2A	simple:O14793	complex:TGFR_AVR2A	MSTN		TRUE	FALSE	TRUE	curated	FALSE	Ligand-Receptor	Signaling by Growth differentiation factor	1.1
CPI-SC017215F7F	GDF11_TGFR_AVR2B	simple:O95390	complex:TGFR_AVR2B	GDF11		TRUE	FALSE	TRUE	curated	FALSE	Ligand-Receptor	Signaling by Growth differentiation factor	1.1
CPI-SC08968AFE6	MSTN_TGFR_AVR2B	simple:O14793	complex:TGFR_AVR2B	MSTN		TRUE	FALSE	TRUE	curated	FALSE	Ligand-Receptor	Signaling by Growth differentiation factor	1.1
CPI-SC0FDB4B6D9	GDF9_TGFR_BMPR2	simple:O60383	complex:TGFR_BMPR2	GDF9		TRUE	FALSE	TRUE	curated	FALSE	Ligand-Receptor	Signaling by Growth differentiation factor	1.1
CPI-SS074050495	GHRH_GHRHR	simple:P01286	simple:Q02643	GHRH	GHRHR	TRUE	FALSE	TRUE	curated	FALSE	Ligand-Receptor	Signaling by Growth hormone-releasing hormone	1.1
CPI-SC0B3D321CC	INHA_ACVR_1B2A_receptor	simple:P05111	complex:ACVR_1B2A_receptor	INHA		TRUE	FALSE	TRUE	curated	FALSE	Ligand-Receptor	Signaling by Inhibin/Activin	1.1
CPI-SS077AAB019	SEMA4D_PLXNB3	simple:Q92854	simple:Q9ULL4	SEMA4D	PLXNB3	FALSE	TRUE	TRUE	curated	FALSE	Ligand-Receptor		1.1
CPI-CS01C80FFD5	5-HT_byTPH2_and_SLC18A2_HTR1E	complex:5-HT_byTPH2_and_SLC18A2	simple:P28566		HTR1E	TRUE	FALSE	TRUE	curated	FALSE	Ligand-Receptor	Signaling by Serotonin	1.1
CPI-SC03CCAAB4B	SEMA6D_PlexinA1_complex1	simple:Q8NFY4	complex:PlexinA1_complex1	SEMA6D		FALSE	FALSE	TRUE	curated	FALSE	Ligand-Receptor	Signaling by Semaphorin	1.1
CPI-SC0B8DA0A10	WNT1_FZD7_LRP6	simple:P04628	complex:FZD7_LRP6	WNT1		TRUE	FALSE	FALSE	curated	FALSE	Ligand-Receptor	Signaling by WNT	1.1
CPI-SC0AB470FD0	WNT10A_FZD7_LRP6	simple:Q9GZT5	complex:FZD7_LRP6	WNT10A		TRUE	FALSE	FALSE	curated	FALSE	Ligand-Receptor	Signaling by WNT	1.1
CPI-SC0D837BE1B	WNT11_FZD7_LRP6	simple:O96014	complex:FZD7_LRP6	WNT11		TRUE	FALSE	FALSE	curated	FALSE	Ligand-Receptor	Signaling by WNT	1.1
CPI-SC067A0FAD8	WNT16_FZD7_LRP6	simple:Q9UBV4	complex:FZD7_LRP6	WNT16		TRUE	FALSE	FALSE	curated	FALSE	Ligand-Receptor	Signaling by WNT	1.1
CPI-SC0F9BC4D34	WNT2_FZD7_LRP6	simple:P09544	complex:FZD7_LRP6	WNT2		TRUE	FALSE	FALSE	curated	FALSE	Ligand-Receptor	Signaling by WNT	1.1
CPI-SC063E27411	WNT2B_FZD7_LRP6	simple:Q93097	complex:FZD7_LRP6	WNT2B		TRUE	FALSE	FALSE	curated	FALSE	Ligand-Receptor	Signaling by WNT	1.1
CPI-SC06C2EDE8B	WNT3_FZD7_LRP6	simple:P56703	complex:FZD7_LRP6	WNT3		TRUE	FALSE	FALSE	curated	FALSE	Ligand-Receptor	Signaling by WNT	1.1
CPI-SC07CD59D6A	WNT3A_FZD7_LRP6	simple:P56704	complex:FZD7_LRP6	WNT3A		TRUE	FALSE	FALSE	curated	FALSE	Ligand-Receptor	Signaling by WNT	1.1
CPI-SC006CB27E1	WNT4_FZD7_LRP6	simple:P56705	complex:FZD7_LRP6	WNT4		TRUE	FALSE	FALSE	curated	FALSE	Ligand-Receptor	Signaling by WNT	1.1
CPI-SC00FA2B152	WNT5A_FZD7_LRP6	simple:P41221	complex:FZD7_LRP6	WNT5A		TRUE	FALSE	FALSE	curated	FALSE	Ligand-Receptor	Signaling by WNT	1.1
CPI-SC059D7F9EE	WNT5B_FZD7_LRP6	simple:Q9H1J7	complex:FZD7_LRP6	WNT5B		TRUE	FALSE	FALSE	curated	FALSE	Ligand-Receptor	Signaling by WNT	1.1
CPI-SC0F73E951B	WNT6_FZD7_LRP6	simple:Q9Y6F9	complex:FZD7_LRP6	WNT6		TRUE	FALSE	FALSE	curated	FALSE	Ligand-Receptor	Signaling by WNT	1.1
CPI-SC0B5A3F59F	WNT7A_FZD7_LRP6	simple:O00755	complex:FZD7_LRP6	WNT7A		TRUE	FALSE	FALSE	curated	FALSE	Ligand-Receptor	Signaling by WNT	1.1
CPI-SC0BFCEDA56	WNT7B_FZD7_LRP6	simple:P56706	complex:FZD7_LRP6	WNT7B		TRUE	FALSE	FALSE	curated	FALSE	Ligand-Receptor	Signaling by WNT	1.1
CPI-SC0A0207B24	WNT8A_FZD7_LRP6	simple:Q9H1J5	complex:FZD7_LRP6	WNT8A		TRUE	FALSE	FALSE	curated	FALSE	Ligand-Receptor	Signaling by WNT	1.1
CPI-SC09FA2DFEB	WNT8B_FZD7_LRP6	simple:Q93098	complex:FZD7_LRP6	WNT8B		TRUE	FALSE	FALSE	curated	FALSE	Ligand-Receptor	Signaling by WNT	1.1
CPI-SC0C6A402E9	WNT9A_FZD7_LRP6	simple:O14904	complex:FZD7_LRP6	WNT9A		TRUE	FALSE	FALSE	curated	FALSE	Ligand-Receptor	Signaling by WNT	1.1
CPI-SC0F2E04267	WNT9B_FZD7_LRP5	simple:O14905	complex:FZD7_LRP5	WNT9B		TRUE	FALSE	FALSE	curated	FALSE	Ligand-Receptor	Signaling by WNT	1.1
CPI-SC02FD11A30	WNT9A_FZD7_LRP5	simple:O14904	complex:FZD7_LRP5	WNT9A		TRUE	FALSE	FALSE	curated	FALSE	Ligand-Receptor	Signaling by WNT	1.1
CPI-SC0A41E0EEB	WNT8B_FZD7_LRP5	simple:Q93098	complex:FZD7_LRP5	WNT8B		TRUE	FALSE	FALSE	curated	FALSE	Ligand-Receptor	Signaling by WNT	1.1
CPI-SC04D905E1E	WNT8A_FZD7_LRP5	simple:Q9H1J5	complex:FZD7_LRP5	WNT8A		TRUE	FALSE	FALSE	curated	FALSE	Ligand-Receptor	Signaling by WNT	1.1
CPI-SC0BDD170C7	WNT8A_FZD6_LRP6	simple:Q9H1J5	complex:FZD6_LRP6	WNT8A		TRUE	FALSE	FALSE	curated	FALSE	Ligand-Receptor	Signaling by WNT	1.1
CPI-SC0AF2D49CF	WNT8B_FZD6_LRP6	simple:Q93098	complex:FZD6_LRP6	WNT8B		TRUE	FALSE	FALSE	curated	FALSE	Ligand-Receptor	Signaling by WNT	1.1
CPI-SC02CD488A4	WNT9A_FZD6_LRP6	simple:O14904	complex:FZD6_LRP6	WNT9A		TRUE	FALSE	FALSE	curated	FALSE	Ligand-Receptor	Signaling by WNT	1.1
CPI-SC0EFB3CEDF	WNT9B_FZD6_LRP6	simple:O14905	complex:FZD6_LRP6	WNT9B		TRUE	FALSE	FALSE	curated	FALSE	Ligand-Receptor	Signaling by WNT	1.1
CPI-SC06419700D	WNT1_FZD7_LRP5	simple:P04628	complex:FZD7_LRP5	WNT1		TRUE	FALSE	FALSE	curated	FALSE	Ligand-Receptor	Signaling by WNT	1.1
CPI-SC0F00C86AC	WNT10A_FZD7_LRP5	simple:Q9GZT5	complex:FZD7_LRP5	WNT10A		TRUE	FALSE	FALSE	curated	FALSE	Ligand-Receptor	Signaling by WNT	1.1
CPI-SC0714EE585	WNT11_FZD7_LRP5	simple:O96014	complex:FZD7_LRP5	WNT11		TRUE	FALSE	FALSE	curated	FALSE	Ligand-Receptor	Signaling by WNT	1.1
CPI-SC0115378E7	WNT16_FZD7_LRP5	simple:Q9UBV4	complex:FZD7_LRP5	WNT16		TRUE	FALSE	FALSE	curated	FALSE	Ligand-Receptor	Signaling by WNT	1.1
CPI-SC0376B7DC8	WNT9B_FZD7_LRP6	simple:O14905	complex:FZD7_LRP6	WNT9B		TRUE	FALSE	FALSE	curated	FALSE	Ligand-Receptor	Signaling by WNT	1.1
CPI-SC0B3337FB4	WNT2_FZD7_LRP5	simple:P09544	complex:FZD7_LRP5	WNT2		TRUE	FALSE	FALSE	curated	FALSE	Ligand-Receptor	Signaling by WNT	1.1
CPI-SC026062296	WNT3_FZD7_LRP5	simple:P56703	complex:FZD7_LRP5	WNT3		TRUE	FALSE	FALSE	curated	FALSE	Ligand-Receptor	Signaling by WNT	1.1
CPI-SC0E5329148	WNT3A_FZD7_LRP5	simple:P56704	complex:FZD7_LRP5	WNT3A		TRUE	FALSE	FALSE	curated	FALSE	Ligand-Receptor	Signaling by WNT	1.1
CPI-SC052C897AB	WNT4_FZD7_LRP5	simple:P56705	complex:FZD7_LRP5	WNT4		TRUE	FALSE	FALSE	curated	FALSE	Ligand-Receptor	Signaling by WNT	1.1
CPI-SC09CB5E882	WNT5A_FZD7_LRP5	simple:P41221	complex:FZD7_LRP5	WNT5A		TRUE	FALSE	FALSE	curated	FALSE	Ligand-Receptor	Signaling by WNT	1.1
CPI-SC01F6AC0E2	WNT5B_FZD7_LRP5	simple:Q9H1J7	complex:FZD7_LRP5	WNT5B		TRUE	FALSE	FALSE	curated	FALSE	Ligand-Receptor	Signaling by WNT	1.1
CPI-SC0CBE0F4A0	WNT6_FZD7_LRP5	simple:Q9Y6F9	complex:FZD7_LRP5	WNT6		TRUE	FALSE	FALSE	curated	FALSE	Ligand-Receptor	Signaling by WNT	1.1
CPI-SC06078DB4B	WNT7A_FZD7_LRP5	simple:O00755	complex:FZD7_LRP5	WNT7A		TRUE	FALSE	FALSE	curated	FALSE	Ligand-Receptor	Signaling by WNT	1.1
CPI-SC0E74F7843	WNT7B_FZD7_LRP5	simple:P56706	complex:FZD7_LRP5	WNT7B		TRUE	FALSE	FALSE	curated	FALSE	Ligand-Receptor	Signaling by WNT	1.1
CPI-SC0DE64F872	WNT2B_FZD7_LRP5	simple:Q93097	complex:FZD7_LRP5	WNT2B		TRUE	FALSE	FALSE	curated	FALSE	Ligand-Receptor	Signaling by WNT	1.1
CPI-SC017027176	WNT7B_FZD6_LRP6	simple:P56706	complex:FZD6_LRP6	WNT7B		TRUE	FALSE	FALSE	curated	FALSE	Ligand-Receptor	Signaling by WNT	1.1
CPI-SC062B25672	WNT1_FZD8_LRP5	simple:P04628	complex:FZD8_LRP5	WNT1		TRUE	FALSE	FALSE	curated	FALSE	Ligand-Receptor	Signaling by WNT	1.1
CPI-SC04590CF27	WNT11_FZD8_LRP5	simple:O96014	complex:FZD8_LRP5	WNT11		TRUE	FALSE	FALSE	curated	FALSE	Ligand-Receptor	Signaling by WNT	1.1
CPI-SC0E5131C5E	WNT2_FZD9_LRP5	simple:P09544	complex:FZD9_LRP5	WNT2		TRUE	FALSE	FALSE	curated	FALSE	Ligand-Receptor	Signaling by WNT	1.1
CPI-SC0CC357E07	WNT2B_FZD9_LRP5	simple:Q93097	complex:FZD9_LRP5	WNT2B		TRUE	FALSE	FALSE	curated	FALSE	Ligand-Receptor	Signaling by WNT	1.1
CPI-SC02FACCE0B	WNT3_FZD9_LRP5	simple:P56703	complex:FZD9_LRP5	WNT3		TRUE	FALSE	FALSE	curated	FALSE	Ligand-Receptor	Signaling by WNT	1.1
CPI-SC090434118	WNT3A_FZD9_LRP5	simple:P56704	complex:FZD9_LRP5	WNT3A		TRUE	FALSE	FALSE	curated	FALSE	Ligand-Receptor	Signaling by WNT	1.1
CPI-SC08A288087	WNT4_FZD9_LRP5	simple:P56705	complex:FZD9_LRP5	WNT4		TRUE	FALSE	FALSE	curated	FALSE	Ligand-Receptor	Signaling by WNT	1.1
CPI-SC0D7F9CEEB	WNT5A_FZD9_LRP5	simple:P41221	complex:FZD9_LRP5	WNT5A		TRUE	FALSE	FALSE	curated	FALSE	Ligand-Receptor	Signaling by WNT	1.1
CPI-SC002829D48	WNT5B_FZD9_LRP5	simple:Q9H1J7	complex:FZD9_LRP5	WNT5B		TRUE	FALSE	FALSE	curated	FALSE	Ligand-Receptor	Signaling by WNT	1.1
CPI-SC02B89D65A	WNT6_FZD9_LRP5	simple:Q9Y6F9	complex:FZD9_LRP5	WNT6		TRUE	FALSE	FALSE	curated	FALSE	Ligand-Receptor	Signaling by WNT	1.1
CPI-SC0F159BD5A	WNT7A_FZD9_LRP5	simple:O00755	complex:FZD9_LRP5	WNT7A		TRUE	FALSE	FALSE	curated	FALSE	Ligand-Receptor	Signaling by WNT	1.1
CPI-SC0B4814E5F	WNT7B_FZD9_LRP5	simple:P56706	complex:FZD9_LRP5	WNT7B		TRUE	FALSE	FALSE	curated	FALSE	Ligand-Receptor	Signaling by WNT	1.1
CPI-SC09A735D6F	WNT8A_FZD9_LRP5	simple:Q9H1J5	complex:FZD9_LRP5	WNT8A		TRUE	FALSE	FALSE	curated	FALSE	Ligand-Receptor	Signaling by WNT	1.1
CPI-SC0A8070937	WNT8B_FZD9_LRP5	simple:Q93098	complex:FZD9_LRP5	WNT8B		TRUE	FALSE	FALSE	curated	FALSE	Ligand-Receptor	Signaling by WNT	1.1
CPI-SC09DD54D04	WNT9A_FZD9_LRP5	simple:O14904	complex:FZD9_LRP5	WNT9A		TRUE	FALSE	FALSE	curated	FALSE	Ligand-Receptor	Signaling by WNT	1.1
CPI-SC0B7AFE8F9	WNT9B_FZD9_LRP5	simple:O14905	complex:FZD9_LRP5	WNT9B		TRUE	FALSE	FALSE	curated	FALSE	Ligand-Receptor	Signaling by WNT	1.1
CPI-SC09FC5B2A7	WNT1_FZD9_LRP6	simple:P04628	complex:FZD9_LRP6	WNT1		TRUE	FALSE	FALSE	curated	FALSE	Ligand-Receptor	Signaling by WNT	1.1
CPI-SC01B29532D	WNT11_FZD9_LRP6	simple:O96014	complex:FZD9_LRP6	WNT11		TRUE	FALSE	FALSE	curated	FALSE	Ligand-Receptor	Signaling by WNT	1.1
CPI-SC00DA032E2	WNT16_FZD9_LRP6	simple:Q9UBV4	complex:FZD9_LRP6	WNT16		TRUE	FALSE	FALSE	curated	FALSE	Ligand-Receptor	Signaling by WNT	1.1
CPI-SC006391BC5	WNT16_FZD9_LRP5	simple:Q9UBV4	complex:FZD9_LRP5	WNT16		TRUE	FALSE	FALSE	curated	FALSE	Ligand-Receptor	Signaling by WNT	1.1
CPI-SC0B95D4E55	WNT11_FZD9_LRP5	simple:O96014	complex:FZD9_LRP5	WNT11		TRUE	FALSE	FALSE	curated	FALSE	Ligand-Receptor	Signaling by WNT	1.1
CPI-SC04092E808	WNT1_FZD9_LRP5	simple:P04628	complex:FZD9_LRP5	WNT1		TRUE	FALSE	FALSE	curated	FALSE	Ligand-Receptor	Signaling by WNT	1.1
CPI-SC092468258	WNT5A_FDZ8_RYK	simple:P41221	complex:FDZ8_RYK	WNT5A		TRUE	FALSE	TRUE	curated	FALSE	Ligand-Receptor	Signaling by WNT	1.1
CPI-SC0277D6476	WNT16_FZD8_LRP5	simple:Q9UBV4	complex:FZD8_LRP5	WNT16		TRUE	FALSE	FALSE	curated	FALSE	Ligand-Receptor	Signaling by WNT	1.1
CPI-SC0B4E996CD	WNT2_FZD8_LRP5	simple:P09544	complex:FZD8_LRP5	WNT2		TRUE	FALSE	FALSE	curated	FALSE	Ligand-Receptor	Signaling by WNT	1.1
CPI-SC0DBD2C78A	WNT2B_FZD8_LRP5	simple:Q93097	complex:FZD8_LRP5	WNT2B		TRUE	FALSE	FALSE	curated	FALSE	Ligand-Receptor	Signaling by WNT	1.1
CPI-SC0596FD9F6	WNT3_FZD8_LRP5	simple:P56703	complex:FZD8_LRP5	WNT3		TRUE	FALSE	FALSE	curated	FALSE	Ligand-Receptor	Signaling by WNT	1.1
CPI-SC0889E4F05	WNT3A_FZD8_LRP5	simple:P56704	complex:FZD8_LRP5	WNT3A		TRUE	FALSE	FALSE	curated	FALSE	Ligand-Receptor	Signaling by WNT	1.1
CPI-SC07D38F0B5	WNT4_FZD8_LRP5	simple:P56705	complex:FZD8_LRP5	WNT4		TRUE	FALSE	FALSE	curated	FALSE	Ligand-Receptor	Signaling by WNT	1.1
CPI-SC07DA6989D	WNT5A_FZD8_LRP5	simple:P41221	complex:FZD8_LRP5	WNT5A		TRUE	FALSE	FALSE	curated	FALSE	Ligand-Receptor	Signaling by WNT	1.1
CPI-SC0C1671F4D	WNT5B_FZD8_LRP5	simple:Q9H1J7	complex:FZD8_LRP5	WNT5B		TRUE	FALSE	FALSE	curated	FALSE	Ligand-Receptor	Signaling by WNT	1.1
CPI-SC039BEEDE4	WNT10A_FZD8_LRP5	simple:Q9GZT5	complex:FZD8_LRP5	WNT10A		TRUE	FALSE	FALSE	curated	FALSE	Ligand-Receptor	Signaling by WNT	1.1
CPI-SC0185A7BDE	WNT6_FZD8_LRP5	simple:Q9Y6F9	complex:FZD8_LRP5	WNT6		TRUE	FALSE	FALSE	curated	FALSE	Ligand-Receptor	Signaling by WNT	1.1
CPI-SC06EFB9697	WNT7B_FZD8_LRP5	simple:P56706	complex:FZD8_LRP5	WNT7B		TRUE	FALSE	FALSE	curated	FALSE	Ligand-Receptor	Signaling by WNT	1.1
CPI-SC027A5CF3D	WNT8A_FZD8_LRP5	simple:Q9H1J5	complex:FZD8_LRP5	WNT8A		TRUE	FALSE	FALSE	curated	FALSE	Ligand-Receptor	Signaling by WNT	1.1
CPI-SC01CC760EE	WNT8B_FZD8_LRP5	simple:Q93098	complex:FZD8_LRP5	WNT8B		TRUE	FALSE	FALSE	curated	FALSE	Ligand-Receptor	Signaling by WNT	1.1
CPI-SC0F68FD442	WNT9A_FZD8_LRP5	simple:O14904	complex:FZD8_LRP5	WNT9A		TRUE	FALSE	FALSE	curated	FALSE	Ligand-Receptor	Signaling by WNT	1.1
CPI-SC0908CF012	WNT9B_FZD8_LRP5	simple:O14905	complex:FZD8_LRP5	WNT9B		TRUE	FALSE	FALSE	curated	FALSE	Ligand-Receptor	Signaling by WNT	1.1
CPI-SC03947D5B8	WNT1_FDZ8_RYK	simple:P04628	complex:FDZ8_RYK	WNT1		TRUE	FALSE	TRUE	curated	FALSE	Ligand-Receptor	Signaling by WNT	1.1
CPI-SC0CF9E0563	WNT3_FDZ8_RYK	simple:P56703	complex:FDZ8_RYK	WNT3		TRUE	FALSE	TRUE	curated	FALSE	Ligand-Receptor	Signaling by WNT	1.1
CPI-SC03686CF16	WNT3A_FDZ8_RYK	simple:P56704	complex:FDZ8_RYK	WNT3A		TRUE	FALSE	TRUE	curated	FALSE	Ligand-Receptor	Signaling by WNT	1.1
CPI-SC0B6D1BF72	WNT7A_FZD8_LRP5	simple:O00755	complex:FZD8_LRP5	WNT7A		TRUE	FALSE	FALSE	curated	FALSE	Ligand-Receptor	Signaling by WNT	1.1
CPI-SC0259C1693	WNT2_FZD9_LRP6	simple:P09544	complex:FZD9_LRP6	WNT2		TRUE	FALSE	FALSE	curated	FALSE	Ligand-Receptor	Signaling by WNT	1.1
CPI-SC01C485556	WNT7A_FZD6_LRP6	simple:O00755	complex:FZD6_LRP6	WNT7A		TRUE	FALSE	FALSE	curated	FALSE	Ligand-Receptor	Signaling by WNT	1.1
CPI-SC02D62FB5B	WNT5B_FZD6_LRP6	simple:Q9H1J7	complex:FZD6_LRP6	WNT5B		TRUE	FALSE	FALSE	curated	FALSE	Ligand-Receptor	Signaling by WNT	1.1
CPI-SC08E2BBB8C	WNT11_FZD5_LRP5	simple:O96014	complex:FZD5_LRP5	WNT11		TRUE	FALSE	FALSE	curated	FALSE	Ligand-Receptor	Signaling by WNT	1.1
CPI-SC04CC06812	WNT16_FZD5_LRP5	simple:Q9UBV4	complex:FZD5_LRP5	WNT16		TRUE	FALSE	FALSE	curated	FALSE	Ligand-Receptor	Signaling by WNT	1.1
CPI-SC03346B36E	WNT2_FZD5_LRP5	simple:P09544	complex:FZD5_LRP5	WNT2		TRUE	FALSE	FALSE	curated	FALSE	Ligand-Receptor	Signaling by WNT	1.1
CPI-SC0FBD05A5F	WNT2B_FZD5_LRP5	simple:Q93097	complex:FZD5_LRP5	WNT2B		TRUE	FALSE	FALSE	curated	FALSE	Ligand-Receptor	Signaling by WNT	1.1
CPI-SC0AA850318	WNT3_FZD5_LRP5	simple:P56703	complex:FZD5_LRP5	WNT3		TRUE	FALSE	FALSE	curated	FALSE	Ligand-Receptor	Signaling by WNT	1.1
CPI-SC00806A658	WNT3A_FZD5_LRP5	simple:P56704	complex:FZD5_LRP5	WNT3A		TRUE	FALSE	FALSE	curated	FALSE	Ligand-Receptor	Signaling by WNT	1.1
CPI-SC0A1AC8874	WNT4_FZD5_LRP5	simple:P56705	complex:FZD5_LRP5	WNT4		TRUE	FALSE	FALSE	curated	FALSE	Ligand-Receptor	Signaling by WNT	1.1
CPI-SC027A59AFB	WNT5A_FZD5_LRP5	simple:P41221	complex:FZD5_LRP5	WNT5A		TRUE	FALSE	FALSE	curated	FALSE	Ligand-Receptor	Signaling by WNT	1.1
CPI-SC01FEEE70F	WNT5B_FZD5_LRP5	simple:Q9H1J7	complex:FZD5_LRP5	WNT5B		TRUE	FALSE	FALSE	curated	FALSE	Ligand-Receptor	Signaling by WNT	1.1
CPI-SC03754EC20	WNT6_FZD5_LRP5	simple:Q9Y6F9	complex:FZD5_LRP5	WNT6		TRUE	FALSE	FALSE	curated	FALSE	Ligand-Receptor	Signaling by WNT	1.1
CPI-SC032AE5D59	WNT7A_FZD5_LRP5	simple:O00755	complex:FZD5_LRP5	WNT7A		TRUE	FALSE	FALSE	curated	FALSE	Ligand-Receptor	Signaling by WNT	1.1
CPI-SC0F9CBA955	WNT7B_FZD5_LRP5	simple:P56706	complex:FZD5_LRP5	WNT7B		TRUE	FALSE	FALSE	curated	FALSE	Ligand-Receptor	Signaling by WNT	1.1
CPI-SC0243F2680	WNT8A_FZD5_LRP5	simple:Q9H1J5	complex:FZD5_LRP5	WNT8A		TRUE	FALSE	FALSE	curated	FALSE	Ligand-Receptor	Signaling by WNT	1.1
CPI-SC0763E7AF2	WNT8B_FZD5_LRP5	simple:Q93098	complex:FZD5_LRP5	WNT8B		TRUE	FALSE	FALSE	curated	FALSE	Ligand-Receptor	Signaling by WNT	1.1
CPI-SC0B092EF65	WNT9A_FZD5_LRP5	simple:O14904	complex:FZD5_LRP5	WNT9A		TRUE	FALSE	FALSE	curated	FALSE	Ligand-Receptor	Signaling by WNT	1.1
CPI-SC0B1D0028B	WNT9B_FZD5_LRP5	simple:O14905	complex:FZD5_LRP5	WNT9B		TRUE	FALSE	FALSE	curated	FALSE	Ligand-Receptor	Signaling by WNT	1.1
CPI-SC02A954FD8	WNT1_FZD5_LRP6	simple:P04628	complex:FZD5_LRP6	WNT1		TRUE	FALSE	FALSE	curated	FALSE	Ligand-Receptor	Signaling by WNT	1.1
CPI-SC012DB3194	WNT10A_FZD5_LRP5	simple:Q9GZT5	complex:FZD5_LRP5	WNT10A		TRUE	FALSE	FALSE	curated	FALSE	Ligand-Receptor	Signaling by WNT	1.1
CPI-SC081332276	WNT1_FZD5_LRP5	simple:P04628	complex:FZD5_LRP5	WNT1		TRUE	FALSE	FALSE	curated	FALSE	Ligand-Receptor	Signaling by WNT	1.1
CPI-SC0B697A1AC	WNT9B_FZD4_LRP6	simple:O14905	complex:FZD4_LRP6	WNT9B		TRUE	FALSE	FALSE	curated	FALSE	Ligand-Receptor	Signaling by WNT	1.1
CPI-SC0F7419D8D	WNT9A_FZD4_LRP6	simple:O14904	complex:FZD4_LRP6	WNT9A		TRUE	FALSE	FALSE	curated	FALSE	Ligand-Receptor	Signaling by WNT	1.1
CPI-SC0CDC53EF1	WNT9A_FZD4_LRP5	simple:O14904	complex:FZD4_LRP5	WNT9A		TRUE	FALSE	FALSE	curated	FALSE	Ligand-Receptor	Signaling by WNT	1.1
CPI-SC096736E48	WNT9B_FZD4_LRP5	simple:O14905	complex:FZD4_LRP5	WNT9B		TRUE	FALSE	FALSE	curated	FALSE	Ligand-Receptor	Signaling by WNT	1.1
CPI-SC0560E3B5F	NDP_FZD4_LRP5	simple:Q00604	complex:FZD4_LRP5	NDP		TRUE	FALSE	FALSE	curated	FALSE	Ligand-Receptor		1.1
CPI-SC0C22F42DF	WNT1_FZD4_LRP6	simple:P04628	complex:FZD4_LRP6	WNT1		TRUE	FALSE	FALSE	curated	FALSE	Ligand-Receptor	Signaling by WNT	1.1
CPI-SC010561E8D	WNT11_FZD4_LRP6	simple:O96014	complex:FZD4_LRP6	WNT11		TRUE	FALSE	FALSE	curated	FALSE	Ligand-Receptor	Signaling by WNT	1.1
CPI-SC06E0B84C9	WNT16_FZD4_LRP6	simple:Q9UBV4	complex:FZD4_LRP6	WNT16		TRUE	FALSE	FALSE	curated	FALSE	Ligand-Receptor	Signaling by WNT	1.1
CPI-SC0594F894D	WNT2_FZD4_LRP6	simple:P09544	complex:FZD4_LRP6	WNT2		TRUE	FALSE	FALSE	curated	FALSE	Ligand-Receptor	Signaling by WNT	1.1
CPI-SC0B6207B1C	WNT2B_FZD4_LRP6	simple:Q93097	complex:FZD4_LRP6	WNT2B		TRUE	FALSE	FALSE	curated	FALSE	Ligand-Receptor	Signaling by WNT	1.1
CPI-SC0991BCC7F	WNT10A_FZD5_LRP6	simple:Q9GZT5	complex:FZD5_LRP6	WNT10A		TRUE	FALSE	FALSE	curated	FALSE	Ligand-Receptor	Signaling by WNT	1.1
CPI-SC092B44A03	WNT3_FZD4_LRP6	simple:P56703	complex:FZD4_LRP6	WNT3		TRUE	FALSE	FALSE	curated	FALSE	Ligand-Receptor	Signaling by WNT	1.1
CPI-SC04AF69F59	WNT4_FZD4_LRP6	simple:P56705	complex:FZD4_LRP6	WNT4		TRUE	FALSE	FALSE	curated	FALSE	Ligand-Receptor	Signaling by WNT	1.1
CPI-SC0E149DD74	WNT5A_FZD4_LRP6	simple:P41221	complex:FZD4_LRP6	WNT5A		TRUE	FALSE	FALSE	curated	FALSE	Ligand-Receptor	Signaling by WNT	1.1
CPI-SC09771D617	WNT5B_FZD4_LRP6	simple:Q9H1J7	complex:FZD4_LRP6	WNT5B		TRUE	FALSE	FALSE	curated	FALSE	Ligand-Receptor	Signaling by WNT	1.1
CPI-SC0B2882B83	WNT6_FZD4_LRP6	simple:Q9Y6F9	complex:FZD4_LRP6	WNT6		TRUE	FALSE	FALSE	curated	FALSE	Ligand-Receptor	Signaling by WNT	1.1
CPI-SC0D9880D62	WNT7A_FZD4_LRP6	simple:O00755	complex:FZD4_LRP6	WNT7A		TRUE	FALSE	FALSE	curated	FALSE	Ligand-Receptor	Signaling by WNT	1.1
CPI-SC0B4243FE6	WNT7B_FZD4_LRP6	simple:P56706	complex:FZD4_LRP6	WNT7B		TRUE	FALSE	FALSE	curated	FALSE	Ligand-Receptor	Signaling by WNT	1.1
CPI-SC0FFE2D207	WNT8A_FZD4_LRP6	simple:Q9H1J5	complex:FZD4_LRP6	WNT8A		TRUE	FALSE	FALSE	curated	FALSE	Ligand-Receptor	Signaling by WNT	1.1
CPI-SC023CD2194	WNT8B_FZD4_LRP6	simple:Q93098	complex:FZD4_LRP6	WNT8B		TRUE	FALSE	FALSE	curated	FALSE	Ligand-Receptor	Signaling by WNT	1.1
CPI-SC0DCBE8C69	WNT3A_FZD4_LRP6	simple:P56704	complex:FZD4_LRP6	WNT3A		TRUE	FALSE	FALSE	curated	FALSE	Ligand-Receptor	Signaling by WNT	1.1
CPI-SC04FC6D5DC	WNT6_FZD6_LRP6	simple:Q9Y6F9	complex:FZD6_LRP6	WNT6		TRUE	FALSE	FALSE	curated	FALSE	Ligand-Receptor	Signaling by WNT	1.1
CPI-SC0FD6A26C5	WNT11_FZD5_LRP6	simple:O96014	complex:FZD5_LRP6	WNT11		TRUE	FALSE	FALSE	curated	FALSE	Ligand-Receptor	Signaling by WNT	1.1
CPI-SC059A22B9E	WNT2_FZD5_LRP6	simple:P09544	complex:FZD5_LRP6	WNT2		TRUE	FALSE	FALSE	curated	FALSE	Ligand-Receptor	Signaling by WNT	1.1
CPI-SC0FE1FBFB5	WNT5B_FZD6_LRP5	simple:Q9H1J7	complex:FZD6_LRP5	WNT5B		TRUE	FALSE	FALSE	curated	FALSE	Ligand-Receptor	Signaling by WNT	1.1
CPI-SC04CBB7552	WNT6_FZD6_LRP5	simple:Q9Y6F9	complex:FZD6_LRP5	WNT6		TRUE	FALSE	FALSE	curated	FALSE	Ligand-Receptor	Signaling by WNT	1.1
CPI-SC0DFEAE26D	WNT7A_FZD6_LRP5	simple:O00755	complex:FZD6_LRP5	WNT7A		TRUE	FALSE	FALSE	curated	FALSE	Ligand-Receptor	Signaling by WNT	1.1
CPI-SC0C61B7F73	WNT7B_FZD6_LRP5	simple:P56706	complex:FZD6_LRP5	WNT7B		TRUE	FALSE	FALSE	curated	FALSE	Ligand-Receptor	Signaling by WNT	1.1
CPI-SC0E88C8058	WNT8A_FZD6_LRP5	simple:Q9H1J5	complex:FZD6_LRP5	WNT8A		TRUE	FALSE	FALSE	curated	FALSE	Ligand-Receptor	Signaling by WNT	1.1
CPI-SC04DB219CB	WNT8B_FZD6_LRP5	simple:Q93098	complex:FZD6_LRP5	WNT8B		TRUE	FALSE	FALSE	curated	FALSE	Ligand-Receptor	Signaling by WNT	1.1
CPI-SC06EFA5CC2	WNT9A_FZD6_LRP5	simple:O14904	complex:FZD6_LRP5	WNT9A		TRUE	FALSE	FALSE	curated	FALSE	Ligand-Receptor	Signaling by WNT	1.1
CPI-SC0FF762677	WNT9B_FZD6_LRP5	simple:O14905	complex:FZD6_LRP5	WNT9B		TRUE	FALSE	FALSE	curated	FALSE	Ligand-Receptor	Signaling by WNT	1.1
CPI-SC0390D174C	WNT1_FZD6_LRP6	simple:P04628	complex:FZD6_LRP6	WNT1		TRUE	FALSE	FALSE	curated	FALSE	Ligand-Receptor	Signaling by WNT	1.1
CPI-SC0342728D2	WNT11_FZD6_LRP6	simple:O96014	complex:FZD6_LRP6	WNT11		TRUE	FALSE	FALSE	curated	FALSE	Ligand-Receptor	Signaling by WNT	1.1
CPI-SC081E1CE0B	WNT16_FZD6_LRP6	simple:Q9UBV4	complex:FZD6_LRP6	WNT16		TRUE	FALSE	FALSE	curated	FALSE	Ligand-Receptor	Signaling by WNT	1.1
CPI-SC0DC10FB9C	WNT2_FZD6_LRP6	simple:P09544	complex:FZD6_LRP6	WNT2		TRUE	FALSE	FALSE	curated	FALSE	Ligand-Receptor	Signaling by WNT	1.1
CPI-SC0796645C7	WNT2B_FZD6_LRP6	simple:Q93097	complex:FZD6_LRP6	WNT2B		TRUE	FALSE	FALSE	curated	FALSE	Ligand-Receptor	Signaling by WNT	1.1
CPI-SC08E139858	WNT3_FZD6_LRP6	simple:P56703	complex:FZD6_LRP6	WNT3		TRUE	FALSE	FALSE	curated	FALSE	Ligand-Receptor	Signaling by WNT	1.1
CPI-SC03671C9F6	WNT3A_FZD6_LRP6	simple:P56704	complex:FZD6_LRP6	WNT3A		TRUE	FALSE	FALSE	curated	FALSE	Ligand-Receptor	Signaling by WNT	1.1
CPI-SC068774A8A	WNT4_FZD6_LRP6	simple:P56705	complex:FZD6_LRP6	WNT4		TRUE	FALSE	FALSE	curated	FALSE	Ligand-Receptor	Signaling by WNT	1.1
CPI-SC039EE3D74	WNT5A_FZD6_LRP6	simple:P41221	complex:FZD6_LRP6	WNT5A		TRUE	FALSE	FALSE	curated	FALSE	Ligand-Receptor	Signaling by WNT	1.1
CPI-SC01D1E05E8	WNT5A_FZD6_LRP5	simple:P41221	complex:FZD6_LRP5	WNT5A		TRUE	FALSE	FALSE	curated	FALSE	Ligand-Receptor	Signaling by WNT	1.1
CPI-SC0C945DA9F	WNT4_FZD6_LRP5	simple:P56705	complex:FZD6_LRP5	WNT4		TRUE	FALSE	FALSE	curated	FALSE	Ligand-Receptor	Signaling by WNT	1.1
CPI-SC010EF74F3	WNT3A_FZD6_LRP5	simple:P56704	complex:FZD6_LRP5	WNT3A		TRUE	FALSE	FALSE	curated	FALSE	Ligand-Receptor	Signaling by WNT	1.1
CPI-SC08EAA7ADA	WNT3_FZD6_LRP5	simple:P56703	complex:FZD6_LRP5	WNT3		TRUE	FALSE	FALSE	curated	FALSE	Ligand-Receptor	Signaling by WNT	1.1
CPI-SC081C6762E	WNT2B_FZD5_LRP6	simple:Q93097	complex:FZD5_LRP6	WNT2B		TRUE	FALSE	FALSE	curated	FALSE	Ligand-Receptor	Signaling by WNT	1.1
CPI-SC0ACB46CDE	WNT3_FZD5_LRP6	simple:P56703	complex:FZD5_LRP6	WNT3		TRUE	FALSE	FALSE	curated	FALSE	Ligand-Receptor	Signaling by WNT	1.1
CPI-SC03E162C20	WNT3A_FZD5_LRP6	simple:P56704	complex:FZD5_LRP6	WNT3A		TRUE	FALSE	FALSE	curated	FALSE	Ligand-Receptor	Signaling by WNT	1.1
CPI-SC033C6423D	WNT4_FZD5_LRP6	simple:P56705	complex:FZD5_LRP6	WNT4		TRUE	FALSE	FALSE	curated	FALSE	Ligand-Receptor	Signaling by WNT	1.1
CPI-SC0DD562B41	WNT5A_FZD5_LRP6	simple:P41221	complex:FZD5_LRP6	WNT5A		TRUE	FALSE	FALSE	curated	FALSE	Ligand-Receptor	Signaling by WNT	1.1
CPI-SC0D06695E4	WNT5B_FZD5_LRP6	simple:Q9H1J7	complex:FZD5_LRP6	WNT5B		TRUE	FALSE	FALSE	curated	FALSE	Ligand-Receptor	Signaling by WNT	1.1
CPI-SC07E1924FB	WNT6_FZD5_LRP6	simple:Q9Y6F9	complex:FZD5_LRP6	WNT6		TRUE	FALSE	FALSE	curated	FALSE	Ligand-Receptor	Signaling by WNT	1.1
CPI-SC07F714A57	WNT7A_FZD5_LRP6	simple:O00755	complex:FZD5_LRP6	WNT7A		TRUE	FALSE	FALSE	curated	FALSE	Ligand-Receptor	Signaling by WNT	1.1
CPI-SC0B3222CB2	WNT16_FZD5_LRP6	simple:Q9UBV4	complex:FZD5_LRP6	WNT16		TRUE	FALSE	FALSE	curated	FALSE	Ligand-Receptor	Signaling by WNT	1.1
CPI-SC0171B2960	WNT7B_FZD5_LRP6	simple:P56706	complex:FZD5_LRP6	WNT7B		TRUE	FALSE	FALSE	curated	FALSE	Ligand-Receptor	Signaling by WNT	1.1
CPI-SC0B3B59128	WNT8B_FZD5_LRP6	simple:Q93098	complex:FZD5_LRP6	WNT8B		TRUE	FALSE	FALSE	curated	FALSE	Ligand-Receptor	Signaling by WNT	1.1
CPI-SC0EDC637EC	WNT9A_FZD5_LRP6	simple:O14904	complex:FZD5_LRP6	WNT9A		TRUE	FALSE	FALSE	curated	FALSE	Ligand-Receptor	Signaling by WNT	1.1
CPI-SC09A9169B5	WNT9B_FZD5_LRP6	simple:O14905	complex:FZD5_LRP6	WNT9B		TRUE	FALSE	FALSE	curated	FALSE	Ligand-Receptor	Signaling by WNT	1.1
CPI-SC074781480	WNT1_FZD6_LRP5	simple:P04628	complex:FZD6_LRP5	WNT1		TRUE	FALSE	FALSE	curated	FALSE	Ligand-Receptor	Signaling by WNT	1.1
CPI-SC08496F2AE	WNT11_FZD6_LRP5	simple:O96014	complex:FZD6_LRP5	WNT11		TRUE	FALSE	FALSE	curated	FALSE	Ligand-Receptor	Signaling by WNT	1.1
CPI-SC0A27844A8	WNT16_FZD6_LRP5	simple:Q9UBV4	complex:FZD6_LRP5	WNT16		TRUE	FALSE	FALSE	curated	FALSE	Ligand-Receptor	Signaling by WNT	1.1
CPI-SC0A070755C	WNT2_FZD6_LRP5	simple:P09544	complex:FZD6_LRP5	WNT2		TRUE	FALSE	FALSE	curated	FALSE	Ligand-Receptor	Signaling by WNT	1.1
CPI-SC02D16C89A	WNT2B_FZD6_LRP5	simple:Q93097	complex:FZD6_LRP5	WNT2B		TRUE	FALSE	FALSE	curated	FALSE	Ligand-Receptor	Signaling by WNT	1.1
CPI-SC0B07BD0D1	WNT8A_FZD5_LRP6	simple:Q9H1J5	complex:FZD5_LRP6	WNT8A		TRUE	FALSE	FALSE	curated	FALSE	Ligand-Receptor	Signaling by WNT	1.1
CPI-SC0BEC869BA	WNT8B_FZD4_LRP5	simple:Q93098	complex:FZD4_LRP5	WNT8B		TRUE	FALSE	FALSE	curated	FALSE	Ligand-Receptor	Signaling by WNT	1.1
CPI-SC0ECADFABF	WNT2B_FZD9_LRP6	simple:Q93097	complex:FZD9_LRP6	WNT2B		TRUE	FALSE	FALSE	curated	FALSE	Ligand-Receptor	Signaling by WNT	1.1
CPI-SC01AAA545F	WNT3A_FZD9_LRP6	simple:P56704	complex:FZD9_LRP6	WNT3A		TRUE	FALSE	FALSE	curated	FALSE	Ligand-Receptor	Signaling by WNT	1.1
CPI-CS05B3376EE	CD1B_complex_IL6ST	complex:CD1B_complex	simple:P40189		IL6ST	TRUE	FALSE	TRUE	curated	FALSE	Ligand-Receptor		1.1
CPI-SS051AA0057	BAG6_NCR3	simple:P46379	simple:O14931	BAG6	NCR3	FALSE	FALSE	TRUE	curated	FALSE	Ligand-Receptor		1.1
CPI-SS0B2D99280	NCR3LG1_NCR3	simple:Q68D85	simple:O14931	NCR3LG1	NCR3	FALSE	FALSE	TRUE	curated	FALSE	Ligand-Receptor		1.1
CPI-SS0D3064F3D	BST2_LILRA4	simple:Q10589	simple:P59901	BST2	LILRA4	FALSE	FALSE	TRUE	curated	FALSE	Ligand-Receptor		1.1
CPI-CS0E570EA78	NRXN1_CBLN1_complex_GRID2	complex:NRXN1_CBLN1_complex	simple:O43424		GRID2	FALSE	TRUE	TRUE	curated	FALSE	Ligand-Receptor		1.1
CPI-SS0A9E884E0	CD200_CD200R1	simple:P41217	simple:Q8TD46	CD200	CD200R1	TRUE	FALSE	TRUE	curated	FALSE	Ligand-Receptor		1.1
CPI-SS06207F70E	CD226_NECTIN2	simple:Q15762	simple:Q92692	CD226	NECTIN2	FALSE	TRUE	TRUE	curated	FALSE	Adhesion-Adhesion		1.1
CPI-SS095632066	CD248_IL6R	simple:Q9HCU0	simple:P08887	CD248	IL6R	TRUE	FALSE	TRUE	curated	FALSE	Ligand-Receptor		1.1
CPI-SS0D7DB794A	CD274_CD80	simple:Q9NZQ7	simple:P33681	CD274	CD80	FALSE	TRUE	TRUE	curated	FALSE	Ligand-Receptor		1.1
CPI-SS09D4B2070	CD274_PDCD1	simple:Q9NZQ7	simple:Q15116	CD274	PDCD1	FALSE	TRUE	TRUE	curated	FALSE	Ligand-Receptor		1.1
CPI-SS08DF7B12C	PDCD1LG2_PDCD1	simple:Q9BQ51	simple:Q15116	PDCD1LG2	PDCD1	TRUE	TRUE	TRUE	curated	FALSE	Ligand-Receptor		1.1
CPI-SS0C724345A	CD276_TREML2	simple:Q5ZPR3	simple:Q5T2D2	CD276	TREML2	FALSE	FALSE	TRUE	curated	FALSE	Ligand-Receptor		1.1
CPI-SS00216A960	CD320_JAML	simple:Q9NPF0	simple:Q86YT9	CD320	JAML	FALSE	FALSE	TRUE	curated	FALSE	Ligand-Receptor		1.1
CPI-SS01503DD69	CD44_TYROBP	simple:P16070	simple:O43914	CD44	TYROBP	FALSE	TRUE	FALSE	curated	FALSE	Ligand-Receptor		1.1
CPI-SC05C71E348	CD47_SIRB1_complex	simple:Q08722	complex:SIRB1_complex	CD47		FALSE	TRUE	TRUE	curated	FALSE	Receptor-Receptor		1.1
CPI-SS0E80C8B3C	CD47_SIRPA	simple:Q08722	simple:P78324	CD47	SIRPA	FALSE	TRUE	TRUE	curated	FALSE	Ligand-Receptor		1.1
CPI-SS0E9015902	CD47_SIRPG	simple:Q08722	simple:Q9P1W8	CD47	SIRPG	FALSE	TRUE	FALSE	curated	FALSE	Ligand-Receptor		1.1
CPI-SS04256AA73	ALCAM_CD6	simple:Q13740	simple:P30203	ALCAM	CD6	TRUE	FALSE	FALSE	curated	FALSE	Ligand-Receptor		1.1
CPI-SC0DF13E412	ALB_FcRn_complex	simple:P02768	complex:FcRn_complex	ALB		TRUE	FALSE	TRUE	curated	FALSE	Ligand-Receptor		1.1
CPI-SC0DC2F1E07	ADIPOQ_ADR_complex	simple:Q15848	complex:ADR_complex	ADIPOQ		TRUE	FALSE	TRUE	curated	FALSE	Ligand-Receptor		1.1
CPI-SC014EF7114	PSPN_RET_receptor_4	simple:O60542	complex:RET_receptor_4	PSPN		TRUE	FALSE	TRUE	curated	FALSE	Ligand-Receptor	Signaling by RET receptors	1.1
CPI-SS03C93A8FE	WNT5A_WIF1	simple:P41221	simple:Q9Y5W5	WNT5A	WIF1	TRUE	FALSE	FALSE	curated	FALSE	Ligand-Ligand	Signaling by WNT inhibition	1.1
CPI-SS02682D84C	WNT5B_WIF1	simple:Q9H1J7	simple:Q9Y5W5	WNT5B	WIF1	TRUE	FALSE	FALSE	curated	FALSE	Ligand-Ligand	Signaling by WNT inhibition	1.1
CPI-SS0598AC561	WNT6_WIF1	simple:Q9Y6F9	simple:Q9Y5W5	WNT6	WIF1	TRUE	FALSE	FALSE	curated	FALSE	Ligand-Ligand	Signaling by WNT inhibition	1.1
CPI-SS0F5CC57E2	WNT7A_WIF1	simple:O00755	simple:Q9Y5W5	WNT7A	WIF1	TRUE	FALSE	FALSE	curated	FALSE	Ligand-Ligand	Signaling by WNT inhibition	1.1
CPI-SS0D10CE481	WNT7B_WIF1	simple:P56706	simple:Q9Y5W5	WNT7B	WIF1	TRUE	FALSE	FALSE	curated	FALSE	Ligand-Ligand	Signaling by WNT inhibition	1.1
CPI-SS0D940391C	WNT8A_WIF1	simple:Q9H1J5	simple:Q9Y5W5	WNT8A	WIF1	TRUE	FALSE	FALSE	curated	FALSE	Ligand-Ligand	Signaling by WNT inhibition	1.1
CPI-SS015ED6D03	WNT8B_WIF1	simple:Q93098	simple:Q9Y5W5	WNT8B	WIF1	TRUE	FALSE	FALSE	curated	FALSE	Ligand-Ligand	Signaling by WNT inhibition	1.1
CPI-SS04662DF1A	WNT9A_WIF1	simple:O14904	simple:Q9Y5W5	WNT9A	WIF1	TRUE	FALSE	FALSE	curated	FALSE	Ligand-Ligand	Signaling by WNT inhibition	1.1
CPI-SS073C1B796	CD52_SIGLEC10	simple:P31358	simple:Q96LC7	CD52	SIGLEC10	TRUE	FALSE	FALSE	curated	FALSE	Ligand-Receptor		1.1
CPI-SS0CCD1017B	WNT9B_WIF1	simple:O14905	simple:Q9Y5W5	WNT9B	WIF1	TRUE	FALSE	FALSE	curated	FALSE	Ligand-Ligand	Signaling by WNT inhibition	1.1
CPI-SS0E7CBFD03	WNT5A_ROR2	simple:P41221	simple:Q01974	WNT5A	ROR2	TRUE	FALSE	TRUE	curated	FALSE	Ligand-Receptor	Signaling by WNT	1.1
CPI-SS0DC001A77	INHBC_ACVR2A	simple:P55103	simple:P27037	INHBC	ACVR2A	TRUE	FALSE	TRUE	curated	FALSE	Ligand-Receptor	Signaling by Inhibin/Activin	1.1
CPI-SS052C4E19B	INHBE_ACVR2A	simple:P58166	simple:P27037	INHBE	ACVR2A	TRUE	FALSE	TRUE	curated	FALSE	Ligand-Receptor	Signaling by Inhibin/Activin	1.1
CPI-SS04BE14432	INHBC_ACVR2B	simple:P55103	simple:Q13705	INHBC	ACVR2B	TRUE	FALSE	TRUE	curated	FALSE	Ligand-Receptor	Signaling by Inhibin/Activin	1.1
CPI-SS09CCC0451	INHBE_ACVR2B	simple:P58166	simple:Q13705	INHBE	ACVR2B	TRUE	FALSE	TRUE	curated	FALSE	Ligand-Receptor	Signaling by Inhibin/Activin	1.1
CPI-SC08032972C	ARTN_RET_receptor_1	simple:Q5T4W7	complex:RET_receptor_1	ARTN		TRUE	FALSE	TRUE	curated	FALSE	Ligand-Receptor	Signaling by RET receptors	1.1
CPI-SC0BDF87EA3	GDNF_RET_receptor_1	simple:P39905	complex:RET_receptor_1	GDNF		TRUE	FALSE	TRUE	curated	FALSE	Ligand-Receptor		1.1
CPI-SC03B346136	ARTN_RET_receptor_3	simple:Q5T4W7	complex:RET_receptor_3	ARTN		TRUE	FALSE	TRUE	curated	FALSE	Ligand-Receptor	Signaling by RET receptors	1.1
CPI-SS073F3FAD5	WNT5A_ROR1	simple:P41221	simple:Q01973	WNT5A	ROR1	TRUE	FALSE	TRUE	curated	FALSE	Ligand-Receptor	Signaling by WNT	1.1
CPI-SS068E97BDA	WNT4_WIF1	simple:P56705	simple:Q9Y5W5	WNT4	WIF1	TRUE	FALSE	FALSE	curated	FALSE	Ligand-Ligand	Signaling by WNT inhibition	1.1
CPI-SS029C16DCA	CD58_CD2	simple:P19256	simple:P06729	CD58	CD2	FALSE	FALSE	TRUE	curated	FALSE	Ligand-Receptor		1.1
CPI-SS0DC98E54D	CD80_CD28	simple:P33681	simple:P10747	CD80	CD28	FALSE	TRUE	FALSE	curated	FALSE	Ligand-Receptor		1.1
CPI-SS03EACE0E0	MST1_MST1R	simple:P26927	simple:Q04912	MST1	MST1R	TRUE	FALSE	TRUE	curated	FALSE	Ligand-Receptor		1.1
CPI-SS02B2C16ED	NELL2_ROBO3	simple:Q99435	simple:Q96MS0	NELL2	ROBO3	TRUE	FALSE	TRUE	curated	FALSE	Ligand-Receptor		1.1
CPI-SC053A6A748	NXNL1_SLC16A1_complex	simple:Q96CM4	complex:SLC16A1_complex	NXNL1		FALSE	FALSE	FALSE	curated	FALSE	Ligand-Receptor		1.1
CPI-SS0E0DEA7D5	PECAM1_CD38	simple:P16284	simple:P28907	PECAM1	CD38	FALSE	TRUE	TRUE	curated	FALSE	Receptor-Receptor		1.1
CPI-SS0291D3D2E	PROC_PROCR	simple:P04070	simple:Q9UNN8	PROC	PROCR	TRUE	FALSE	TRUE	curated	FALSE	Ligand-Receptor		1.1
CPI-CS09A35DD21	Prostacyclin_byPTGIS_PTGIR	complex:Prostacyclin_byPTGIS	simple:P43119		PTGIR	TRUE	FALSE	TRUE	curated	FALSE	Ligand-Receptor		1.1
CPI-SS0CBC7840D	PTPRC_CD22	simple:P08575	simple:P20273	PTPRC	CD22	FALSE	FALSE	TRUE	curated	FALSE	Receptor-Receptor		1.1
CPI-SS0822AEF5F	PTPRC_MRC1	simple:P08575	simple:P22897	PTPRC	MRC1	FALSE	FALSE	TRUE	curated	FALSE	Receptor-Receptor		1.1
CPI-SS096F8C268	PTPRD_IL1RAP	simple:P23468	simple:Q9NPH3	PTPRD	IL1RAP	TRUE	TRUE	TRUE	curated	FALSE	Ligand-Receptor		1.1
CPI-SS0F9F83827	PTPRD_IL1RAPL1	simple:P23468	simple:Q9NZN1	PTPRD	IL1RAPL1	FALSE	TRUE	TRUE	curated	FALSE	Ligand-Receptor		1.1
CPI-SS0BC884A75	QRFP_QRFPR	simple:P83859	simple:Q96P65	QRFP	QRFPR	TRUE	FALSE	TRUE	curated	FALSE	Ligand-Receptor		1.1
CPI-SS0ABEE4D3D	RBP4_STRA6	simple:P02753	simple:Q9BX79	RBP4	STRA6	TRUE	FALSE	TRUE	curated	FALSE	Ligand-Receptor		1.1
CPI-SS0772C9606	REN_ATP6AP2	simple:P00797	simple:O75787	REN	ATP6AP2	TRUE	FALSE	TRUE	curated	FALSE	Ligand-Receptor		1.1
CPI-SS016FD0C8A	RNASET2_TLR8	simple:O00584	simple:Q9NR97	RNASET2	TLR8	TRUE	FALSE	TRUE	curated	FALSE	Ligand-Receptor		1.1
CPI-SS07D508428	SIGLEC15_CD44	simple:Q6ZMC9	simple:P16070	SIGLEC15	CD44	FALSE	FALSE	TRUE	curated	FALSE	Ligand-Receptor		1.1
CPI-SS02A170A99	SPN_SIGLEC1	simple:P16150	simple:Q9BZZ2	SPN	SIGLEC1	TRUE	FALSE	FALSE	curated	FALSE	Ligand-Receptor		1.1
CPI-SS0DC2DD9D7	THPO_MPL	simple:P40225	simple:P40238	THPO	MPL	TRUE	FALSE	TRUE	curated	FALSE	Ligand-Receptor		1.1
CPI-SS09CEEE405	MPZL1_MPZL1	simple:O95297	simple:O95297	MPZL1	MPZL1	FALSE	FALSE	FALSE	curated	FALSE	Adhesion-Adhesion		1.1
CPI-SS0428CB89C	MLN_MLNR	simple:P12872	simple:O43193	MLN	MLNR	TRUE	FALSE	TRUE	curated	FALSE	Ligand-Receptor		1.1
CPI-SS066FE05CA	LEP_LEPR	simple:P41159	simple:P48357	LEP	LEPR	TRUE	FALSE	TRUE	curated	FALSE	Ligand-Receptor		1.1
CPI-SS0D5A3EC0A	LCN2_SLC22A17	simple:P80188	simple:Q8WUG5	LCN2	SLC22A17	TRUE	FALSE	TRUE	curated	FALSE	Ligand-Receptor		1.1
CPI-SS0452C6098	CD86_CD28	simple:P42081	simple:P10747	CD86	CD28	FALSE	TRUE	FALSE	curated	FALSE	Ligand-Receptor		1.1
CPI-SS08EC6823D	CD80_CTLA4	simple:P33681	simple:P16410	CD80	CTLA4	FALSE	TRUE	FALSE	curated	FALSE	Ligand-Receptor		1.1
CPI-SS0A72C2360	CD86_CTLA4	simple:P42081	simple:P16410	CD86	CTLA4	FALSE	TRUE	FALSE	curated	FALSE	Ligand-Receptor		1.1
CPI-SS0B1650B85	CD93_IFNGR1	simple:Q9NPY3	simple:P15260	CD93	IFNGR1	FALSE	TRUE	TRUE	curated	FALSE	Ligand-Receptor		1.1
CPI-SS03F821467	CD96_NECTIN1	simple:P40200	simple:Q15223	CD96	NECTIN1	TRUE	TRUE	TRUE	curated	FALSE	Receptor-Receptor		1.1
CPI-SS0DBA22B92	CHL1_CHL1	simple:O00533	simple:O00533	CHL1	CHL1	TRUE	FALSE	FALSE	curated	FALSE	Adhesion-Adhesion		1.1
CPI-SC08497FAC9	CLCF1_CNTF_1R	simple:Q9UBD9	complex:CNTF_1R	CLCF1		TRUE	FALSE	TRUE	curated	FALSE	Ligand-Receptor		1.1
CPI-SC05C95A92C	CNTF_CNTF_1R	simple:P26441	complex:CNTF_1R	CNTF		TRUE	FALSE	TRUE	curated	FALSE	Ligand-Receptor		1.1
CPI-SS01999882C	CD70_CD27	simple:P32970	simple:P26842	CD70	CD27	TRUE	FALSE	TRUE	curated	FALSE	Ligand-Receptor		1.1
CPI-SS087A17AD6	EPO_EPOR	simple:P01588	simple:P19235	EPO	EPOR	TRUE	FALSE	TRUE	curated	FALSE	Ligand-Receptor		1.1
CPI-SS04C672963	ESAM_ESAM	simple:Q96AP7	simple:Q96AP7	ESAM	ESAM	FALSE	FALSE	FALSE	curated	FALSE	Adhesion-Adhesion		1.1
CPI-SS0D97E07F8	FLT3LG_FLT3	simple:P49771	simple:P36888	FLT3LG	FLT3	TRUE	FALSE	TRUE	curated	FALSE	Ligand-Receptor		1.1
CPI-SS00577086D	FTL_SCARA5	simple:P02792	simple:Q6ZMJ2	FTL	SCARA5	FALSE	FALSE	TRUE	curated	FALSE	Ligand-Receptor		1.1
CPI-SS0109FE6AE	HGF_MET	simple:P14210	simple:P08581	HGF	MET	TRUE	FALSE	TRUE	curated	FALSE	Ligand-Receptor		1.1
CPI-SS0E4B1484B	ICOSLG_ICOS	simple:O75144	simple:Q9Y6W8	ICOSLG	ICOS	TRUE	FALSE	TRUE	curated	FALSE	Ligand-Receptor		1.1
CPI-SS0F856A80F	KISS1_KISS1R	simple:Q15726	simple:Q969F8	KISS1	KISS1R	TRUE	FALSE	TRUE	curated	FALSE	Ligand-Receptor		1.1
CPI-SS067BA9202	LAIR1_LILRB4	simple:Q6GTX8	simple:Q8NHJ6	LAIR1	LILRB4	FALSE	TRUE	TRUE	curated	FALSE	Receptor-Receptor		1.1
CPI-SC00C58C990	LCK_CD8_receptor	simple:P06239	complex:CD8_receptor	LCK		FALSE	FALSE	TRUE	curated	FALSE	Receptor-Receptor		1.1
CPI-SS001D6BC6C	ERVH48-1_SLC1A5	simple:M5A8F1	simple:Q15758	ERVH48-1	SLC1A5	TRUE	FALSE	TRUE	curated	FALSE	Ligand-Receptor		1.1
CPI-SC05CCD8E17	WNT3_FZD9_LRP6	simple:P56703	complex:FZD9_LRP6	WNT3		TRUE	FALSE	FALSE	curated	FALSE	Ligand-Receptor	Signaling by WNT	1.1
CPI-SS0CD97BA9B	WNT3A_WIF1	simple:P56704	simple:Q9Y5W5	WNT3A	WIF1	TRUE	FALSE	FALSE	curated	FALSE	Ligand-Ligand	Signaling by WNT inhibition	1.1
CPI-SS010F961E8	WNT2B_WIF1	simple:Q93097	simple:Q9Y5W5	WNT2B	WIF1	TRUE	FALSE	FALSE	curated	FALSE	Ligand-Ligand	Signaling by WNT inhibition	1.1
CPI-SS0FE9D6F11	WNT7B_SFRP1	simple:P56706	simple:Q8N474	WNT7B	SFRP1	TRUE	FALSE	FALSE	curated	FALSE	Ligand-Ligand	Signaling by WNT inhibition	1.1
CPI-SS03146C969	WNT8A_SFRP1	simple:Q9H1J5	simple:Q8N474	WNT8A	SFRP1	TRUE	FALSE	FALSE	curated	FALSE	Ligand-Ligand	Signaling by WNT inhibition	1.1
CPI-SS007FD6F72	WNT8B_SFRP1	simple:Q93098	simple:Q8N474	WNT8B	SFRP1	TRUE	FALSE	FALSE	curated	FALSE	Ligand-Ligand	Signaling by WNT inhibition	1.1
CPI-SS0A93EEAEB	WNT9A_SFRP1	simple:O14904	simple:Q8N474	WNT9A	SFRP1	TRUE	FALSE	FALSE	curated	FALSE	Ligand-Ligand	Signaling by WNT inhibition	1.1
CPI-SS0648E8525	WNT9B_SFRP1	simple:O14905	simple:Q8N474	WNT9B	SFRP1	TRUE	FALSE	FALSE	curated	FALSE	Ligand-Ligand	Signaling by WNT inhibition	1.1
CPI-SS0D861FC88	WNT1_SFRP2	simple:P04628	simple:Q96HF1	WNT1	SFRP2	TRUE	FALSE	FALSE	curated	FALSE	Ligand-Ligand	Signaling by WNT inhibition	1.1
CPI-SS0C283076A	WNT11_SFRP2	simple:O96014	simple:Q96HF1	WNT11	SFRP2	TRUE	FALSE	FALSE	curated	FALSE	Ligand-Ligand	Signaling by WNT inhibition	1.1
CPI-SS0C2782258	WNT16_SFRP2	simple:Q9UBV4	simple:Q96HF1	WNT16	SFRP2	TRUE	FALSE	FALSE	curated	FALSE	Ligand-Ligand	Signaling by WNT inhibition	1.1
CPI-SS0C95AC883	WNT2_SFRP2	simple:P09544	simple:Q96HF1	WNT2	SFRP2	TRUE	FALSE	FALSE	curated	FALSE	Ligand-Ligand	Signaling by WNT inhibition	1.1
CPI-SS08643DD8A	WNT2B_SFRP2	simple:Q93097	simple:Q96HF1	WNT2B	SFRP2	TRUE	FALSE	FALSE	curated	FALSE	Ligand-Ligand	Signaling by WNT inhibition	1.1
CPI-SS0E9BE6A4E	WNT3_SFRP2	simple:P56703	simple:Q96HF1	WNT3	SFRP2	TRUE	FALSE	FALSE	curated	FALSE	Ligand-Ligand	Signaling by WNT inhibition	1.1
CPI-SS0F05B138C	WNT3A_SFRP2	simple:P56704	simple:Q96HF1	WNT3A	SFRP2	TRUE	FALSE	FALSE	curated	FALSE	Ligand-Ligand	Signaling by WNT inhibition	1.1
CPI-SS0661CE946	WNT4_SFRP2	simple:P56705	simple:Q96HF1	WNT4	SFRP2	TRUE	FALSE	FALSE	curated	FALSE	Ligand-Ligand	Signaling by WNT inhibition	1.1
CPI-SS03F33B34C	WNT5A_SFRP2	simple:P41221	simple:Q96HF1	WNT5A	SFRP2	TRUE	FALSE	FALSE	curated	FALSE	Ligand-Ligand	Signaling by WNT inhibition	1.1
CPI-SS0AC302C73	WNT5B_SFRP2	simple:Q9H1J7	simple:Q96HF1	WNT5B	SFRP2	TRUE	FALSE	FALSE	curated	FALSE	Ligand-Ligand	Signaling by WNT inhibition	1.1
CPI-SS07B6C7A75	WNT6_SFRP2	simple:Q9Y6F9	simple:Q96HF1	WNT6	SFRP2	TRUE	FALSE	FALSE	curated	FALSE	Ligand-Ligand	Signaling by WNT inhibition	1.1
CPI-SS0F41AC8EC	WNT7A_SFRP2	simple:O00755	simple:Q96HF1	WNT7A	SFRP2	TRUE	FALSE	FALSE	curated	FALSE	Ligand-Ligand	Signaling by WNT inhibition	1.1
CPI-SS02ADD742C	WNT7A_SFRP1	simple:O00755	simple:Q8N474	WNT7A	SFRP1	TRUE	FALSE	FALSE	curated	FALSE	Ligand-Ligand	Signaling by WNT inhibition	1.1
CPI-SS097860321	WNT6_SFRP1	simple:Q9Y6F9	simple:Q8N474	WNT6	SFRP1	TRUE	FALSE	FALSE	curated	FALSE	Ligand-Ligand	Signaling by WNT inhibition	1.1
CPI-SS0FF2EEAE8	WNT5B_SFRP1	simple:Q9H1J7	simple:Q8N474	WNT5B	SFRP1	TRUE	FALSE	FALSE	curated	FALSE	Ligand-Ligand	Signaling by WNT inhibition	1.1
CPI-SS0F1E79A03	WNT5A_SFRP1	simple:P41221	simple:Q8N474	WNT5A	SFRP1	TRUE	FALSE	FALSE	curated	FALSE	Ligand-Ligand	Signaling by WNT inhibition	1.1
CPI-SC052B6F4F3	WNT4_FZD9_LRP6	simple:P56705	complex:FZD9_LRP6	WNT4		TRUE	FALSE	FALSE	curated	FALSE	Ligand-Receptor	Signaling by WNT	1.1
CPI-SC01FD57BC9	WNT5A_FZD9_LRP6	simple:P41221	complex:FZD9_LRP6	WNT5A		TRUE	FALSE	FALSE	curated	FALSE	Ligand-Receptor	Signaling by WNT	1.1
CPI-SC08CF56014	WNT5B_FZD9_LRP6	simple:Q9H1J7	complex:FZD9_LRP6	WNT5B		TRUE	FALSE	FALSE	curated	FALSE	Ligand-Receptor	Signaling by WNT	1.1
CPI-SC07F8A4C81	WNT6_FZD9_LRP6	simple:Q9Y6F9	complex:FZD9_LRP6	WNT6		TRUE	FALSE	FALSE	curated	FALSE	Ligand-Receptor	Signaling by WNT	1.1
CPI-SC088BCE7ED	WNT7A_FZD9_LRP6	simple:O00755	complex:FZD9_LRP6	WNT7A		TRUE	FALSE	FALSE	curated	FALSE	Ligand-Receptor	Signaling by WNT	1.1
CPI-SC0BEC0A65F	WNT7B_FZD9_LRP6	simple:P56706	complex:FZD9_LRP6	WNT7B		TRUE	FALSE	FALSE	curated	FALSE	Ligand-Receptor	Signaling by WNT	1.1
CPI-SC02B03DCA6	WNT8A_FZD9_LRP6	simple:Q9H1J5	complex:FZD9_LRP6	WNT8A		TRUE	FALSE	FALSE	curated	FALSE	Ligand-Receptor	Signaling by WNT	1.1
CPI-SC05963EDDE	WNT8B_FZD9_LRP6	simple:Q93098	complex:FZD9_LRP6	WNT8B		TRUE	FALSE	FALSE	curated	FALSE	Ligand-Receptor	Signaling by WNT	1.1
CPI-SS08F783A87	WNT7B_SFRP2	simple:P56706	simple:Q96HF1	WNT7B	SFRP2	TRUE	FALSE	FALSE	curated	FALSE	Ligand-Ligand	Signaling by WNT inhibition	1.1
CPI-SC09206543A	WNT9A_FZD9_LRP6	simple:O14904	complex:FZD9_LRP6	WNT9A		TRUE	FALSE	FALSE	curated	FALSE	Ligand-Receptor	Signaling by WNT	1.1
CPI-SS002CC4C02	WNT1_SFRP1	simple:P04628	simple:Q8N474	WNT1	SFRP1	TRUE	FALSE	FALSE	curated	FALSE	Ligand-Ligand	Signaling by WNT inhibition	1.1
CPI-SS0429E615A	WNT11_SFRP1	simple:O96014	simple:Q8N474	WNT11	SFRP1	TRUE	FALSE	FALSE	curated	FALSE	Ligand-Ligand	Signaling by WNT inhibition	1.1
CPI-SS050A950B9	WNT16_SFRP1	simple:Q9UBV4	simple:Q8N474	WNT16	SFRP1	TRUE	FALSE	FALSE	curated	FALSE	Ligand-Ligand	Signaling by WNT inhibition	1.1
CPI-SS01E6C2BB8	WNT2_SFRP1	simple:P09544	simple:Q8N474	WNT2	SFRP1	TRUE	FALSE	FALSE	curated	FALSE	Ligand-Ligand	Signaling by WNT inhibition	1.1
CPI-SS05207EFF8	WNT2B_SFRP1	simple:Q93097	simple:Q8N474	WNT2B	SFRP1	TRUE	FALSE	FALSE	curated	FALSE	Ligand-Ligand	Signaling by WNT inhibition	1.1
CPI-SS0DF9024C0	WNT3_SFRP1	simple:P56703	simple:Q8N474	WNT3	SFRP1	TRUE	FALSE	FALSE	curated	FALSE	Ligand-Ligand	Signaling by WNT inhibition	1.1
CPI-SS00E2C8381	WNT3A_SFRP1	simple:P56704	simple:Q8N474	WNT3A	SFRP1	TRUE	FALSE	FALSE	curated	FALSE	Ligand-Ligand	Signaling by WNT inhibition	1.1
CPI-SS036707F4C	WNT4_SFRP1	simple:P56705	simple:Q8N474	WNT4	SFRP1	TRUE	FALSE	FALSE	curated	FALSE	Ligand-Ligand	Signaling by WNT inhibition	1.1
CPI-SC01319F5CD	WNT9B_FZD9_LRP6	simple:O14905	complex:FZD9_LRP6	WNT9B		TRUE	FALSE	FALSE	curated	FALSE	Ligand-Receptor	Signaling by WNT	1.1
CPI-SS0146C75AD	WNT3_WIF1	simple:P56703	simple:Q9Y5W5	WNT3	WIF1	TRUE	FALSE	FALSE	curated	FALSE	Ligand-Ligand	Signaling by WNT inhibition	1.1
CPI-SS029E5DD2D	WNT8A_SFRP2	simple:Q9H1J5	simple:Q96HF1	WNT8A	SFRP2	TRUE	FALSE	FALSE	curated	FALSE	Ligand-Ligand	Signaling by WNT inhibition	1.1
CPI-SS00877D499	WNT9A_SFRP2	simple:O14904	simple:Q96HF1	WNT9A	SFRP2	TRUE	FALSE	FALSE	curated	FALSE	Ligand-Ligand	Signaling by WNT inhibition	1.1
CPI-SS058493298	WNT2B_SFRP5	simple:Q93097	simple:Q5T4F7	WNT2B	SFRP5	TRUE	FALSE	FALSE	curated	FALSE	Ligand-Ligand	Signaling by WNT inhibition	1.1
CPI-SS0D2044B87	WNT3_SFRP5	simple:P56703	simple:Q5T4F7	WNT3	SFRP5	TRUE	FALSE	FALSE	curated	FALSE	Ligand-Ligand	Signaling by WNT inhibition	1.1
CPI-SS01F46C4AB	WNT3A_SFRP5	simple:P56704	simple:Q5T4F7	WNT3A	SFRP5	TRUE	FALSE	FALSE	curated	FALSE	Ligand-Ligand	Signaling by WNT inhibition	1.1
CPI-SS0D5AAA463	WNT4_SFRP5	simple:P56705	simple:Q5T4F7	WNT4	SFRP5	TRUE	FALSE	FALSE	curated	FALSE	Ligand-Ligand	Signaling by WNT inhibition	1.1
CPI-SS0734D2DA8	WNT5A_SFRP5	simple:P41221	simple:Q5T4F7	WNT5A	SFRP5	TRUE	FALSE	FALSE	curated	FALSE	Ligand-Ligand	Signaling by WNT inhibition	1.1
CPI-SS022D3CA81	WNT5B_SFRP5	simple:Q9H1J7	simple:Q5T4F7	WNT5B	SFRP5	TRUE	FALSE	FALSE	curated	FALSE	Ligand-Ligand	Signaling by WNT inhibition	1.1
CPI-SS0463A8FBA	WNT6_SFRP5	simple:Q9Y6F9	simple:Q5T4F7	WNT6	SFRP5	TRUE	FALSE	FALSE	curated	FALSE	Ligand-Ligand	Signaling by WNT inhibition	1.1
CPI-SS0BF15C2D4	WNT7A_SFRP5	simple:O00755	simple:Q5T4F7	WNT7A	SFRP5	TRUE	FALSE	FALSE	curated	FALSE	Ligand-Ligand	Signaling by WNT inhibition	1.1
CPI-SS0E161B905	WNT7B_SFRP5	simple:P56706	simple:Q5T4F7	WNT7B	SFRP5	TRUE	FALSE	FALSE	curated	FALSE	Ligand-Ligand	Signaling by WNT inhibition	1.1
CPI-SS0ED712AE3	WNT8A_SFRP5	simple:Q9H1J5	simple:Q5T4F7	WNT8A	SFRP5	TRUE	FALSE	FALSE	curated	FALSE	Ligand-Ligand	Signaling by WNT inhibition	1.1
CPI-SS00B67C32B	WNT8B_SFRP5	simple:Q93098	simple:Q5T4F7	WNT8B	SFRP5	TRUE	FALSE	FALSE	curated	FALSE	Ligand-Ligand	Signaling by WNT inhibition	1.1
CPI-SS0F103D7A7	WNT9A_SFRP5	simple:O14904	simple:Q5T4F7	WNT9A	SFRP5	TRUE	FALSE	FALSE	curated	FALSE	Ligand-Ligand	Signaling by WNT inhibition	1.1
CPI-SS050876F99	WNT9B_SFRP5	simple:O14905	simple:Q5T4F7	WNT9B	SFRP5	TRUE	FALSE	FALSE	curated	FALSE	Ligand-Ligand	Signaling by WNT inhibition	1.1
CPI-SS0BE97E181	WNT1_WIF1	simple:P04628	simple:Q9Y5W5	WNT1	WIF1	TRUE	FALSE	FALSE	curated	FALSE	Ligand-Ligand	Signaling by WNT inhibition	1.1
CPI-SS09BDB5618	WNT11_WIF1	simple:O96014	simple:Q9Y5W5	WNT11	WIF1	TRUE	FALSE	FALSE	curated	FALSE	Ligand-Ligand	Signaling by WNT inhibition	1.1
CPI-SS0D192A275	WNT16_WIF1	simple:Q9UBV4	simple:Q9Y5W5	WNT16	WIF1	TRUE	FALSE	FALSE	curated	FALSE	Ligand-Ligand	Signaling by WNT inhibition	1.1
CPI-SS017D5AA63	WNT2_WIF1	simple:P09544	simple:Q9Y5W5	WNT2	WIF1	TRUE	FALSE	FALSE	curated	FALSE	Ligand-Ligand	Signaling by WNT inhibition	1.1
CPI-SS001BD48FB	WNT2_SFRP5	simple:P09544	simple:Q5T4F7	WNT2	SFRP5	TRUE	FALSE	FALSE	curated	FALSE	Ligand-Ligand	Signaling by WNT inhibition	1.1
CPI-SS0B09698F7	WNT16_SFRP5	simple:Q9UBV4	simple:Q5T4F7	WNT16	SFRP5	TRUE	FALSE	FALSE	curated	FALSE	Ligand-Ligand	Signaling by WNT inhibition	1.1
CPI-SS0102731DE	WNT11_SFRP5	simple:O96014	simple:Q5T4F7	WNT11	SFRP5	TRUE	FALSE	FALSE	curated	FALSE	Ligand-Ligand	Signaling by WNT inhibition	1.1
CPI-SS07447802E	WNT1_SFRP5	simple:P04628	simple:Q5T4F7	WNT1	SFRP5	TRUE	FALSE	FALSE	curated	FALSE	Ligand-Ligand	Signaling by WNT inhibition	1.1
CPI-SS0ED630027	WNT9B_SFRP2	simple:O14905	simple:Q96HF1	WNT9B	SFRP2	TRUE	FALSE	FALSE	curated	FALSE	Ligand-Ligand	Signaling by WNT inhibition	1.1
CPI-SS02CFD3215	WNT1_SFRP4	simple:P04628	simple:Q6FHJ7	WNT1	SFRP4	TRUE	FALSE	FALSE	curated	FALSE	Ligand-Ligand	Signaling by WNT inhibition	1.1
CPI-SS062CEFDBE	WNT11_SFRP4	simple:O96014	simple:Q6FHJ7	WNT11	SFRP4	TRUE	FALSE	FALSE	curated	FALSE	Ligand-Ligand	Signaling by WNT inhibition	1.1
CPI-SS01A71B64D	WNT16_SFRP4	simple:Q9UBV4	simple:Q6FHJ7	WNT16	SFRP4	TRUE	FALSE	FALSE	curated	FALSE	Ligand-Ligand	Signaling by WNT inhibition	1.1
CPI-SS05E7290A6	WNT2_SFRP4	simple:P09544	simple:Q6FHJ7	WNT2	SFRP4	TRUE	FALSE	FALSE	curated	FALSE	Ligand-Ligand	Signaling by WNT inhibition	1.1
CPI-SS0BFEE3968	WNT2B_SFRP4	simple:Q93097	simple:Q6FHJ7	WNT2B	SFRP4	TRUE	FALSE	FALSE	curated	FALSE	Ligand-Ligand	Signaling by WNT inhibition	1.1
CPI-SS0851A1599	WNT3_SFRP4	simple:P56703	simple:Q6FHJ7	WNT3	SFRP4	TRUE	FALSE	FALSE	curated	FALSE	Ligand-Ligand	Signaling by WNT inhibition	1.1
CPI-SS02879E156	WNT3A_SFRP4	simple:P56704	simple:Q6FHJ7	WNT3A	SFRP4	TRUE	FALSE	FALSE	curated	FALSE	Ligand-Ligand	Signaling by WNT inhibition	1.1
CPI-SS07A42979A	WNT8B_SFRP2	simple:Q93098	simple:Q96HF1	WNT8B	SFRP2	TRUE	FALSE	FALSE	curated	FALSE	Ligand-Ligand	Signaling by WNT inhibition	1.1
CPI-SS0514C14A6	WNT4_SFRP4	simple:P56705	simple:Q6FHJ7	WNT4	SFRP4	TRUE	FALSE	FALSE	curated	FALSE	Ligand-Ligand	Signaling by WNT inhibition	1.1
CPI-SS07F50324B	WNT5B_SFRP4	simple:Q9H1J7	simple:Q6FHJ7	WNT5B	SFRP4	TRUE	FALSE	FALSE	curated	FALSE	Ligand-Ligand	Signaling by WNT inhibition	1.1
CPI-SS083239CEC	WNT6_SFRP4	simple:Q9Y6F9	simple:Q6FHJ7	WNT6	SFRP4	TRUE	FALSE	FALSE	curated	FALSE	Ligand-Ligand	Signaling by WNT inhibition	1.1
CPI-SS001D0E553	WNT7A_SFRP4	simple:O00755	simple:Q6FHJ7	WNT7A	SFRP4	TRUE	FALSE	FALSE	curated	FALSE	Ligand-Ligand	Signaling by WNT inhibition	1.1
CPI-SS050373228	WNT7B_SFRP4	simple:P56706	simple:Q6FHJ7	WNT7B	SFRP4	TRUE	FALSE	FALSE	curated	FALSE	Ligand-Ligand	Signaling by WNT inhibition	1.1
CPI-SS0B86BAA18	WNT8A_SFRP4	simple:Q9H1J5	simple:Q6FHJ7	WNT8A	SFRP4	TRUE	FALSE	FALSE	curated	FALSE	Ligand-Ligand	Signaling by WNT inhibition	1.1
CPI-SS043B6AA95	WNT8B_SFRP4	simple:Q93098	simple:Q6FHJ7	WNT8B	SFRP4	TRUE	FALSE	FALSE	curated	FALSE	Ligand-Ligand	Signaling by WNT inhibition	1.1
CPI-SS042439610	WNT9A_SFRP4	simple:O14904	simple:Q6FHJ7	WNT9A	SFRP4	TRUE	FALSE	FALSE	curated	FALSE	Ligand-Ligand	Signaling by WNT inhibition	1.1
CPI-SS02AF6643F	WNT9B_SFRP4	simple:O14905	simple:Q6FHJ7	WNT9B	SFRP4	TRUE	FALSE	FALSE	curated	FALSE	Ligand-Ligand	Signaling by WNT inhibition	1.1
CPI-SS0A21B9682	WNT5A_SFRP4	simple:P41221	simple:Q6FHJ7	WNT5A	SFRP4	TRUE	FALSE	FALSE	curated	FALSE	Ligand-Ligand	Signaling by WNT inhibition	1.1
CPI-SC022BEBD83	WNT8A_FZD4_LRP5	simple:Q9H1J5	complex:FZD4_LRP5	WNT8A		TRUE	FALSE	FALSE	curated	FALSE	Ligand-Receptor	Signaling by WNT	1.1
CPI-SC090C59110	WNT7B_FZD4_LRP5	simple:P56706	complex:FZD4_LRP5	WNT7B		TRUE	FALSE	FALSE	curated	FALSE	Ligand-Receptor	Signaling by WNT	1.1
CPI-SC0BAD0A831	WNT7A_FZD4_LRP5	simple:O00755	complex:FZD4_LRP5	WNT7A		TRUE	FALSE	FALSE	curated	FALSE	Ligand-Receptor	Signaling by WNT	1.1
CPI-SS0DB45E7DF	GH2_GHR	simple:P01242	simple:P10912	GH2	GHR	TRUE	FALSE	TRUE	curated	FALSE	Ligand-Receptor	Signaling by Somatostatin	1.1
CPI-SC04220334A	SHH_PTCH2_BOC_transmembrane_receptor	simple:Q15465	complex:PTCH2_BOC_transmembrane_receptor	SHH		TRUE	FALSE	TRUE	curated	FALSE	Ligand-Receptor	Signaling by Sonic hedgehog	1.1
CPI-SC0351D1E88	SHH_PTCH2_CDON_transmembrane_receptor	simple:Q15465	complex:PTCH2_CDON_transmembrane_receptor	SHH		TRUE	FALSE	TRUE	curated	FALSE	Ligand-Receptor	Signaling by Sonic hedgehog	1.1
CPI-SC054175DCB	SHH_PTCH2_GAS1_transmembrane_receptor	simple:Q15465	complex:PTCH2_GAS1_transmembrane_receptor	SHH		TRUE	FALSE	TRUE	curated	FALSE	Ligand-Receptor	Signaling by Sonic hedgehog	1.1
CPI-SS0D60A535B	SDC1_ADGRA2	simple:P18827	simple:Q96PE1	SDC1	ADGRA2	TRUE	FALSE	TRUE	curated	FALSE	Ligand-Receptor	Signaling by Syndecan	1.1
CPI-SS0D681D90E	SDC2_ADGRA2	simple:P34741	simple:Q96PE1	SDC2	ADGRA2	TRUE	FALSE	TRUE	curated	FALSE	Ligand-Receptor	Signaling by Syndecan	1.1
CPI-CS0A0368BF0	integrin_aVb3_complex_ADGRA2	complex:integrin_aVb3_complex	simple:Q96PE1		ADGRA2	FALSE	FALSE	TRUE	curated	TRUE	Ligand-Receptor	Signaling by Integrin	1.1
CPI-SS02A8BD654	TAC1_TACR1	simple:P20366	simple:P25103	TAC1	TACR1	TRUE	FALSE	TRUE	curated	FALSE	Ligand-Receptor	Signaling by Tachykinins	1.1
CPI-SS0CDDDEE9F	TAC3_TACR1	simple:Q9UHF0	simple:P25103	TAC3	TACR1	TRUE	FALSE	TRUE	curated	FALSE	Ligand-Receptor	Signaling by Tachykinins	1.1
CPI-SS061ED1543	TAC1_TACR2	simple:P20366	simple:P21452	TAC1	TACR2	TRUE	FALSE	TRUE	curated	FALSE	Ligand-Receptor	Signaling by Tachykinins	1.1
CPI-SS0C9A68B24	TAC3_TACR2	simple:Q9UHF0	simple:P21452	TAC3	TACR2	TRUE	FALSE	TRUE	curated	FALSE	Ligand-Receptor	Signaling by Tachykinins	1.1
CPI-SS015B70BF9	TAC1_TACR3	simple:P20366	simple:P29371	TAC1	TACR3	TRUE	FALSE	TRUE	curated	FALSE	Ligand-Receptor	Signaling by Tachykinins	1.1
CPI-SS0F5177C81	TAC3_TACR3	simple:Q9UHF0	simple:P29371	TAC3	TACR3	TRUE	FALSE	TRUE	curated	FALSE	Ligand-Receptor	Signaling by Tachykinins	1.1
CPI-SS0E91D96D7	TAFA5_S1PR2	simple:Q7Z5A7	simple:O95136	TAFA5	S1PR2	TRUE	FALSE	TRUE	curated	FALSE	Ligand-Receptor	Signaling by TAFA	1.1
CPI-SS06CF1662B	TAX1BP3_ADGRB1	simple:O14907	simple:O14514	TAX1BP3	ADGRB1	FALSE	FALSE	TRUE	curated	FALSE	Ligand-Receptor	Signaling by Thromboxane	1.1
CPI-CS0661098EC	integrin_aVb5_complex_ADGRB1	complex:integrin_aVb5_complex	simple:O14514		ADGRB1	FALSE	FALSE	TRUE	curated	TRUE	Ligand-Receptor	Signaling by Integrin	1.1
CPI-SS0F4EF9618	RTN4R_ADGRB1	simple:Q9BZR6	simple:O14514	RTN4R	ADGRB1	FALSE	TRUE	TRUE	curated	FALSE	Ligand-Receptor		1.1
CPI-SS0ACD3CCEE	GH1_GHR	simple:P01241	simple:P10912	GH1	GHR	TRUE	FALSE	TRUE	curated	FALSE	Ligand-Receptor	Signaling by Somatostatin	1.1
CPI-SS008509DBD	CORT_SSTR4	simple:O00230	simple:P31391	CORT	SSTR4	TRUE	FALSE	TRUE	curated	FALSE	Ligand-Receptor	Signaling by Somatostatin	1.1
CPI-SS0AB20B9AD	CORT_SSTR3	simple:O00230	simple:P32745	CORT	SSTR3	TRUE	FALSE	TRUE	curated	FALSE	Ligand-Receptor	Signaling by Somatostatin	1.1
CPI-SS0C272BD3D	CORT_SSTR2	simple:O00230	simple:P30874	CORT	SSTR2	TRUE	FALSE	TRUE	curated	FALSE	Ligand-Receptor	Signaling by Somatostatin	1.1
CPI-CS0E5E6A50E	SerotoninDopamin_byDDC_DRD3	complex:SerotoninDopamin_byDDC	simple:P35462		DRD3	TRUE	FALSE	TRUE	curated	FALSE	Ligand-Receptor	Signaling by Serotonin/Dopamine	1.1
CPI-CS0DEA717AA	Dopamine_byDDC_and_SLC18A1_DRD3	complex:Dopamine_byDDC_and_SLC18A1	simple:P35462		DRD3	TRUE	FALSE	TRUE	curated	FALSE	Ligand-Receptor	Signaling by Serotonin/Dopamine	1.1
CPI-CS02C89A362	Dopamine_byDDC_and_SLC18A2_DRD3	complex:Dopamine_byDDC_and_SLC18A2	simple:P35462		DRD3	TRUE	FALSE	TRUE	curated	FALSE	Ligand-Receptor	Signaling by Serotonin/Dopamine	1.1
CPI-CS0130E63E9	Dopamine_byDDC_and_SLC6A3_DRD3	complex:Dopamine_byDDC_and_SLC6A3	simple:P35462		DRD3	TRUE	FALSE	TRUE	curated	FALSE	Ligand-Receptor	Signaling by Serotonin/Dopamine	1.1
CPI-CS0682222D2	SerotoninDopamin_byDDC_DRD4	complex:SerotoninDopamin_byDDC	simple:P21917		DRD4	TRUE	FALSE	TRUE	curated	FALSE	Ligand-Receptor	Signaling by Serotonin/Dopamine	1.1
CPI-CS0398DD932	Dopamine_byDDC_and_SLC18A1_DRD4	complex:Dopamine_byDDC_and_SLC18A1	simple:P21917		DRD4	TRUE	FALSE	TRUE	curated	FALSE	Ligand-Receptor	Signaling by Serotonin/Dopamine	1.1
CPI-CS039F33B17	Dopamine_byDDC_and_SLC18A2_DRD4	complex:Dopamine_byDDC_and_SLC18A2	simple:P21917		DRD4	TRUE	FALSE	TRUE	curated	FALSE	Ligand-Receptor	Signaling by Serotonin/Dopamine	1.1
CPI-CS01A3157EB	Dopamine_byDDC_and_SLC6A3_DRD4	complex:Dopamine_byDDC_and_SLC6A3	simple:P21917		DRD4	TRUE	FALSE	TRUE	curated	FALSE	Ligand-Receptor	Signaling by Serotonin/Dopamine	1.1
CPI-SS01080B145	TAX1BP3_ADGRB2	simple:O14907	simple:O60241	TAX1BP3	ADGRB2	FALSE	FALSE	TRUE	curated	FALSE	Ligand-Receptor	Signaling by Thromboxane	1.1
CPI-CS07DA64534	SerotoninDopamin_byDDC_HTR3A	complex:SerotoninDopamin_byDDC	simple:P46098		HTR3A	TRUE	FALSE	TRUE	curated	FALSE	Ligand-Receptor	Signaling by Serotonin/Dopamine	1.1
CPI-CS033DE552A	SerotoninDopamin_byDDC_HTR3C	complex:SerotoninDopamin_byDDC	simple:Q8WXA8		HTR3C	TRUE	FALSE	TRUE	curated	FALSE	Ligand-Receptor	Signaling by Serotonin/Dopamine	1.1
CPI-CS0F8F5E52C	SerotoninDopamin_byDDC_HTR3D	complex:SerotoninDopamin_byDDC	simple:Q70Z44		HTR3D	TRUE	FALSE	TRUE	curated	FALSE	Ligand-Receptor	Signaling by Serotonin/Dopamine	1.1
CPI-CS096413347	SerotoninDopamin_byDDC_HTR3E	complex:SerotoninDopamin_byDDC	simple:A5X5Y0		HTR3E	TRUE	FALSE	TRUE	curated	FALSE	Ligand-Receptor	Signaling by Serotonin/Dopamine	1.1
CPI-SS0D08E949F	SLITRK4_OLR1	simple:Q8IW52	simple:P78380	SLITRK4	OLR1	TRUE	FALSE	TRUE	curated	FALSE	Ligand-Receptor	Signaling by SLIT and NTRK-like protein	1.1
CPI-SS027028983	SLIT1_ROBO1	simple:O75093	simple:Q9Y6N7	SLIT1	ROBO1	TRUE	FALSE	TRUE	curated	FALSE	Ligand-Receptor	Signaling by SLIT and NTRK-like protein	1.1
CPI-SS0A932EB77	SLIT2_ROBO1	simple:O94813	simple:Q9Y6N7	SLIT2	ROBO1	TRUE	FALSE	TRUE	curated	FALSE	Ligand-Receptor	Signaling by SLIT and NTRK-like protein	1.1
CPI-SS0D0235DCE	SLIT2_ROBO2	simple:O94813	simple:Q9HCK4	SLIT2	ROBO2	TRUE	FALSE	TRUE	curated	FALSE	Ligand-Receptor	Signaling by SLIT and NTRK-like protein	1.1
CPI-SS06CE0CF64	CORT_SSTR1	simple:O00230	simple:P30872	CORT	SSTR1	TRUE	FALSE	TRUE	curated	FALSE	Ligand-Receptor	Signaling by Somatostatin	1.1
CPI-CS0EA8C2964	SerotoninDopamin_byDDC_HTR3B	complex:SerotoninDopamin_byDDC	simple:O95264		HTR3B	TRUE	FALSE	TRUE	curated	FALSE	Ligand-Receptor	Signaling by Serotonin/Dopamine	1.1
CPI-CS0CBA297C7	Dopamine_byDDC_and_SLC6A3_DRD2	complex:Dopamine_byDDC_and_SLC6A3	simple:P14416		DRD2	TRUE	FALSE	TRUE	curated	FALSE	Ligand-Receptor	Signaling by Serotonin/Dopamine	1.1
CPI-CS0D01AFCC7	ThromboxaneA2_byTBXAS1_TBXA2R	complex:ThromboxaneA2_byTBXAS1	simple:P21731		TBXA2R	TRUE	FALSE	TRUE	curated	FALSE	Ligand-Receptor	Signaling by Thromboxane	1.1
CPI-CS0F34D034A	integrin_aVb1_complex_ADGRE2	complex:integrin_aVb1_complex	simple:Q9UHX3		ADGRE2	FALSE	FALSE	TRUE	curated	TRUE	Ligand-Receptor	Signaling by Integrin	1.1
CPI-SS029C6E8FA	TNFSF15_TNFRSF6B	simple:O95150	simple:O95407	TNFSF15	TNFRSF6B	TRUE	FALSE	FALSE	curated	FALSE	Ligand-Receptor	Signaling by Tumor necrosis factor	1.1
CPI-SS084BE3E4B	LTA_TNFRSF1A	simple:P01374	simple:P19438	LTA	TNFRSF1A	TRUE	FALSE	TRUE	curated	FALSE	Ligand-Receptor	Signaling by Tumor necrosis factor	1.1
CPI-SS04B4619D0	TNF_TNFRSF1A	simple:P01375	simple:P19438	TNF	TNFRSF1A	TRUE	FALSE	TRUE	curated	FALSE	Ligand-Receptor	Signaling by Tumor necrosis factor	1.1
CPI-SS053CE866E	TNFSF10_TNFRSF10C	simple:P50591	simple:O14798	TNFSF10	TNFRSF10C	TRUE	FALSE	TRUE	curated	FALSE	Ligand-Receptor	Signaling by Tumor necrosis factor	1.1
CPI-SS0F83BE97B	TNFSF11_TNFRSF11B	simple:O14788	simple:O00300	TNFSF11	TNFRSF11B	TRUE	TRUE	FALSE	curated	FALSE	Ligand-Receptor	Signaling by Tumor necrosis factor	1.1
CPI-SS0ED2573CA	TNFSF11_TNFRSF11A	simple:O14788	simple:Q9Y6Q6	TNFSF11	TNFRSF11A	TRUE	TRUE	TRUE	curated	FALSE	Ligand-Receptor	Signaling by Tumor necrosis factor	1.1
CPI-SS02EF3E1BA	TNFSF12_TNFRSF12A	simple:O43508	simple:Q9NP84	TNFSF12	TNFRSF12A	TRUE	FALSE	TRUE	curated	FALSE	Ligand-Receptor	Signaling by Tumor necrosis factor	1.1
CPI-SS079DDF890	TNFSF12_TNFRSF25	simple:O43508	simple:Q93038	TNFSF12	TNFRSF25	TRUE	FALSE	TRUE	curated	FALSE	Ligand-Receptor	Signaling by Tumor necrosis factor	1.1
CPI-SS0B0CF0EDF	TNFSF15_TNFRSF25	simple:O95150	simple:Q93038	TNFSF15	TNFRSF25	TRUE	FALSE	TRUE	curated	FALSE	Ligand-Receptor	Signaling by Tumor necrosis factor	1.1
CPI-SS06BA9088E	TNFSF13_TNFRSF13B	simple:O75888	simple:O14836	TNFSF13	TNFRSF13B	TRUE	FALSE	TRUE	curated	FALSE	Ligand-Receptor	Signaling by Tumor necrosis factor	1.1
CPI-SS07FEEF0C3	TNFSF13B_TNFRSF13B	simple:Q9Y275	simple:O14836	TNFSF13B	TNFRSF13B	TRUE	FALSE	TRUE	curated	FALSE	Ligand-Receptor	Signaling by Tumor necrosis factor	1.1
CPI-SS0B89DD8C1	TNFSF13_TNFRSF17	simple:O75888	simple:Q02223	TNFSF13	TNFRSF17	TRUE	FALSE	TRUE	curated	FALSE	Ligand-Receptor	Signaling by Tumor necrosis factor	1.1
CPI-SS018FE2F97	TNFSF13B_TNFRSF17	simple:Q9Y275	simple:Q02223	TNFSF13B	TNFRSF17	TRUE	FALSE	TRUE	curated	FALSE	Ligand-Receptor	Signaling by Tumor necrosis factor	1.1
CPI-SS0247B3C14	TNFSF13B_TNFRSF13C	simple:Q9Y275	simple:Q96RJ3	TNFSF13B	TNFRSF13C	TRUE	FALSE	TRUE	curated	FALSE	Ligand-Receptor	Signaling by Tumor necrosis factor	1.1
CPI-SS0FF51A757	TNFSF18_TNFRSF18	simple:Q9UNG2	simple:Q9Y5U5	TNFSF18	TNFRSF18	TRUE	FALSE	TRUE	curated	FALSE	Ligand-Receptor	Signaling by Tumor necrosis factor	1.1
CPI-SS04456F441	TNFSF4_TNFRSF4	simple:P23510	simple:P43489	TNFSF4	TNFRSF4	FALSE	FALSE	TRUE	curated	FALSE	Ligand-Receptor	Signaling by Tumor necrosis factor	1.1
CPI-SS084306E19	TNFSF8_TNFRSF8	simple:P32971	simple:P28908	TNFSF8	TNFRSF8	FALSE	FALSE	TRUE	curated	FALSE	Ligand-Receptor	Signaling by Tumor necrosis factor	1.1
CPI-SS0B9DC75DD	TNFSF14_TNFRSF6B	simple:O43557	simple:O95407	TNFSF14	TNFRSF6B	TRUE	FALSE	FALSE	curated	FALSE	Ligand-Receptor	Signaling by Tumor necrosis factor	1.1
CPI-SS0943099D6	FASLG_TNFRSF6B	simple:P48023	simple:O95407	FASLG	TNFRSF6B	TRUE	FALSE	FALSE	curated	FALSE	Ligand-Receptor	Signaling by Tumor necrosis factor	1.1
CPI-SS0D168412F	FASLG_FAS	simple:P48023	simple:P25445	FASLG	FAS	TRUE	FALSE	TRUE	curated	FALSE	Ligand-Receptor	Signaling by Tumor necrosis factor	1.1
CPI-SS019C98396	TNFSF14_TNFRSF14	simple:O43557	simple:Q92956	TNFSF14	TNFRSF14	TRUE	FALSE	TRUE	curated	FALSE	Ligand-Receptor	Signaling by Tumor necrosis factor	1.1
CPI-CS079C9111D	integrin_aVb3_complex_ADGRE2	complex:integrin_aVb3_complex	simple:Q9UHX3		ADGRE2	FALSE	FALSE	TRUE	curated	TRUE	Ligand-Receptor	Signaling by Integrin	1.1
CPI-SS0A6D0C1BA	TF_TFR2	simple:P02787	simple:Q9UP52	TF	TFR2	TRUE	FALSE	TRUE	curated	FALSE	Ligand-Receptor	Signaling by Transferrin	1.1
CPI-SS0E0098222	TF_TFRC	simple:P02787	simple:P02786	TF	TFRC	TRUE	FALSE	TRUE	curated	FALSE	Ligand-Receptor	Signaling by Transferrin	1.1
CPI-SS0FF0C7449	HFE_TFRC	simple:Q30201	simple:P02786	HFE	TFRC	TRUE	FALSE	TRUE	curated	FALSE	Ligand-Receptor		1.1
CPI-SC01AADFEB3	TGFB1_TGFbeta_receptor2	simple:P01137	complex:TGFbeta_receptor2	TGFB1		TRUE	FALSE	TRUE	curated	FALSE	Ligand-Receptor	Signaling by Transforming growth factor	1.1
CPI-SC074D3FFBC	TGFB3_TGFbeta_receptor2	simple:P10600	complex:TGFbeta_receptor2	TGFB3		TRUE	FALSE	TRUE	curated	FALSE	Ligand-Receptor	Signaling by Transforming growth factor	1.1
CPI-SC0DABCC4B5	TGFB1_TGFbeta_receptor1	simple:P01137	complex:TGFbeta_receptor1	TGFB1		TRUE	FALSE	TRUE	curated	FALSE	Ligand-Receptor	Signaling by Transforming growth factor	1.1
CPI-SC051FC855D	TGFB3_TGFbeta_receptor1	simple:P10600	complex:TGFbeta_receptor1	TGFB3		TRUE	FALSE	TRUE	curated	FALSE	Ligand-Receptor	Signaling by Transforming growth factor	1.1
CPI-SS0F0492F71	THY1_ADGRE2	simple:P04216	simple:Q9UHX3	THY1	ADGRE2	FALSE	FALSE	TRUE	curated	FALSE	Adhesion-Adhesion	Adhesion by antigen THY1	1.1
CPI-SS085EE60B1	TGFB1_TGFBR3	simple:P01137	simple:Q03167	TGFB1	TGFBR3	TRUE	FALSE	TRUE	curated	FALSE	Ligand-Receptor	Signaling by Transforming growth factor	1.1
CPI-SS0D62FB89C	FGFR4_TGFBR3	simple:P22455	simple:Q03167	FGFR4	TGFBR3	TRUE	TRUE	TRUE	curated	FALSE	Receptor-Receptor		1.1
CPI-SC0202406F0	TGFB3_integrin_aVb8_complex	simple:P10600	complex:integrin_aVb8_complex	TGFB3		TRUE	FALSE	FALSE	curated	TRUE	Ligand-Receptor	Signaling by Transforming growth factor	1.1
CPI-CS05092CCAC	Triiodothyronine_byDIO3_THRA	complex:Triiodothyronine_byDIO3	simple:P10827		THRA	TRUE	FALSE	TRUE	curated	FALSE	Ligand-Receptor	Signaling by Triiodothyronine	1.1
CPI-CS0C2BD6C6B	Triiodothyronine_byDIO3_THRB	complex:Triiodothyronine_byDIO3	simple:P10828		THRB	TRUE	FALSE	FALSE	curated	FALSE	Ligand-Receptor	Signaling by Triiodothyronine	1.1
CPI-CS0245870E9	Lthyroxine_byTPO_THRB	complex:Lthyroxine_byTPO	simple:P10828		THRB	TRUE	FALSE	FALSE	curated	FALSE	Ligand-Receptor		1.1
CPI-SS08330207B	BTLA_TNFRSF14	simple:Q7Z6A9	simple:Q92956	BTLA	TNFRSF14	FALSE	TRUE	TRUE	curated	FALSE	Ligand-Receptor	Signaling by Tumor necrosis factor	1.1
CPI-SS0879B8E95	CD160_TNFRSF14	simple:O95971	simple:Q92956	CD160	TNFRSF14	FALSE	TRUE	TRUE	curated	FALSE	Adhesion-Adhesion	Signaling by Tumor necrosis factor	1.1
CPI-SS0110361CB	LTA_TNFRSF14	simple:P01374	simple:Q92956	LTA	TNFRSF14	TRUE	FALSE	TRUE	curated	FALSE	Ligand-Receptor	Signaling by Tumor necrosis factor	1.1
CPI-SS0D46E2B45	TGFB3_TGFBR3	simple:P10600	simple:Q03167	TGFB3	TGFBR3	TRUE	FALSE	TRUE	curated	FALSE	Ligand-Receptor	Signaling by Transforming growth factor	1.1
CPI-SS0431D2256	TNFSF9_TNFRSF9	simple:P41273	simple:Q07011	TNFSF9	TNFRSF9	TRUE	FALSE	TRUE	curated	FALSE	Ligand-Receptor	Signaling by Tumor necrosis factor	1.1
CPI-CS0795A8A7A	Dopamine_byDDC_and_SLC18A2_DRD2	complex:Dopamine_byDDC_and_SLC18A2	simple:P14416		DRD2	TRUE	FALSE	TRUE	curated	FALSE	Ligand-Receptor	Signaling by Serotonin/Dopamine	1.1
CPI-CS075E4969A	SerotoninDopamin_byDDC_DRD2	complex:SerotoninDopamin_byDDC	simple:P14416		DRD2	TRUE	FALSE	TRUE	curated	FALSE	Ligand-Receptor	Signaling by Serotonin/Dopamine	1.1
CPI-CS0B7FF1D20	SerotoninDopamin_byDDC_HTR1F	complex:SerotoninDopamin_byDDC	simple:P30939		HTR1F	TRUE	FALSE	TRUE	curated	FALSE	Ligand-Receptor	Signaling by Serotonin/Dopamine	1.1
CPI-CS0124AABB1	5-HT_byTPH1_and_SLC18A1_HTR2A	complex:5-HT_byTPH1_and_SLC18A1	simple:P28223		HTR2A	TRUE	FALSE	TRUE	curated	FALSE	Ligand-Receptor	Signaling by Serotonin	1.1
CPI-CS00BD98DE0	5-HT_byTPH2_and_SLC18A1_HTR2A	complex:5-HT_byTPH2_and_SLC18A1	simple:P28223		HTR2A	TRUE	FALSE	TRUE	curated	FALSE	Ligand-Receptor	Signaling by Serotonin	1.1
CPI-CS0D82F92E9	5-HT_byTPH1_and_SLC18A2_HTR2A	complex:5-HT_byTPH1_and_SLC18A2	simple:P28223		HTR2A	TRUE	FALSE	TRUE	curated	FALSE	Ligand-Receptor	Signaling by Serotonin	1.1
CPI-CS0F3B46E17	5-HT_byTPH2_and_SLC18A2_HTR2A	complex:5-HT_byTPH2_and_SLC18A2	simple:P28223		HTR2A	TRUE	FALSE	TRUE	curated	FALSE	Ligand-Receptor	Signaling by Serotonin	1.1
CPI-CS0CA60CF5D	5-HT_byTPH1_and_SLC6A4_HTR2A	complex:5-HT_byTPH1_and_SLC6A4	simple:P28223		HTR2A	TRUE	FALSE	TRUE	curated	FALSE	Ligand-Receptor	Signaling by Serotonin	1.1
CPI-CS048019E82	5-HT_byTPH2_and_SLC6A4_HTR2A	complex:5-HT_byTPH2_and_SLC6A4	simple:P28223		HTR2A	TRUE	FALSE	TRUE	curated	FALSE	Ligand-Receptor	Signaling by Serotonin	1.1
CPI-CS08B8EB95C	SerotoninDopamin_byDDC_HTR2A	complex:SerotoninDopamin_byDDC	simple:P28223		HTR2A	TRUE	FALSE	TRUE	curated	FALSE	Ligand-Receptor	Signaling by Serotonin/Dopamine	1.1
CPI-CS0E217D222	5-HT_byTPH1_and_SLC18A1_HTR2B	complex:5-HT_byTPH1_and_SLC18A1	simple:P41595		HTR2B	TRUE	FALSE	TRUE	curated	FALSE	Ligand-Receptor	Signaling by Serotonin	1.1
CPI-CS074DE2005	5-HT_byTPH2_and_SLC18A1_HTR2B	complex:5-HT_byTPH2_and_SLC18A1	simple:P41595		HTR2B	TRUE	FALSE	TRUE	curated	FALSE	Ligand-Receptor	Signaling by Serotonin	1.1
CPI-CS09463D22E	5-HT_byTPH1_and_SLC18A2_HTR2B	complex:5-HT_byTPH1_and_SLC18A2	simple:P41595		HTR2B	TRUE	FALSE	TRUE	curated	FALSE	Ligand-Receptor	Signaling by Serotonin	1.1
CPI-CS08A9A272D	5-HT_byTPH2_and_SLC18A2_HTR2B	complex:5-HT_byTPH2_and_SLC18A2	simple:P41595		HTR2B	TRUE	FALSE	TRUE	curated	FALSE	Ligand-Receptor	Signaling by Serotonin	1.1
CPI-CS07C928856	5-HT_byTPH1_and_SLC6A4_HTR2B	complex:5-HT_byTPH1_and_SLC6A4	simple:P41595		HTR2B	TRUE	FALSE	TRUE	curated	FALSE	Ligand-Receptor	Signaling by Serotonin	1.1
CPI-CS0DB983DDE	5-HT_byTPH2_and_SLC6A4_HTR2B	complex:5-HT_byTPH2_and_SLC6A4	simple:P41595		HTR2B	TRUE	FALSE	TRUE	curated	FALSE	Ligand-Receptor	Signaling by Serotonin	1.1
CPI-CS0DF5F733F	SerotoninDopamin_byDDC_HTR2B	complex:SerotoninDopamin_byDDC	simple:P41595		HTR2B	TRUE	FALSE	TRUE	curated	FALSE	Ligand-Receptor	Signaling by Serotonin/Dopamine	1.1
CPI-CS0B361C48F	5-HT_byTPH1_and_SLC18A1_HTR2C	complex:5-HT_byTPH1_and_SLC18A1	simple:P28335		HTR2C	TRUE	FALSE	TRUE	curated	FALSE	Ligand-Receptor	Signaling by Serotonin	1.1
CPI-CS0DA387E54	5-HT_byTPH2_and_SLC18A1_HTR2C	complex:5-HT_byTPH2_and_SLC18A1	simple:P28335		HTR2C	TRUE	FALSE	TRUE	curated	FALSE	Ligand-Receptor	Signaling by Serotonin	1.1
CPI-CS01EA98FFF	5-HT_byTPH2_and_SLC6A4_HTR1F	complex:5-HT_byTPH2_and_SLC6A4	simple:P30939		HTR1F	TRUE	FALSE	TRUE	curated	FALSE	Ligand-Receptor	Signaling by Serotonin	1.1
CPI-CS00F1C7E51	5-HT_byTPH1_and_SLC6A4_HTR1F	complex:5-HT_byTPH1_and_SLC6A4	simple:P30939		HTR1F	TRUE	FALSE	TRUE	curated	FALSE	Ligand-Receptor	Signaling by Serotonin	1.1
CPI-CS0BAEBE4DB	5-HT_byTPH2_and_SLC18A2_HTR1F	complex:5-HT_byTPH2_and_SLC18A2	simple:P30939		HTR1F	TRUE	FALSE	TRUE	curated	FALSE	Ligand-Receptor	Signaling by Serotonin	1.1
CPI-CS0B5EFDF87	5-HT_byTPH1_and_SLC18A2_HTR1F	complex:5-HT_byTPH1_and_SLC18A2	simple:P30939		HTR1F	TRUE	FALSE	TRUE	curated	FALSE	Ligand-Receptor	Signaling by Serotonin	1.1
CPI-SC0E3C606DB	SEMA6D_PlexinA1_complex2	simple:Q8NFY4	complex:PlexinA1_complex2	SEMA6D		FALSE	FALSE	TRUE	curated	FALSE	Ligand-Receptor	Signaling by Semaphorin	1.1
CPI-SS0EBDDDF8A	SEMA7A_PLXNC1	simple:O75326	simple:O60486	SEMA7A	PLXNC1	FALSE	FALSE	TRUE	curated	FALSE	Ligand-Receptor	Signaling by Semaphorin	1.1
CPI-CS07ED33273	5-HT_byTPH1_and_SLC18A1_HTR1D	complex:5-HT_byTPH1_and_SLC18A1	simple:P28221		HTR1D	TRUE	FALSE	TRUE	curated	FALSE	Ligand-Receptor	Signaling by Serotonin	1.1
CPI-CS04A77F5F0	5-HT_byTPH2_and_SLC18A1_HTR1D	complex:5-HT_byTPH2_and_SLC18A1	simple:P28221		HTR1D	TRUE	FALSE	TRUE	curated	FALSE	Ligand-Receptor	Signaling by Serotonin	1.1
CPI-CS0ABF585EC	5-HT_byTPH1_and_SLC18A2_HTR1D	complex:5-HT_byTPH1_and_SLC18A2	simple:P28221		HTR1D	TRUE	FALSE	TRUE	curated	FALSE	Ligand-Receptor	Signaling by Serotonin	1.1
CPI-CS0CB4D5AA2	5-HT_byTPH2_and_SLC18A2_HTR1D	complex:5-HT_byTPH2_and_SLC18A2	simple:P28221		HTR1D	TRUE	FALSE	TRUE	curated	FALSE	Ligand-Receptor	Signaling by Serotonin	1.1
CPI-CS08A73BA72	5-HT_byTPH1_and_SLC6A4_HTR1D	complex:5-HT_byTPH1_and_SLC6A4	simple:P28221		HTR1D	TRUE	FALSE	TRUE	curated	FALSE	Ligand-Receptor	Signaling by Serotonin	1.1
CPI-CS004966156	5-HT_byTPH2_and_SLC6A4_HTR1D	complex:5-HT_byTPH2_and_SLC6A4	simple:P28221		HTR1D	TRUE	FALSE	TRUE	curated	FALSE	Ligand-Receptor	Signaling by Serotonin	1.1
CPI-CS0FBE83390	5-HT_byTPH1_and_SLC18A2_HTR2C	complex:5-HT_byTPH1_and_SLC18A2	simple:P28335		HTR2C	TRUE	FALSE	TRUE	curated	FALSE	Ligand-Receptor	Signaling by Serotonin	1.1
CPI-CS0654BA8D3	SerotoninDopamin_byDDC_HTR1D	complex:SerotoninDopamin_byDDC	simple:P28221		HTR1D	TRUE	FALSE	TRUE	curated	FALSE	Ligand-Receptor	Signaling by Serotonin/Dopamine	1.1
CPI-CS0F0B490F5	5-HT_byTPH2_and_SLC18A1_HTR1E	complex:5-HT_byTPH2_and_SLC18A1	simple:P28566		HTR1E	TRUE	FALSE	TRUE	curated	FALSE	Ligand-Receptor	Signaling by Serotonin	1.1
CPI-CS05FD872B4	5-HT_byTPH1_and_SLC18A2_HTR1E	complex:5-HT_byTPH1_and_SLC18A2	simple:P28566		HTR1E	TRUE	FALSE	TRUE	curated	FALSE	Ligand-Receptor	Signaling by Serotonin	1.1
CPI-CC0699D36D3	Glutamate_byGLS_and_SLC1A1_Glutamate_Kainate_3_5_complex	complex:Glutamate_byGLS_and_SLC1A1	complex:Glutamate_Kainate_3_5_complex			TRUE	FALSE	TRUE	curated	FALSE	Ligand-Receptor	Signaling by Glutamate	1.1
CPI-CS00699E9D6	5-HT_byTPH1_and_SLC6A4_HTR1E	complex:5-HT_byTPH1_and_SLC6A4	simple:P28566		HTR1E	TRUE	FALSE	TRUE	curated	FALSE	Ligand-Receptor	Signaling by Serotonin	1.1
CPI-CS0B31D535F	5-HT_byTPH2_and_SLC6A4_HTR1E	complex:5-HT_byTPH2_and_SLC6A4	simple:P28566		HTR1E	TRUE	FALSE	TRUE	curated	FALSE	Ligand-Receptor	Signaling by Serotonin	1.1
CPI-CS03C4A5CCC	SerotoninDopamin_byDDC_HTR1E	complex:SerotoninDopamin_byDDC	simple:P28566		HTR1E	TRUE	FALSE	TRUE	curated	FALSE	Ligand-Receptor	Signaling by Serotonin/Dopamine	1.1
CPI-CS07F93AAE6	5-HT_byTPH1_and_SLC18A1_HTR1F	complex:5-HT_byTPH1_and_SLC18A1	simple:P30939		HTR1F	TRUE	FALSE	TRUE	curated	FALSE	Ligand-Receptor	Signaling by Serotonin	1.1
CPI-CS0A104FEB3	5-HT_byTPH2_and_SLC18A1_HTR1F	complex:5-HT_byTPH2_and_SLC18A1	simple:P30939		HTR1F	TRUE	FALSE	TRUE	curated	FALSE	Ligand-Receptor	Signaling by Serotonin	1.1
CPI-CS0D479EE58	5-HT_byTPH1_and_SLC18A1_HTR1E	complex:5-HT_byTPH1_and_SLC18A1	simple:P28566		HTR1E	TRUE	FALSE	TRUE	curated	FALSE	Ligand-Receptor	Signaling by Serotonin	1.1
CPI-CS07EDF2E81	Dopamine_byDDC_and_SLC18A1_DRD2	complex:Dopamine_byDDC_and_SLC18A1	simple:P14416		DRD2	TRUE	FALSE	TRUE	curated	FALSE	Ligand-Receptor	Signaling by Serotonin/Dopamine	1.1
CPI-CS0C605AFB6	5-HT_byTPH2_and_SLC18A2_HTR2C	complex:5-HT_byTPH2_and_SLC18A2	simple:P28335		HTR2C	TRUE	FALSE	TRUE	curated	FALSE	Ligand-Receptor	Signaling by Serotonin	1.1
CPI-CS0470204FB	5-HT_byTPH2_and_SLC6A4_HTR2C	complex:5-HT_byTPH2_and_SLC6A4	simple:P28335		HTR2C	TRUE	FALSE	TRUE	curated	FALSE	Ligand-Receptor	Signaling by Serotonin	1.1
CPI-CS0CD8CD69F	5-HT_byTPH2_and_SLC18A1_HTR6	complex:5-HT_byTPH2_and_SLC18A1	simple:P50406		HTR6	TRUE	FALSE	TRUE	curated	FALSE	Ligand-Receptor	Signaling by Serotonin	1.1
CPI-CS08693CE9D	5-HT_byTPH1_and_SLC18A2_HTR6	complex:5-HT_byTPH1_and_SLC18A2	simple:P50406		HTR6	TRUE	FALSE	TRUE	curated	FALSE	Ligand-Receptor	Signaling by Serotonin	1.1
CPI-CS0127C534E	5-HT_byTPH2_and_SLC18A2_HTR6	complex:5-HT_byTPH2_and_SLC18A2	simple:P50406		HTR6	TRUE	FALSE	TRUE	curated	FALSE	Ligand-Receptor	Signaling by Serotonin	1.1
CPI-CS0E1FA61C2	5-HT_byTPH1_and_SLC6A4_HTR6	complex:5-HT_byTPH1_and_SLC6A4	simple:P50406		HTR6	TRUE	FALSE	TRUE	curated	FALSE	Ligand-Receptor	Signaling by Serotonin	1.1
CPI-CS0A8304090	5-HT_byTPH2_and_SLC6A4_HTR6	complex:5-HT_byTPH2_and_SLC6A4	simple:P50406		HTR6	TRUE	FALSE	TRUE	curated	FALSE	Ligand-Receptor	Signaling by Serotonin	1.1
CPI-CS0B2FF628F	SerotoninDopamin_byDDC_HTR6	complex:SerotoninDopamin_byDDC	simple:P50406		HTR6	TRUE	FALSE	TRUE	curated	FALSE	Ligand-Receptor	Signaling by Serotonin/Dopamine	1.1
CPI-CS0F1FE8541	5-HT_byTPH1_and_SLC18A1_HTR7	complex:5-HT_byTPH1_and_SLC18A1	simple:P34969		HTR7	TRUE	FALSE	TRUE	curated	FALSE	Ligand-Receptor	Signaling by Serotonin	1.1
CPI-CS05EB7549F	5-HT_byTPH2_and_SLC18A1_HTR7	complex:5-HT_byTPH2_and_SLC18A1	simple:P34969		HTR7	TRUE	FALSE	TRUE	curated	FALSE	Ligand-Receptor	Signaling by Serotonin	1.1
CPI-CS059692236	5-HT_byTPH1_and_SLC18A2_HTR7	complex:5-HT_byTPH1_and_SLC18A2	simple:P34969		HTR7	TRUE	FALSE	TRUE	curated	FALSE	Ligand-Receptor	Signaling by Serotonin	1.1
CPI-CS0778BF832	5-HT_byTPH2_and_SLC18A2_HTR7	complex:5-HT_byTPH2_and_SLC18A2	simple:P34969		HTR7	TRUE	FALSE	TRUE	curated	FALSE	Ligand-Receptor	Signaling by Serotonin	1.1
CPI-CS091CE4B74	5-HT_byTPH1_and_SLC6A4_HTR7	complex:5-HT_byTPH1_and_SLC6A4	simple:P34969		HTR7	TRUE	FALSE	TRUE	curated	FALSE	Ligand-Receptor	Signaling by Serotonin	1.1
CPI-CS08EFEF89B	5-HT_byTPH2_and_SLC6A4_HTR7	complex:5-HT_byTPH2_and_SLC6A4	simple:P34969		HTR7	TRUE	FALSE	TRUE	curated	FALSE	Ligand-Receptor	Signaling by Serotonin	1.1
CPI-CS062F16E86	SerotoninDopamin_byDDC_HTR7	complex:SerotoninDopamin_byDDC	simple:P34969		HTR7	TRUE	FALSE	TRUE	curated	FALSE	Ligand-Receptor	Signaling by Serotonin/Dopamine	1.1
CPI-CS0AB91708D	SerotoninDopamin_byDDC_DRD1	complex:SerotoninDopamin_byDDC	simple:P21728		DRD1	TRUE	FALSE	TRUE	curated	FALSE	Ligand-Receptor	Signaling by Serotonin/Dopamine	1.1
CPI-CS05C6641C3	Dopamine_byDDC_and_SLC18A1_DRD1	complex:Dopamine_byDDC_and_SLC18A1	simple:P21728		DRD1	TRUE	FALSE	TRUE	curated	FALSE	Ligand-Receptor	Signaling by Serotonin/Dopamine	1.1
CPI-CS04B5BF177	Dopamine_byDDC_and_SLC18A2_DRD1	complex:Dopamine_byDDC_and_SLC18A2	simple:P21728		DRD1	TRUE	FALSE	TRUE	curated	FALSE	Ligand-Receptor	Signaling by Serotonin/Dopamine	1.1
CPI-CS09E4953BB	Dopamine_byDDC_and_SLC6A3_DRD1	complex:Dopamine_byDDC_and_SLC6A3	simple:P21728		DRD1	TRUE	FALSE	TRUE	curated	FALSE	Ligand-Receptor	Signaling by Serotonin/Dopamine	1.1
CPI-CS015ABE3B7	5-HT_byTPH1_and_SLC18A1_HTR6	complex:5-HT_byTPH1_and_SLC18A1	simple:P50406		HTR6	TRUE	FALSE	TRUE	curated	FALSE	Ligand-Receptor	Signaling by Serotonin	1.1
CPI-CS008E4E6F9	SerotoninDopamin_byDDC_HTR5A	complex:SerotoninDopamin_byDDC	simple:P47898		HTR5A	TRUE	FALSE	TRUE	curated	FALSE	Ligand-Receptor	Signaling by Serotonin/Dopamine	1.1
CPI-CS073E2DB34	5-HT_byTPH2_and_SLC6A4_HTR5A	complex:5-HT_byTPH2_and_SLC6A4	simple:P47898		HTR5A	TRUE	FALSE	TRUE	curated	FALSE	Ligand-Receptor	Signaling by Serotonin	1.1
CPI-CS0C940A01C	5-HT_byTPH1_and_SLC6A4_HTR5A	complex:5-HT_byTPH1_and_SLC6A4	simple:P47898		HTR5A	TRUE	FALSE	TRUE	curated	FALSE	Ligand-Receptor	Signaling by Serotonin	1.1
CPI-CS029E9BA69	SerotoninDopamin_byDDC_HTR2C	complex:SerotoninDopamin_byDDC	simple:P28335		HTR2C	TRUE	FALSE	TRUE	curated	FALSE	Ligand-Receptor	Signaling by Serotonin/Dopamine	1.1
CPI-CC05FBC3704	5-HT_byTPH1_and_SLC18A1_5HTR3_complex	complex:5-HT_byTPH1_and_SLC18A1	complex:5HTR3_complex			TRUE	FALSE	TRUE	curated	FALSE	Ligand-Receptor	Signaling by Serotonin	1.1
CPI-CC0A803E68B	5-HT_byTPH2_and_SLC18A1_5HTR3_complex	complex:5-HT_byTPH2_and_SLC18A1	complex:5HTR3_complex			TRUE	FALSE	TRUE	curated	FALSE	Ligand-Receptor	Signaling by Serotonin	1.1
CPI-CC05A3A561B	5-HT_byTPH1_and_SLC18A2_5HTR3_complex	complex:5-HT_byTPH1_and_SLC18A2	complex:5HTR3_complex			TRUE	FALSE	TRUE	curated	FALSE	Ligand-Receptor	Signaling by Serotonin	1.1
CPI-CC04B128599	5-HT_byTPH2_and_SLC18A2_5HTR3_complex	complex:5-HT_byTPH2_and_SLC18A2	complex:5HTR3_complex			TRUE	FALSE	TRUE	curated	FALSE	Ligand-Receptor	Signaling by Serotonin	1.1
CPI-CC0859F6623	5-HT_byTPH1_and_SLC6A4_5HTR3_complex	complex:5-HT_byTPH1_and_SLC6A4	complex:5HTR3_complex			TRUE	FALSE	TRUE	curated	FALSE	Ligand-Receptor	Signaling by Serotonin	1.1
CPI-CC0CC5AE42D	5-HT_byTPH2_and_SLC6A4_5HTR3_complex	complex:5-HT_byTPH2_and_SLC6A4	complex:5HTR3_complex			TRUE	FALSE	TRUE	curated	FALSE	Ligand-Receptor	Signaling by Serotonin	1.1
CPI-CS00A17284C	5-HT_byTPH1_and_SLC18A1_HTR4	complex:5-HT_byTPH1_and_SLC18A1	simple:Q13639		HTR4	TRUE	FALSE	TRUE	curated	FALSE	Ligand-Receptor	Signaling by Serotonin	1.1
CPI-CS0D12BDF23	5-HT_byTPH1_and_SLC6A4_HTR2C	complex:5-HT_byTPH1_and_SLC6A4	simple:P28335		HTR2C	TRUE	FALSE	TRUE	curated	FALSE	Ligand-Receptor	Signaling by Serotonin	1.1
CPI-CS09068835B	5-HT_byTPH2_and_SLC18A1_HTR4	complex:5-HT_byTPH2_and_SLC18A1	simple:Q13639		HTR4	TRUE	FALSE	TRUE	curated	FALSE	Ligand-Receptor	Signaling by Serotonin	1.1
CPI-CS0233F2354	5-HT_byTPH2_and_SLC18A2_HTR4	complex:5-HT_byTPH2_and_SLC18A2	simple:Q13639		HTR4	TRUE	FALSE	TRUE	curated	FALSE	Ligand-Receptor	Signaling by Serotonin	1.1
CPI-CS07C8BD0AD	5-HT_byTPH1_and_SLC6A4_HTR4	complex:5-HT_byTPH1_and_SLC6A4	simple:Q13639		HTR4	TRUE	FALSE	TRUE	curated	FALSE	Ligand-Receptor	Signaling by Serotonin	1.1
CPI-CS0DC68F1EA	5-HT_byTPH2_and_SLC6A4_HTR4	complex:5-HT_byTPH2_and_SLC6A4	simple:Q13639		HTR4	TRUE	FALSE	TRUE	curated	FALSE	Ligand-Receptor	Signaling by Serotonin	1.1
CPI-CS07508694A	SerotoninDopamin_byDDC_HTR4	complex:SerotoninDopamin_byDDC	simple:Q13639		HTR4	TRUE	FALSE	TRUE	curated	FALSE	Ligand-Receptor	Signaling by Serotonin/Dopamine	1.1
CPI-CS0A3252712	5-HT_byTPH1_and_SLC18A1_HTR5A	complex:5-HT_byTPH1_and_SLC18A1	simple:P47898		HTR5A	TRUE	FALSE	TRUE	curated	FALSE	Ligand-Receptor	Signaling by Serotonin	1.1
CPI-CS03FD72BE3	5-HT_byTPH2_and_SLC18A1_HTR5A	complex:5-HT_byTPH2_and_SLC18A1	simple:P47898		HTR5A	TRUE	FALSE	TRUE	curated	FALSE	Ligand-Receptor	Signaling by Serotonin	1.1
CPI-CS049727103	5-HT_byTPH1_and_SLC18A2_HTR5A	complex:5-HT_byTPH1_and_SLC18A2	simple:P47898		HTR5A	TRUE	FALSE	TRUE	curated	FALSE	Ligand-Receptor	Signaling by Serotonin	1.1
CPI-CS031EF306F	5-HT_byTPH2_and_SLC18A2_HTR5A	complex:5-HT_byTPH2_and_SLC18A2	simple:P47898		HTR5A	TRUE	FALSE	TRUE	curated	FALSE	Ligand-Receptor	Signaling by Serotonin	1.1
CPI-CS00CB2214E	5-HT_byTPH1_and_SLC18A2_HTR4	complex:5-HT_byTPH1_and_SLC18A2	simple:Q13639		HTR4	TRUE	FALSE	TRUE	curated	FALSE	Ligand-Receptor	Signaling by Serotonin	1.1
CPI-SS0C03F7CDC	VEGFA_KDR	simple:P15692	simple:P35968	VEGFA	KDR	TRUE	FALSE	TRUE	curated	FALSE	Ligand-Receptor	Signaling by Vascular endothelial growth factor	1.1
CPI-SS0EC8C81E0	VEGFC_KDR	simple:P49767	simple:P35968	VEGFC	KDR	TRUE	FALSE	TRUE	curated	FALSE	Ligand-Receptor	Signaling by Vascular endothelial growth factor	1.1
CPI-SS0EBA5A4D8	VEGFD_KDR	simple:O43915	simple:P35968	VEGFD	KDR	TRUE	FALSE	TRUE	curated	FALSE	Ligand-Receptor	Signaling by Vascular endothelial growth factor	1.1
CPI-SC074888BE6	WNT16_FZD2_LRP6	simple:Q9UBV4	complex:FZD2_LRP6	WNT16		TRUE	FALSE	FALSE	curated	FALSE	Ligand-Receptor	Signaling by WNT	1.1
CPI-SC08DE61392	WNT2_FZD2_LRP6	simple:P09544	complex:FZD2_LRP6	WNT2		TRUE	FALSE	FALSE	curated	FALSE	Ligand-Receptor	Signaling by WNT	1.1
CPI-SC058678C1B	WNT2B_FZD2_LRP6	simple:Q93097	complex:FZD2_LRP6	WNT2B		TRUE	FALSE	FALSE	curated	FALSE	Ligand-Receptor	Signaling by WNT	1.1
CPI-SC0EBBD9B59	WNT3_FZD2_LRP6	simple:P56703	complex:FZD2_LRP6	WNT3		TRUE	FALSE	FALSE	curated	FALSE	Ligand-Receptor	Signaling by WNT	1.1
CPI-SC080C0C5A2	WNT3A_FZD2_LRP6	simple:P56704	complex:FZD2_LRP6	WNT3A		TRUE	FALSE	FALSE	curated	FALSE	Ligand-Receptor	Signaling by WNT	1.1
CPI-SC0245AE3FF	WNT4_FZD2_LRP6	simple:P56705	complex:FZD2_LRP6	WNT4		TRUE	FALSE	FALSE	curated	FALSE	Ligand-Receptor	Signaling by WNT	1.1
CPI-SC07D1540F8	WNT5A_FZD2_LRP6	simple:P41221	complex:FZD2_LRP6	WNT5A		TRUE	FALSE	FALSE	curated	FALSE	Ligand-Receptor	Signaling by WNT	1.1
CPI-SC066B2A89A	WNT5B_FZD2_LRP6	simple:Q9H1J7	complex:FZD2_LRP6	WNT5B		TRUE	FALSE	FALSE	curated	FALSE	Ligand-Receptor	Signaling by WNT	1.1
CPI-SC09D51C7BF	WNT6_FZD2_LRP6	simple:Q9Y6F9	complex:FZD2_LRP6	WNT6		TRUE	FALSE	FALSE	curated	FALSE	Ligand-Receptor	Signaling by WNT	1.1
CPI-SC069D8A1BA	WNT7A_FZD2_LRP6	simple:O00755	complex:FZD2_LRP6	WNT7A		TRUE	FALSE	FALSE	curated	FALSE	Ligand-Receptor	Signaling by WNT	1.1
CPI-SC042468412	WNT7B_FZD2_LRP6	simple:P56706	complex:FZD2_LRP6	WNT7B		TRUE	FALSE	FALSE	curated	FALSE	Ligand-Receptor	Signaling by WNT	1.1
CPI-SC052157D7B	WNT8A_FZD2_LRP6	simple:Q9H1J5	complex:FZD2_LRP6	WNT8A		TRUE	FALSE	FALSE	curated	FALSE	Ligand-Receptor	Signaling by WNT	1.1
CPI-SC0D0D2D930	WNT8B_FZD2_LRP6	simple:Q93098	complex:FZD2_LRP6	WNT8B		TRUE	FALSE	FALSE	curated	FALSE	Ligand-Receptor	Signaling by WNT	1.1
CPI-SC0486FECAB	WNT9A_FZD2_LRP6	simple:O14904	complex:FZD2_LRP6	WNT9A		TRUE	FALSE	FALSE	curated	FALSE	Ligand-Receptor	Signaling by WNT	1.1
CPI-SC045BF427E	WNT9B_FZD2_LRP6	simple:O14905	complex:FZD2_LRP6	WNT9B		TRUE	FALSE	FALSE	curated	FALSE	Ligand-Receptor	Signaling by WNT	1.1
CPI-SC0EFF2AFBD	WNT1_FZD3_LRP5	simple:P04628	complex:FZD3_LRP5	WNT1		TRUE	FALSE	FALSE	curated	FALSE	Ligand-Receptor	Signaling by WNT	1.1
CPI-SC044BB9279	WNT11_FZD3_LRP5	simple:O96014	complex:FZD3_LRP5	WNT11		TRUE	FALSE	FALSE	curated	FALSE	Ligand-Receptor	Signaling by WNT	1.1
CPI-SC054FD289E	WNT11_FZD2_LRP6	simple:O96014	complex:FZD2_LRP6	WNT11		TRUE	FALSE	FALSE	curated	FALSE	Ligand-Receptor	Signaling by WNT	1.1
CPI-SC036A39C13	WNT1_FZD2_LRP6	simple:P04628	complex:FZD2_LRP6	WNT1		TRUE	FALSE	FALSE	curated	FALSE	Ligand-Receptor	Signaling by WNT	1.1
CPI-SC00BDFD604	WNT9B_FZD2_LRP5	simple:O14905	complex:FZD2_LRP5	WNT9B		TRUE	FALSE	FALSE	curated	FALSE	Ligand-Receptor	Signaling by WNT	1.1
CPI-SC0637CC9D5	WNT9A_FZD2_LRP5	simple:O14904	complex:FZD2_LRP5	WNT9A		TRUE	FALSE	FALSE	curated	FALSE	Ligand-Receptor	Signaling by WNT	1.1
CPI-SC08BD68242	WNT8B_FZD10_LRP6	simple:Q93098	complex:FZD10_LRP6	WNT8B		TRUE	FALSE	FALSE	curated	FALSE	Ligand-Receptor	Signaling by WNT	1.1
CPI-SC01153EAC0	WNT9A_FZD10_LRP6	simple:O14904	complex:FZD10_LRP6	WNT9A		TRUE	FALSE	FALSE	curated	FALSE	Ligand-Receptor	Signaling by WNT	1.1
CPI-SC0543729D1	WNT9B_FZD10_LRP6	simple:O14905	complex:FZD10_LRP6	WNT9B		TRUE	FALSE	FALSE	curated	FALSE	Ligand-Receptor	Signaling by WNT	1.1
CPI-SC0147DCB06	WNT1_FZD2_LRP5	simple:P04628	complex:FZD2_LRP5	WNT1		TRUE	FALSE	FALSE	curated	FALSE	Ligand-Receptor	Signaling by WNT	1.1
CPI-SC029ADF8EA	WNT11_FZD2_LRP5	simple:O96014	complex:FZD2_LRP5	WNT11		TRUE	FALSE	FALSE	curated	FALSE	Ligand-Receptor	Signaling by WNT	1.1
CPI-SC04F7D62D5	WNT16_FZD2_LRP5	simple:Q9UBV4	complex:FZD2_LRP5	WNT16		TRUE	FALSE	FALSE	curated	FALSE	Ligand-Receptor	Signaling by WNT	1.1
CPI-SC055AF31A9	WNT2_FZD2_LRP5	simple:P09544	complex:FZD2_LRP5	WNT2		TRUE	FALSE	FALSE	curated	FALSE	Ligand-Receptor	Signaling by WNT	1.1
CPI-SC06037057B	WNT2B_FZD2_LRP5	simple:Q93097	complex:FZD2_LRP5	WNT2B		TRUE	FALSE	FALSE	curated	FALSE	Ligand-Receptor	Signaling by WNT	1.1
CPI-SC0827E3502	WNT16_FZD3_LRP5	simple:Q9UBV4	complex:FZD3_LRP5	WNT16		TRUE	FALSE	FALSE	curated	FALSE	Ligand-Receptor	Signaling by WNT	1.1
CPI-SC0148F76F0	WNT3_FZD2_LRP5	simple:P56703	complex:FZD2_LRP5	WNT3		TRUE	FALSE	FALSE	curated	FALSE	Ligand-Receptor	Signaling by WNT	1.1
CPI-SC0EB633CED	WNT4_FZD2_LRP5	simple:P56705	complex:FZD2_LRP5	WNT4		TRUE	FALSE	FALSE	curated	FALSE	Ligand-Receptor	Signaling by WNT	1.1
CPI-SC0675C8528	WNT5A_FZD2_LRP5	simple:P41221	complex:FZD2_LRP5	WNT5A		TRUE	FALSE	FALSE	curated	FALSE	Ligand-Receptor	Signaling by WNT	1.1
CPI-SC0A79539F5	WNT5B_FZD2_LRP5	simple:Q9H1J7	complex:FZD2_LRP5	WNT5B		TRUE	FALSE	FALSE	curated	FALSE	Ligand-Receptor	Signaling by WNT	1.1
CPI-SC0512E3581	WNT6_FZD2_LRP5	simple:Q9Y6F9	complex:FZD2_LRP5	WNT6		TRUE	FALSE	FALSE	curated	FALSE	Ligand-Receptor	Signaling by WNT	1.1
CPI-SC0AE0AAAFB	WNT7A_FZD2_LRP5	simple:O00755	complex:FZD2_LRP5	WNT7A		TRUE	FALSE	FALSE	curated	FALSE	Ligand-Receptor	Signaling by WNT	1.1
CPI-SC0ADD9F3A1	WNT7B_FZD2_LRP5	simple:P56706	complex:FZD2_LRP5	WNT7B		TRUE	FALSE	FALSE	curated	FALSE	Ligand-Receptor	Signaling by WNT	1.1
CPI-SC0D32DCC97	WNT8A_FZD2_LRP5	simple:Q9H1J5	complex:FZD2_LRP5	WNT8A		TRUE	FALSE	FALSE	curated	FALSE	Ligand-Receptor	Signaling by WNT	1.1
CPI-SC0BE1E619E	WNT8B_FZD2_LRP5	simple:Q93098	complex:FZD2_LRP5	WNT8B		TRUE	FALSE	FALSE	curated	FALSE	Ligand-Receptor	Signaling by WNT	1.1
CPI-SC0782ECD47	WNT3A_FZD2_LRP5	simple:P56704	complex:FZD2_LRP5	WNT3A		TRUE	FALSE	FALSE	curated	FALSE	Ligand-Receptor	Signaling by WNT	1.1
CPI-SC028E64C95	WNT8A_FZD10_LRP6	simple:Q9H1J5	complex:FZD10_LRP6	WNT8A		TRUE	FALSE	FALSE	curated	FALSE	Ligand-Receptor	Signaling by WNT	1.1
CPI-SC0B0BAF8DB	WNT2_FZD3_LRP5	simple:P09544	complex:FZD3_LRP5	WNT2		TRUE	FALSE	FALSE	curated	FALSE	Ligand-Receptor	Signaling by WNT	1.1
CPI-SC066A4E191	WNT3_FZD3_LRP5	simple:P56703	complex:FZD3_LRP5	WNT3		TRUE	FALSE	FALSE	curated	FALSE	Ligand-Receptor	Signaling by WNT	1.1
CPI-SC04617C8EB	WNT7A_FZD3_LRP6	simple:O00755	complex:FZD3_LRP6	WNT7A		TRUE	FALSE	FALSE	curated	FALSE	Ligand-Receptor	Signaling by WNT	1.1
CPI-SC08BCEE850	WNT7B_FZD3_LRP6	simple:P56706	complex:FZD3_LRP6	WNT7B		TRUE	FALSE	FALSE	curated	FALSE	Ligand-Receptor	Signaling by WNT	1.1
CPI-SC089FF57F2	WNT8A_FZD3_LRP6	simple:Q9H1J5	complex:FZD3_LRP6	WNT8A		TRUE	FALSE	FALSE	curated	FALSE	Ligand-Receptor	Signaling by WNT	1.1
CPI-SC0AC0FE01C	WNT8B_FZD3_LRP6	simple:Q93098	complex:FZD3_LRP6	WNT8B		TRUE	FALSE	FALSE	curated	FALSE	Ligand-Receptor	Signaling by WNT	1.1
CPI-SC0ECDB073E	WNT9A_FZD3_LRP6	simple:O14904	complex:FZD3_LRP6	WNT9A		TRUE	FALSE	FALSE	curated	FALSE	Ligand-Receptor	Signaling by WNT	1.1
CPI-SC050D66C45	WNT9B_FZD3_LRP6	simple:O14905	complex:FZD3_LRP6	WNT9B		TRUE	FALSE	FALSE	curated	FALSE	Ligand-Receptor	Signaling by WNT	1.1
CPI-SC09D3FA32B	WNT1_FZD4_LRP5	simple:P04628	complex:FZD4_LRP5	WNT1		TRUE	FALSE	FALSE	curated	FALSE	Ligand-Receptor	Signaling by WNT	1.1
CPI-SC0953D36EF	WNT11_FZD4_LRP5	simple:O96014	complex:FZD4_LRP5	WNT11		TRUE	FALSE	FALSE	curated	FALSE	Ligand-Receptor	Signaling by WNT	1.1
CPI-SC060CAF2BD	WNT16_FZD4_LRP5	simple:Q9UBV4	complex:FZD4_LRP5	WNT16		TRUE	FALSE	FALSE	curated	FALSE	Ligand-Receptor	Signaling by WNT	1.1
CPI-SC001BD2F39	WNT2_FZD4_LRP5	simple:P09544	complex:FZD4_LRP5	WNT2		TRUE	FALSE	FALSE	curated	FALSE	Ligand-Receptor	Signaling by WNT	1.1
CPI-SC05D7BF6AC	WNT2B_FZD4_LRP5	simple:Q93097	complex:FZD4_LRP5	WNT2B		TRUE	FALSE	FALSE	curated	FALSE	Ligand-Receptor	Signaling by WNT	1.1
CPI-SC09E6AC2F5	WNT3_FZD4_LRP5	simple:P56703	complex:FZD4_LRP5	WNT3		TRUE	FALSE	FALSE	curated	FALSE	Ligand-Receptor	Signaling by WNT	1.1
CPI-SC0BCA5D6A5	WNT3A_FZD4_LRP5	simple:P56704	complex:FZD4_LRP5	WNT3A		TRUE	FALSE	FALSE	curated	FALSE	Ligand-Receptor	Signaling by WNT	1.1
CPI-SC09C59F73D	WNT4_FZD4_LRP5	simple:P56705	complex:FZD4_LRP5	WNT4		TRUE	FALSE	FALSE	curated	FALSE	Ligand-Receptor	Signaling by WNT	1.1
CPI-SC016937C58	WNT5A_FZD4_LRP5	simple:P41221	complex:FZD4_LRP5	WNT5A		TRUE	FALSE	FALSE	curated	FALSE	Ligand-Receptor	Signaling by WNT	1.1
CPI-SC0D721C667	WNT5B_FZD4_LRP5	simple:Q9H1J7	complex:FZD4_LRP5	WNT5B		TRUE	FALSE	FALSE	curated	FALSE	Ligand-Receptor	Signaling by WNT	1.1
CPI-SC056F2D04E	WNT6_FZD4_LRP5	simple:Q9Y6F9	complex:FZD4_LRP5	WNT6		TRUE	FALSE	FALSE	curated	FALSE	Ligand-Receptor	Signaling by WNT	1.1
CPI-SC0D8C38952	WNT6_FZD3_LRP6	simple:Q9Y6F9	complex:FZD3_LRP6	WNT6		TRUE	FALSE	FALSE	curated	FALSE	Ligand-Receptor	Signaling by WNT	1.1
CPI-SC018C0B727	WNT5B_FZD3_LRP6	simple:Q9H1J7	complex:FZD3_LRP6	WNT5B		TRUE	FALSE	FALSE	curated	FALSE	Ligand-Receptor	Signaling by WNT	1.1
CPI-SC0B739B6BE	WNT5A_FZD3_LRP6	simple:P41221	complex:FZD3_LRP6	WNT5A		TRUE	FALSE	FALSE	curated	FALSE	Ligand-Receptor	Signaling by WNT	1.1
CPI-SC063989793	WNT4_FZD3_LRP6	simple:P56705	complex:FZD3_LRP6	WNT4		TRUE	FALSE	FALSE	curated	FALSE	Ligand-Receptor	Signaling by WNT	1.1
CPI-SC03753E185	WNT3A_FZD3_LRP5	simple:P56704	complex:FZD3_LRP5	WNT3A		TRUE	FALSE	FALSE	curated	FALSE	Ligand-Receptor	Signaling by WNT	1.1
CPI-SC0E11F543C	WNT4_FZD3_LRP5	simple:P56705	complex:FZD3_LRP5	WNT4		TRUE	FALSE	FALSE	curated	FALSE	Ligand-Receptor	Signaling by WNT	1.1
CPI-SC081B09E04	WNT5A_FZD3_LRP5	simple:P41221	complex:FZD3_LRP5	WNT5A		TRUE	FALSE	FALSE	curated	FALSE	Ligand-Receptor	Signaling by WNT	1.1
CPI-SC02753B9BD	WNT5B_FZD3_LRP5	simple:Q9H1J7	complex:FZD3_LRP5	WNT5B		TRUE	FALSE	FALSE	curated	FALSE	Ligand-Receptor	Signaling by WNT	1.1
CPI-SC01D3E6936	WNT6_FZD3_LRP5	simple:Q9Y6F9	complex:FZD3_LRP5	WNT6		TRUE	FALSE	FALSE	curated	FALSE	Ligand-Receptor	Signaling by WNT	1.1
CPI-SC092C6BB7D	WNT7A_FZD3_LRP5	simple:O00755	complex:FZD3_LRP5	WNT7A		TRUE	FALSE	FALSE	curated	FALSE	Ligand-Receptor	Signaling by WNT	1.1
CPI-SC0456BB36C	WNT7B_FZD3_LRP5	simple:P56706	complex:FZD3_LRP5	WNT7B		TRUE	FALSE	FALSE	curated	FALSE	Ligand-Receptor	Signaling by WNT	1.1
CPI-SC0FDE82C05	WNT8A_FZD3_LRP5	simple:Q9H1J5	complex:FZD3_LRP5	WNT8A		TRUE	FALSE	FALSE	curated	FALSE	Ligand-Receptor	Signaling by WNT	1.1
CPI-SC0671450D5	WNT2B_FZD3_LRP5	simple:Q93097	complex:FZD3_LRP5	WNT2B		TRUE	FALSE	FALSE	curated	FALSE	Ligand-Receptor	Signaling by WNT	1.1
CPI-SC073544134	WNT8B_FZD3_LRP5	simple:Q93098	complex:FZD3_LRP5	WNT8B		TRUE	FALSE	FALSE	curated	FALSE	Ligand-Receptor	Signaling by WNT	1.1
CPI-SC05E4FA547	WNT9B_FZD3_LRP5	simple:O14905	complex:FZD3_LRP5	WNT9B		TRUE	FALSE	FALSE	curated	FALSE	Ligand-Receptor	Signaling by WNT	1.1
CPI-SC03C02374B	WNT1_FZD3_LRP6	simple:P04628	complex:FZD3_LRP6	WNT1		TRUE	FALSE	FALSE	curated	FALSE	Ligand-Receptor	Signaling by WNT	1.1
CPI-SC06CA35957	WNT11_FZD3_LRP6	simple:O96014	complex:FZD3_LRP6	WNT11		TRUE	FALSE	FALSE	curated	FALSE	Ligand-Receptor	Signaling by WNT	1.1
CPI-SC00D0D0EC3	WNT16_FZD3_LRP6	simple:Q9UBV4	complex:FZD3_LRP6	WNT16		TRUE	FALSE	FALSE	curated	FALSE	Ligand-Receptor	Signaling by WNT	1.1
CPI-SC03F9E6AC5	WNT2_FZD3_LRP6	simple:P09544	complex:FZD3_LRP6	WNT2		TRUE	FALSE	FALSE	curated	FALSE	Ligand-Receptor	Signaling by WNT	1.1
CPI-SC015580274	WNT2B_FZD3_LRP6	simple:Q93097	complex:FZD3_LRP6	WNT2B		TRUE	FALSE	FALSE	curated	FALSE	Ligand-Receptor	Signaling by WNT	1.1
CPI-SC0C646FE07	WNT3_FZD3_LRP6	simple:P56703	complex:FZD3_LRP6	WNT3		TRUE	FALSE	FALSE	curated	FALSE	Ligand-Receptor	Signaling by WNT	1.1
CPI-SC0E6C99C1D	WNT3A_FZD3_LRP6	simple:P56704	complex:FZD3_LRP6	WNT3A		TRUE	FALSE	FALSE	curated	FALSE	Ligand-Receptor	Signaling by WNT	1.1
CPI-SC0AEC52E73	WNT9A_FZD3_LRP5	simple:O14904	complex:FZD3_LRP5	WNT9A		TRUE	FALSE	FALSE	curated	FALSE	Ligand-Receptor	Signaling by WNT	1.1
CPI-SC0DD16A7D0	WNT7B_FZD10_LRP6	simple:P56706	complex:FZD10_LRP6	WNT7B		TRUE	FALSE	FALSE	curated	FALSE	Ligand-Receptor	Signaling by WNT	1.1
CPI-SC0D19712B9	WNT7A_FZD10_LRP6	simple:O00755	complex:FZD10_LRP6	WNT7A		TRUE	FALSE	FALSE	curated	FALSE	Ligand-Receptor	Signaling by WNT	1.1
CPI-SC09AD2A6B8	WNT6_FZD10_LRP6	simple:Q9Y6F9	complex:FZD10_LRP6	WNT6		TRUE	FALSE	FALSE	curated	FALSE	Ligand-Receptor	Signaling by WNT	1.1
CPI-SC036120F96	WNT1_FZD1_LRP5	simple:P04628	complex:FZD1_LRP5	WNT1		TRUE	FALSE	FALSE	curated	FALSE	Ligand-Receptor	Signaling by WNT	1.1
CPI-SC0152439C2	WNT10A_FZD1_LRP5	simple:Q9GZT5	complex:FZD1_LRP5	WNT10A		TRUE	FALSE	FALSE	curated	FALSE	Ligand-Receptor	Signaling by WNT	1.1
CPI-SC0744403E1	WNT11_FZD1_LRP5	simple:O96014	complex:FZD1_LRP5	WNT11		TRUE	FALSE	FALSE	curated	FALSE	Ligand-Receptor	Signaling by WNT	1.1
CPI-SC04B4CB182	WNT16_FZD1_LRP5	simple:Q9UBV4	complex:FZD1_LRP5	WNT16		TRUE	FALSE	FALSE	curated	FALSE	Ligand-Receptor	Signaling by WNT	1.1
CPI-SC0D5C7F2EB	WNT2_FZD1_LRP5	simple:P09544	complex:FZD1_LRP5	WNT2		TRUE	FALSE	FALSE	curated	FALSE	Ligand-Receptor	Signaling by WNT	1.1
CPI-SC086EAFF18	WNT2B_FZD1_LRP5	simple:Q93097	complex:FZD1_LRP5	WNT2B		TRUE	FALSE	FALSE	curated	FALSE	Ligand-Receptor	Signaling by WNT	1.1
CPI-SC01A9C52E5	WNT3_FZD1_LRP5	simple:P56703	complex:FZD1_LRP5	WNT3		TRUE	FALSE	FALSE	curated	FALSE	Ligand-Receptor	Signaling by WNT	1.1
CPI-SC03170177A	WNT3A_FZD1_LRP5	simple:P56704	complex:FZD1_LRP5	WNT3A		TRUE	FALSE	FALSE	curated	FALSE	Ligand-Receptor	Signaling by WNT	1.1
CPI-SC094731290	WNT4_FZD1_LRP5	simple:P56705	complex:FZD1_LRP5	WNT4		TRUE	FALSE	FALSE	curated	FALSE	Ligand-Receptor	Signaling by WNT	1.1
CPI-SC0F416B44F	WNT5B_FZD1_LRP5	simple:Q9H1J7	complex:FZD1_LRP5	WNT5B		TRUE	FALSE	FALSE	curated	FALSE	Ligand-Receptor	Signaling by WNT	1.1
CPI-SC0B7534B27	WNT6_FZD1_LRP5	simple:Q9Y6F9	complex:FZD1_LRP5	WNT6		TRUE	FALSE	FALSE	curated	FALSE	Ligand-Receptor	Signaling by WNT	1.1
CPI-SC073C44F4A	WNT7A_FZD1_LRP5	simple:O00755	complex:FZD1_LRP5	WNT7A		TRUE	FALSE	FALSE	curated	FALSE	Ligand-Receptor	Signaling by WNT	1.1
CPI-SC029073BCD	WNT7B_FZD1_LRP5	simple:P56706	complex:FZD1_LRP5	WNT7B		TRUE	FALSE	FALSE	curated	FALSE	Ligand-Receptor	Signaling by WNT	1.1
CPI-SC0F2C233F1	WNT8A_FZD1_LRP5	simple:Q9H1J5	complex:FZD1_LRP5	WNT8A		TRUE	FALSE	FALSE	curated	FALSE	Ligand-Receptor	Signaling by WNT	1.1
CPI-SC061770B43	WNT8B_FZD1_LRP5	simple:Q93098	complex:FZD1_LRP5	WNT8B		TRUE	FALSE	FALSE	curated	FALSE	Ligand-Receptor	Signaling by WNT	1.1
CPI-SC0F16DF8F0	WNT9A_FZD1_LRP5	simple:O14904	complex:FZD1_LRP5	WNT9A		TRUE	FALSE	FALSE	curated	FALSE	Ligand-Receptor	Signaling by WNT	1.1
CPI-SC0318621C2	WNT9B_FZD1_LRP5	simple:O14905	complex:FZD1_LRP5	WNT9B		TRUE	FALSE	FALSE	curated	FALSE	Ligand-Receptor	Signaling by WNT	1.1
CPI-SS0AC8C45C5	WNT9B_FRZB	simple:O14905	simple:Q92765	WNT9B	FRZB	TRUE	FALSE	FALSE	curated	FALSE	Ligand-Ligand	Signaling by WNT inhibition	1.1
CPI-SS0EBBBD522	WNT9A_FRZB	simple:O14904	simple:Q92765	WNT9A	FRZB	TRUE	FALSE	FALSE	curated	FALSE	Ligand-Ligand	Signaling by WNT inhibition	1.1
CPI-SS02C404F4D	WNT8B_FRZB	simple:Q93098	simple:Q92765	WNT8B	FRZB	TRUE	FALSE	FALSE	curated	FALSE	Ligand-Ligand	Signaling by WNT inhibition	1.1
CPI-SS0D184698A	WNT8A_FRZB	simple:Q9H1J5	simple:Q92765	WNT8A	FRZB	TRUE	FALSE	FALSE	curated	FALSE	Ligand-Ligand	Signaling by WNT inhibition	1.1
CPI-SS005572B52	VEGFC_FLT4	simple:P49767	simple:P35916	VEGFC	FLT4	TRUE	FALSE	TRUE	curated	FALSE	Ligand-Receptor	Signaling by Vascular endothelial growth factor	1.1
CPI-SS0D883FFF1	VEGFD_FLT4	simple:O43915	simple:P35916	VEGFD	FLT4	TRUE	FALSE	TRUE	curated	FALSE	Ligand-Receptor	Signaling by Vascular endothelial growth factor	1.1
CPI-SC040194150	DKK1_Kremen2_LRP6	simple:O94907	complex:Kremen2_LRP6	DKK1		TRUE	FALSE	FALSE	curated	FALSE	Ligand-Receptor	Signaling by WNT inhibition	1.1
CPI-SC0DA910DD5	DKK2_Kremen2_LRP6	simple:Q9UBU2	complex:Kremen2_LRP6	DKK2		TRUE	FALSE	FALSE	curated	FALSE	Ligand-Receptor	Signaling by WNT inhibition	1.1
CPI-SS0961DD05D	WNT1_FRZB	simple:P04628	simple:Q92765	WNT1	FRZB	TRUE	FALSE	FALSE	curated	FALSE	Ligand-Ligand	Signaling by WNT inhibition	1.1
CPI-SS0BAA8AA30	WNT10A_FRZB	simple:Q9GZT5	simple:Q92765	WNT10A	FRZB	TRUE	FALSE	FALSE	curated	FALSE	Ligand-Ligand	Signaling by WNT inhibition	1.1
CPI-SS01072357C	WNT11_FRZB	simple:O96014	simple:Q92765	WNT11	FRZB	TRUE	FALSE	FALSE	curated	FALSE	Ligand-Ligand	Signaling by WNT inhibition	1.1
CPI-SS075B13211	WNT16_FRZB	simple:Q9UBV4	simple:Q92765	WNT16	FRZB	TRUE	FALSE	FALSE	curated	FALSE	Ligand-Ligand	Signaling by WNT inhibition	1.1
CPI-SC0DBDDA697	WNT1_FZD1_LRP6	simple:P04628	complex:FZD1_LRP6	WNT1		TRUE	FALSE	FALSE	curated	FALSE	Ligand-Receptor	Signaling by WNT	1.1
CPI-SS02704D1B8	WNT2_FRZB	simple:P09544	simple:Q92765	WNT2	FRZB	TRUE	FALSE	FALSE	curated	FALSE	Ligand-Ligand	Signaling by WNT inhibition	1.1
CPI-SS0A10C2A8F	WNT3_FRZB	simple:P56703	simple:Q92765	WNT3	FRZB	TRUE	FALSE	FALSE	curated	FALSE	Ligand-Ligand	Signaling by WNT inhibition	1.1
CPI-SS0CCE526F7	WNT3A_FRZB	simple:P56704	simple:Q92765	WNT3A	FRZB	TRUE	FALSE	FALSE	curated	FALSE	Ligand-Ligand	Signaling by WNT inhibition	1.1
CPI-SS0EE63435D	WNT4_FRZB	simple:P56705	simple:Q92765	WNT4	FRZB	TRUE	FALSE	FALSE	curated	FALSE	Ligand-Ligand	Signaling by WNT inhibition	1.1
CPI-SS007954822	WNT5A_FRZB	simple:P41221	simple:Q92765	WNT5A	FRZB	TRUE	FALSE	FALSE	curated	FALSE	Ligand-Ligand	Signaling by WNT inhibition	1.1
CPI-SS05C7CF827	WNT5B_FRZB	simple:Q9H1J7	simple:Q92765	WNT5B	FRZB	TRUE	FALSE	FALSE	curated	FALSE	Ligand-Ligand	Signaling by WNT inhibition	1.1
CPI-SS0BD98A044	WNT6_FRZB	simple:Q9Y6F9	simple:Q92765	WNT6	FRZB	TRUE	FALSE	FALSE	curated	FALSE	Ligand-Ligand	Signaling by WNT inhibition	1.1
CPI-SS0123EE122	WNT7A_FRZB	simple:O00755	simple:Q92765	WNT7A	FRZB	TRUE	FALSE	FALSE	curated	FALSE	Ligand-Ligand	Signaling by WNT inhibition	1.1
CPI-SS03BC3A729	WNT7B_FRZB	simple:P56706	simple:Q92765	WNT7B	FRZB	TRUE	FALSE	FALSE	curated	FALSE	Ligand-Ligand	Signaling by WNT inhibition	1.1
CPI-SS0786D3749	WNT2B_FRZB	simple:Q93097	simple:Q92765	WNT2B	FRZB	TRUE	FALSE	FALSE	curated	FALSE	Ligand-Ligand	Signaling by WNT inhibition	1.1
CPI-SC0065F5B8A	WNT10A_FZD1_LRP6	simple:Q9GZT5	complex:FZD1_LRP6	WNT10A		TRUE	FALSE	FALSE	curated	FALSE	Ligand-Receptor	Signaling by WNT	1.1
CPI-SC0735548E0	WNT11_FZD1_LRP6	simple:O96014	complex:FZD1_LRP6	WNT11		TRUE	FALSE	FALSE	curated	FALSE	Ligand-Receptor	Signaling by WNT	1.1
CPI-SC07B9CD502	WNT16_FZD1_LRP6	simple:Q9UBV4	complex:FZD1_LRP6	WNT16		TRUE	FALSE	FALSE	curated	FALSE	Ligand-Receptor	Signaling by WNT	1.1
CPI-SC0B18D6471	WNT5B_FZD10_LRP5	simple:Q9H1J7	complex:FZD10_LRP5	WNT5B		TRUE	FALSE	FALSE	curated	FALSE	Ligand-Receptor	Signaling by WNT	1.1
CPI-SC0E713417E	WNT6_FZD10_LRP5	simple:Q9Y6F9	complex:FZD10_LRP5	WNT6		TRUE	FALSE	FALSE	curated	FALSE	Ligand-Receptor	Signaling by WNT	1.1
CPI-SC0EB5D8E44	WNT7A_FZD10_LRP5	simple:O00755	complex:FZD10_LRP5	WNT7A		TRUE	FALSE	FALSE	curated	FALSE	Ligand-Receptor	Signaling by WNT	1.1
CPI-SC01EBF0CE9	WNT7B_FZD10_LRP5	simple:P56706	complex:FZD10_LRP5	WNT7B		TRUE	FALSE	FALSE	curated	FALSE	Ligand-Receptor	Signaling by WNT	1.1
CPI-SC0E5BBC28B	WNT8A_FZD10_LRP5	simple:Q9H1J5	complex:FZD10_LRP5	WNT8A		TRUE	FALSE	FALSE	curated	FALSE	Ligand-Receptor	Signaling by WNT	1.1
CPI-SC090AC04CE	WNT8B_FZD10_LRP5	simple:Q93098	complex:FZD10_LRP5	WNT8B		TRUE	FALSE	FALSE	curated	FALSE	Ligand-Receptor	Signaling by WNT	1.1
CPI-SC0C644006E	WNT9A_FZD10_LRP5	simple:O14904	complex:FZD10_LRP5	WNT9A		TRUE	FALSE	FALSE	curated	FALSE	Ligand-Receptor	Signaling by WNT	1.1
CPI-SC094C611B7	WNT9B_FZD10_LRP5	simple:O14905	complex:FZD10_LRP5	WNT9B		TRUE	FALSE	FALSE	curated	FALSE	Ligand-Receptor	Signaling by WNT	1.1
CPI-SC0E0F34C9F	WNT5A_FZD10_LRP5	simple:P41221	complex:FZD10_LRP5	WNT5A		TRUE	FALSE	FALSE	curated	FALSE	Ligand-Receptor	Signaling by WNT	1.1
CPI-SC0DAEAA93B	WNT1_FZD10_LRP6	simple:P04628	complex:FZD10_LRP6	WNT1		TRUE	FALSE	FALSE	curated	FALSE	Ligand-Receptor	Signaling by WNT	1.1
CPI-SC00A87321E	WNT16_FZD10_LRP6	simple:Q9UBV4	complex:FZD10_LRP6	WNT16		TRUE	FALSE	FALSE	curated	FALSE	Ligand-Receptor	Signaling by WNT	1.1
CPI-SC0FDB82036	WNT2_FZD10_LRP6	simple:P09544	complex:FZD10_LRP6	WNT2		TRUE	FALSE	FALSE	curated	FALSE	Ligand-Receptor	Signaling by WNT	1.1
CPI-SC07B51ACC4	WNT2B_FZD10_LRP6	simple:Q93097	complex:FZD10_LRP6	WNT2B		TRUE	FALSE	FALSE	curated	FALSE	Ligand-Receptor	Signaling by WNT	1.1
CPI-SC07AB82EAB	WNT3_FZD10_LRP6	simple:P56703	complex:FZD10_LRP6	WNT3		TRUE	FALSE	FALSE	curated	FALSE	Ligand-Receptor	Signaling by WNT	1.1
CPI-SC0114AE598	WNT3A_FZD10_LRP6	simple:P56704	complex:FZD10_LRP6	WNT3A		TRUE	FALSE	FALSE	curated	FALSE	Ligand-Receptor	Signaling by WNT	1.1
CPI-SC023CE19F9	WNT4_FZD10_LRP6	simple:P56705	complex:FZD10_LRP6	WNT4		TRUE	FALSE	FALSE	curated	FALSE	Ligand-Receptor	Signaling by WNT	1.1
CPI-SC0EE5FCF62	WNT5A_FZD10_LRP6	simple:P41221	complex:FZD10_LRP6	WNT5A		TRUE	FALSE	FALSE	curated	FALSE	Ligand-Receptor	Signaling by WNT	1.1
CPI-SC07FD56C95	WNT5B_FZD10_LRP6	simple:Q9H1J7	complex:FZD10_LRP6	WNT5B		TRUE	FALSE	FALSE	curated	FALSE	Ligand-Receptor	Signaling by WNT	1.1
CPI-SC00A8BC9AA	WNT11_FZD10_LRP6	simple:O96014	complex:FZD10_LRP6	WNT11		TRUE	FALSE	FALSE	curated	FALSE	Ligand-Receptor	Signaling by WNT	1.1
CPI-SS0D00AAD2F	SEMA5A_PLXNB3	simple:Q13591	simple:Q9ULL4	SEMA5A	PLXNB3	FALSE	FALSE	TRUE	curated	FALSE	Ligand-Receptor	Signaling by Semaphorin	1.1
CPI-SC0D6D44FE1	WNT4_FZD10_LRP5	simple:P56705	complex:FZD10_LRP5	WNT4		TRUE	FALSE	FALSE	curated	FALSE	Ligand-Receptor	Signaling by WNT	1.1
CPI-SC050F278B4	WNT3_FZD10_LRP5	simple:P56703	complex:FZD10_LRP5	WNT3		TRUE	FALSE	FALSE	curated	FALSE	Ligand-Receptor	Signaling by WNT	1.1
CPI-SC041A30C3B	WNT2_FZD1_LRP6	simple:P09544	complex:FZD1_LRP6	WNT2		TRUE	FALSE	FALSE	curated	FALSE	Ligand-Receptor	Signaling by WNT	1.1
CPI-SC04091DFF6	WNT2B_FZD1_LRP6	simple:Q93097	complex:FZD1_LRP6	WNT2B		TRUE	FALSE	FALSE	curated	FALSE	Ligand-Receptor	Signaling by WNT	1.1
CPI-SC02CD1EEDE	WNT3_FZD1_LRP6	simple:P56703	complex:FZD1_LRP6	WNT3		TRUE	FALSE	FALSE	curated	FALSE	Ligand-Receptor	Signaling by WNT	1.1
CPI-SC0B7D84FC7	WNT3A_FZD1_LRP6	simple:P56704	complex:FZD1_LRP6	WNT3A		TRUE	FALSE	FALSE	curated	FALSE	Ligand-Receptor	Signaling by WNT	1.1
CPI-SC047C4B365	WNT4_FZD1_LRP6	simple:P56705	complex:FZD1_LRP6	WNT4		TRUE	FALSE	FALSE	curated	FALSE	Ligand-Receptor	Signaling by WNT	1.1
CPI-SC056F0C465	WNT5B_FZD1_LRP6	simple:Q9H1J7	complex:FZD1_LRP6	WNT5B		TRUE	FALSE	FALSE	curated	FALSE	Ligand-Receptor	Signaling by WNT	1.1
CPI-SC0750A0484	WNT6_FZD1_LRP6	simple:Q9Y6F9	complex:FZD1_LRP6	WNT6		TRUE	FALSE	FALSE	curated	FALSE	Ligand-Receptor	Signaling by WNT	1.1
CPI-SC019E7AAA2	WNT7A_FZD1_LRP6	simple:O00755	complex:FZD1_LRP6	WNT7A		TRUE	FALSE	FALSE	curated	FALSE	Ligand-Receptor	Signaling by WNT	1.1
CPI-SC051E1E7D7	WNT3A_FZD10_LRP5	simple:P56704	complex:FZD10_LRP5	WNT3A		TRUE	FALSE	FALSE	curated	FALSE	Ligand-Receptor	Signaling by WNT	1.1
CPI-SC03A2FEB5C	WNT7B_FZD1_LRP6	simple:P56706	complex:FZD1_LRP6	WNT7B		TRUE	FALSE	FALSE	curated	FALSE	Ligand-Receptor	Signaling by WNT	1.1
CPI-SC0E6761C90	WNT8B_FZD1_LRP6	simple:Q93098	complex:FZD1_LRP6	WNT8B		TRUE	FALSE	FALSE	curated	FALSE	Ligand-Receptor	Signaling by WNT	1.1
CPI-SC0552DC1E5	WNT9A_FZD1_LRP6	simple:O14904	complex:FZD1_LRP6	WNT9A		TRUE	FALSE	FALSE	curated	FALSE	Ligand-Receptor	Signaling by WNT	1.1
CPI-SC0199BFBB3	WNT9B_FZD1_LRP6	simple:O14905	complex:FZD1_LRP6	WNT9B		TRUE	FALSE	FALSE	curated	FALSE	Ligand-Receptor	Signaling by WNT	1.1
CPI-SC095AB303B	WNT1_FZD10_LRP5	simple:P04628	complex:FZD10_LRP5	WNT1		TRUE	FALSE	FALSE	curated	FALSE	Ligand-Receptor	Signaling by WNT	1.1
CPI-SC07B7E6361	WNT11_FZD10_LRP5	simple:O96014	complex:FZD10_LRP5	WNT11		TRUE	FALSE	FALSE	curated	FALSE	Ligand-Receptor	Signaling by WNT	1.1
CPI-SC0A49C6C7E	WNT16_FZD10_LRP5	simple:Q9UBV4	complex:FZD10_LRP5	WNT16		TRUE	FALSE	FALSE	curated	FALSE	Ligand-Receptor	Signaling by WNT	1.1
CPI-SC00BD4551E	WNT2_FZD10_LRP5	simple:P09544	complex:FZD10_LRP5	WNT2		TRUE	FALSE	FALSE	curated	FALSE	Ligand-Receptor	Signaling by WNT	1.1
CPI-SC0A81AF307	WNT2B_FZD10_LRP5	simple:Q93097	complex:FZD10_LRP5	WNT2B		TRUE	FALSE	FALSE	curated	FALSE	Ligand-Receptor	Signaling by WNT	1.1
CPI-SC0B94370C2	WNT8A_FZD1_LRP6	simple:Q9H1J5	complex:FZD1_LRP6	WNT8A		TRUE	FALSE	FALSE	curated	FALSE	Ligand-Receptor	Signaling by WNT	1.1
CPI-CC04069CB35	Glutamate_byGLS_and_SLC17A8_Glutamate_Kainate_3_5_complex	complex:Glutamate_byGLS_and_SLC17A8	complex:Glutamate_Kainate_3_5_complex			TRUE	FALSE	TRUE	curated	FALSE	Ligand-Receptor	Signaling by Glutamate	1.1
CPI-CC0CA804C89	Glutamate_byGLS_and_SLC1A2_Glutamate_Kainate_3_4_complex	complex:Glutamate_byGLS_and_SLC1A2	complex:Glutamate_Kainate_3_4_complex			TRUE	FALSE	TRUE	curated	FALSE	Ligand-Receptor	Signaling by Glutamate	1.1
CPI-CC02346F1A9	Glutamate_byGLS_and_SLC17A6_Glutamate_Kainate_3_5_complex	complex:Glutamate_byGLS_and_SLC17A6	complex:Glutamate_Kainate_3_5_complex			TRUE	FALSE	TRUE	curated	FALSE	Ligand-Receptor	Signaling by Glutamate	1.1
CPI-SS00D9A2FD0	IAPP_CALCR	simple:P10997	simple:P30988	IAPP	CALCR	TRUE	FALSE	TRUE	curated	FALSE	Ligand-Receptor	Signaling by Amylin	1.1
CPI-SS015B2F961	CALCA_CALCR	simple:P01258	simple:P30988	CALCA	CALCR	TRUE	FALSE	TRUE	curated	FALSE	Ligand-Receptor	Signaling by Calcitonin	1.1
CPI-SS07CF0C6E7	CALCB_CALCR	simple:P10092	simple:P30988	CALCB	CALCR	TRUE	FALSE	TRUE	curated	FALSE	Ligand-Receptor	Signaling by Calcitonin	1.1
CPI-SC0980A6E6B	IAPP_AMY1_receptor	simple:P10997	complex:AMY1_receptor	IAPP		TRUE	FALSE	TRUE	curated	FALSE	Ligand-Receptor	Signaling by Amylin	1.1
CPI-SC04ADD5A88	IAPP_AMY2_receptor	simple:P10997	complex:AMY2_receptor	IAPP		TRUE	FALSE	TRUE	curated	FALSE	Ligand-Receptor	Signaling by Amylin	1.1
CPI-SC0CE7302FB	IAPP_AMY3_receptor	simple:P10997	complex:AMY3_receptor	IAPP		TRUE	FALSE	TRUE	curated	FALSE	Ligand-Receptor	Signaling by Amylin	1.1
CPI-SS080C81D37	APP_CD74	simple:P05067	simple:P04233	APP	CD74	FALSE	FALSE	TRUE	curated	FALSE	Ligand-Receptor	Signaling by Amyloid-beta precursor protein	1.1
CPI-SS0F66EA6BE	APP_FPR2	simple:P05067	simple:P25090	APP	FPR2	FALSE	FALSE	TRUE	curated	FALSE	Ligand-Receptor	Signaling by Amyloid-beta precursor protein	1.1
CPI-SS030BB46BB	ANXA1_FPR2	simple:P04083	simple:P25090	ANXA1	FPR2	TRUE	FALSE	TRUE	curated	FALSE	Ligand-Receptor	Signaling by Annexin	1.1
CPI-SS05B2931D3	CCL23_FPR2	simple:P55773	simple:P25090	CCL23	FPR2	TRUE	FALSE	TRUE	curated	FALSE	Ligand-Receptor	Signaling by Chemokines	1.1
CPI-CS0C94B5884	LipoxinA4_byALOX12_FPR2	complex:LipoxinA4_byALOX12	simple:P25090		FPR2	TRUE	FALSE	TRUE	curated	FALSE	Ligand-Receptor	Signaling by Lipoxin/Leukotriene	1.1
CPI-CS0FC36F030	LipoxinA4_byALOX5_FPR2	complex:LipoxinA4_byALOX5	simple:P25090		FPR2	TRUE	FALSE	TRUE	curated	FALSE	Ligand-Receptor	Signaling by Lipoxin/Leukotriene	1.1
CPI-SS06190D4BE	TAFA5_FPR2	simple:Q7Z5A7	simple:P25090	TAFA5	FPR2	TRUE	FALSE	TRUE	curated	FALSE	Ligand-Receptor	Signaling by TAFA	1.1
CPI-SS05F45873A	SAA1_FPR2	simple:P0DJI8	simple:P25090	SAA1	FPR2	TRUE	FALSE	TRUE	curated	FALSE	Ligand-Receptor		1.1
CPI-SS0CB6F5575	APP_PLXNA4	simple:P05067	simple:Q9HCM2	APP	PLXNA4	FALSE	FALSE	TRUE	curated	FALSE	Ligand-Receptor	Signaling by Amyloid-beta precursor protein	1.1
CPI-SS0DF830287	APLP2_PLXNA4	simple:Q06481	simple:Q9HCM2	APLP2	PLXNA4	FALSE	FALSE	TRUE	curated	FALSE	Ligand-Receptor	Signaling by Amyloid-like protein	1.1
CPI-SS07ACDDCD6	APP_SORL1	simple:P05067	simple:Q92673	APP	SORL1	TRUE	FALSE	TRUE	curated	FALSE	Ligand-Receptor	Signaling by Amyloid-beta precursor protein	1.1
CPI-SS0FAD26C76	SLITRK6_PTPRS	simple:Q9H5Y7	simple:Q13332	SLITRK6	PTPRS	FALSE	FALSE	TRUE	curated	FALSE	Ligand-Receptor	Signaling by SLIT and NTRK-like protein	1.1
CPI-SS05F136AA2	SLITRK5_PTPRS	simple:O94991	simple:Q13332	SLITRK5	PTPRS	FALSE	FALSE	TRUE	curated	FALSE	Ligand-Receptor	Signaling by SLIT and NTRK-like protein	1.1
CPI-SS0EEF491E3	SLITRK4_PTPRS	simple:Q8IW52	simple:Q13332	SLITRK4	PTPRS	FALSE	FALSE	TRUE	curated	FALSE	Ligand-Receptor	Signaling by SLIT and NTRK-like protein	1.1
CPI-SS09ABD133A	SLITRK2_PTPRS	simple:Q9H156	simple:Q13332	SLITRK2	PTPRS	FALSE	FALSE	TRUE	curated	FALSE	Ligand-Receptor	Signaling by SLIT and NTRK-like protein	1.1
CPI-SC0C396EE2C	ADM2_RAMP3_complex	simple:Q7Z4H4	complex:RAMP3_complex	ADM2		TRUE	FALSE	TRUE	curated	FALSE	Ligand-Receptor	Signaling by Adrenomedullin	1.1
CPI-SS0D2FABC4A	ADM_RAMP3	simple:P35318	simple:O60896	ADM	RAMP3	TRUE	FALSE	TRUE	curated	FALSE	Ligand-Receptor	Signaling by Adrenomedullin	1.1
CPI-SC01AD532CA	ADM2_RAMP2_complex	simple:Q7Z4H4	complex:RAMP2_complex	ADM2		TRUE	FALSE	TRUE	curated	FALSE	Ligand-Receptor	Signaling by Adrenomedullin	1.1
CPI-SS05565175C	AGRP_MC2R	simple:O00253	simple:Q01718	AGRP	MC2R	TRUE	FALSE	TRUE	curated	FALSE	Ligand-Receptor	Signaling by Agouti-related protein	1.1
CPI-SS0C0E2C69C	POMC_MC2R	simple:P01189	simple:Q01718	POMC	MC2R	TRUE	FALSE	TRUE	curated	FALSE	Ligand-Receptor	Signaling by Proopiomelanocortin	1.1
CPI-SS09CF5B145	AGRP_MC4R	simple:O00253	simple:P32245	AGRP	MC4R	TRUE	FALSE	TRUE	curated	FALSE	Ligand-Receptor	Signaling by Agouti-related protein	1.1
CPI-SS098F8DB82	POMC_MC4R	simple:P01189	simple:P32245	POMC	MC4R	TRUE	FALSE	TRUE	curated	FALSE	Ligand-Receptor	Signaling by Proopiomelanocortin	1.1
CPI-SS0CC136A8D	AGRP_MC5R	simple:O00253	simple:P33032	AGRP	MC5R	TRUE	FALSE	TRUE	curated	FALSE	Ligand-Receptor	Signaling by Agouti-related protein	1.1
CPI-SS097A84265	APP_TNFRSF21	simple:P05067	simple:O75509	APP	TNFRSF21	FALSE	FALSE	TRUE	curated	FALSE	Ligand-Receptor	Signaling by Amyloid-beta precursor protein	1.1
CPI-SS0BE6DBE1A	POMC_MC5R	simple:P01189	simple:P33032	POMC	MC5R	TRUE	FALSE	TRUE	curated	FALSE	Ligand-Receptor	Signaling by Proopiomelanocortin	1.1
CPI-SS00BD8FF72	POMC_MC1R	simple:P01189	simple:Q01726	POMC	MC1R	TRUE	FALSE	TRUE	curated	FALSE	Ligand-Receptor	Signaling by Podocalyxin-like protein	1.1
CPI-SC0AD2CE0A8	AGRN_LRP4_MUSK_complex	simple:O00468	complex:LRP4_MUSK_complex	AGRN		TRUE	FALSE	TRUE	curated	FALSE	Ligand-Receptor	Signaling by Agrin	1.1
CPI-SS0593F278B	AGRN_PTPRS	simple:O00468	simple:Q13332	AGRN	PTPRS	TRUE	FALSE	TRUE	curated	FALSE	Ligand-Receptor	Signaling by Agrin	1.1
CPI-SS023656B4B	LRRC4B_PTPRS	simple:Q9NT99	simple:Q13332	LRRC4B	PTPRS	FALSE	FALSE	TRUE	curated	FALSE	Ligand-Receptor	Signaling by Leucine Rich Repeat And Fibronectin	1.1
CPI-SS064D15A83	LRFN4_PTPRS	simple:Q6PJG9	simple:Q13332	LRFN4	PTPRS	FALSE	FALSE	TRUE	curated	FALSE	Ligand-Receptor	Signaling by Leucine Rich Repeat And Fibronectin	1.1
CPI-SS0DCD351AD	LRFN5_PTPRS	simple:Q96NI6	simple:Q13332	LRFN5	PTPRS	FALSE	FALSE	TRUE	curated	FALSE	Ligand-Receptor	Signaling by Leucine Rich Repeat And Fibronectin	1.1
CPI-SS08968FFAE	LRRTM4_PTPRS	simple:Q86VH4	simple:Q13332	LRRTM4	PTPRS	FALSE	FALSE	TRUE	curated	FALSE	Ligand-Receptor	Signaling by Leucine-Rich Repeat Transmembrane Neuronal Protein	1.1
CPI-SS000DBE90D	SLITRK1_PTPRS	simple:Q96PX8	simple:Q13332	SLITRK1	PTPRS	FALSE	FALSE	TRUE	curated	FALSE	Ligand-Receptor	Signaling by SLIT and NTRK-like protein	1.1
CPI-SS019ABECEC	ASIP_MC1R	simple:P42127	simple:Q01726	ASIP	MC1R	TRUE	FALSE	TRUE	curated	FALSE	Ligand-Receptor	Signaling by Agouti-related protein	1.1
CPI-SC063148F3A	ADM_RAMP3_complex	simple:P35318	complex:RAMP3_complex	ADM		TRUE	FALSE	TRUE	curated	FALSE	Ligand-Receptor	Signaling by Adrenomedullin	1.1
CPI-SS012E7C8B8	PI16_TNFRSF21	simple:Q6UXB8	simple:O75509	PI16	TNFRSF21	TRUE	FALSE	TRUE	curated	FALSE	Ligand-Receptor		1.1
CPI-SC0FE3CE9D1	APOA1_TREM2_receptor	simple:P02647	complex:TREM2_receptor	APOA1		TRUE	FALSE	TRUE	curated	FALSE	Ligand-Receptor	Signaling by Apolipoprotein	1.1
CPI-CS0DAC88EFA	Estradiol_byCYP19A1_GPER1	complex:Estradiol_byCYP19A1	simple:Q99527		GPER1	TRUE	FALSE	TRUE	curated	FALSE	Ligand-Receptor	Signaling by Steroids	1.1
CPI-CS0B08AEA2D	Estradiol_byHSD17B1_GPER1	complex:Estradiol_byHSD17B1	simple:Q99527		GPER1	TRUE	FALSE	TRUE	curated	FALSE	Ligand-Receptor	Signaling by Estradiol	1.1
CPI-CS0669F64A4	Estradiol_byCYP19A1_NR1I2	complex:Estradiol_byCYP19A1	simple:O75469		NR1I2	TRUE	FALSE	TRUE	curated	FALSE	Ligand-Receptor	Signaling by Steroids	1.1
CPI-CS06A285DD6	Pregnenolone_byCYP11A1_NR1I2	complex:Pregnenolone_byCYP11A1	simple:O75469		NR1I2	TRUE	FALSE	TRUE	curated	FALSE	Ligand-Receptor	Signaling by Steroids	1.1
CPI-CS05760BB78	Dehydroepiandrosterone_bySTS_NR1I2	complex:Dehydroepiandrosterone_bySTS	simple:O75469		NR1I2	TRUE	FALSE	TRUE	curated	FALSE	Ligand-Receptor	Signaling by Dehydroepiandrosterone	1.1
CPI-CS0EF401B5F	Estradiol_byHSD17B1_NR1I2	complex:Estradiol_byHSD17B1	simple:O75469		NR1I2	TRUE	FALSE	TRUE	curated	FALSE	Ligand-Receptor	Signaling by Estradiol	1.1
CPI-SS0DE9B07A8	ANGPT1_TEK	simple:Q15389	simple:Q02763	ANGPT1	TEK	TRUE	FALSE	TRUE	curated	FALSE	Ligand-Receptor	Signaling by Angiopoietin	1.1
CPI-SS0BAB460FF	ANGPT2_TEK	simple:O15123	simple:Q02763	ANGPT2	TEK	TRUE	FALSE	TRUE	curated	FALSE	Ligand-Receptor	Signaling by Angiopoietin	1.1
CPI-SS0D89F86A7	ANGPT4_TEK	simple:Q9Y264	simple:Q02763	ANGPT4	TEK	TRUE	FALSE	TRUE	curated	FALSE	Ligand-Receptor	Signaling by Angiopoietin	1.1
CPI-SS05996C8FD	AGT_AGTR1	simple:P01019	simple:P30556	AGT	AGTR1	TRUE	FALSE	TRUE	curated	FALSE	Ligand-Receptor	Signaling by Angiotensinogen	1.1
CPI-SS0F739D3DB	ANXA1_FPR1	simple:P04083	simple:P21462	ANXA1	FPR1	TRUE	FALSE	TRUE	curated	FALSE	Ligand-Receptor	Signaling by Annexin	1.1
CPI-SS0C1332E73	CTSG_FPR1	simple:P08311	simple:P21462	CTSG	FPR1	TRUE	FALSE	TRUE	curated	FALSE	Ligand-Receptor	Signaling by Cathepsin	1.1
CPI-SS0F6EC6E44	TAFA4_FPR1	simple:Q96LR4	simple:P21462	TAFA4	FPR1	TRUE	FALSE	TRUE	curated	FALSE	Ligand-Receptor	Signaling by TAFA	1.1
CPI-SS06CCF5A54	ANXA1_FPR3	simple:P04083	simple:P25089	ANXA1	FPR3	TRUE	FALSE	TRUE	curated	FALSE	Ligand-Receptor	Signaling by Annexin	1.1
CPI-SS0EEECE1C4	HEBP1_FPR3	simple:Q9NRV9	simple:P25089	HEBP1	FPR3	FALSE	FALSE	TRUE	curated	FALSE	Ligand-Receptor		1.1
CPI-SS08719F19E	APELA_APLNR	simple:P0DMC3	simple:P35414	APELA	APLNR	TRUE	FALSE	TRUE	curated	FALSE	Ligand-Receptor	Signaling by Apelin	1.1
CPI-SS086CB298F	APLN_APLNR	simple:Q9ULZ1	simple:P35414	APLN	APLNR	TRUE	FALSE	TRUE	curated	FALSE	Ligand-Receptor	Signaling by Apelin	1.1
CPI-CS0A04F7238	Estradiol_byHSD17B1_ESR2	complex:Estradiol_byHSD17B1	simple:Q92731		ESR2	TRUE	FALSE	TRUE	curated	FALSE	Ligand-Receptor	Signaling by Estradiol	1.1
CPI-CS0B87D36A1	Estradiol_byCYP19A1_ESR2	complex:Estradiol_byCYP19A1	simple:Q92731		ESR2	TRUE	FALSE	TRUE	curated	FALSE	Ligand-Receptor	Signaling by Steroids	1.1
CPI-CS0168A25C9	Estradiol_byHSD17B1_ESR1	complex:Estradiol_byHSD17B1	simple:P03372		ESR1	TRUE	FALSE	TRUE	curated	FALSE	Ligand-Receptor	Signaling by Estradiol	1.1
CPI-CS09B8977D7	Dehydroepiandrosterone_bySTS_ESR1	complex:Dehydroepiandrosterone_bySTS	simple:P03372		ESR1	TRUE	FALSE	TRUE	curated	FALSE	Ligand-Receptor	Signaling by Dehydroepiandrosterone	1.1
CPI-SC0412566F3	APOA2_TREM2_receptor	simple:P02652	complex:TREM2_receptor	APOA2		TRUE	FALSE	TRUE	curated	FALSE	Ligand-Receptor	Signaling by Apolipoprotein	1.1
CPI-SC0EFFE8ACB	APOB_TREM2_receptor	simple:P04114	complex:TREM2_receptor	APOB		TRUE	FALSE	TRUE	curated	FALSE	Ligand-Receptor	Signaling by Apolipoprotein	1.1
CPI-SC06C75F978	APOE_TREM2_receptor	simple:P02649	complex:TREM2_receptor	APOE		TRUE	FALSE	TRUE	curated	FALSE	Ligand-Receptor	Signaling by Apolipoprotein	1.1
CPI-SC046AFCFE9	CLU_TREM2_receptor	simple:P10909	complex:TREM2_receptor	CLU		TRUE	FALSE	TRUE	curated	FALSE	Ligand-Receptor		1.1
CPI-SS0CBCF26F8	APLP2_PIGR	simple:Q06481	simple:P01833	APLP2	PIGR	TRUE	FALSE	TRUE	curated	FALSE	Ligand-Receptor	Signaling by Amyloid-like protein	1.1
CPI-CS012A5546C	Desoxycorticosterone_byCYP21A2_NR3C2	complex:Desoxycorticosterone_byCYP21A2	simple:P08235		NR3C2	TRUE	FALSE	TRUE	curated	FALSE	Ligand-Receptor	Signaling by Steroids	1.1
CPI-CS0EC7F7C75	Dihydrotestosterone_bySRD5A1_AR	complex:Dihydrotestosterone_bySRD5A1	simple:P10275		AR	TRUE	FALSE	TRUE	curated	FALSE	Ligand-Receptor	Signaling by Steroids	1.1
CPI-CS0D228AF4D	Dihydrotestosterone_bySRD5A2_AR	complex:Dihydrotestosterone_bySRD5A2	simple:P10275		AR	TRUE	FALSE	TRUE	curated	FALSE	Ligand-Receptor	Signaling by Steroids	1.1
CPI-SC0E89A4EF0	APP_TREM2_receptor	simple:P05067	complex:TREM2_receptor	APP		FALSE	FALSE	TRUE	curated	FALSE	Ligand-Receptor	Signaling by Amyloid-beta precursor protein	1.1
CPI-CS039E9FE7F	Dihydrotestosterone_bySRD5A3_AR	complex:Dihydrotestosterone_bySRD5A3	simple:P10275		AR	TRUE	FALSE	TRUE	curated	FALSE	Ligand-Receptor	Signaling by Steroids	1.1
CPI-CS0BE6576AD	Testosterone_byHSD17B12_AR	complex:Testosterone_byHSD17B12	simple:P10275		AR	TRUE	FALSE	TRUE	curated	FALSE	Ligand-Receptor	Signaling by Steroids	1.1
CPI-CS0E165D03D	Testosterone_byHSD17B3_AR	complex:Testosterone_byHSD17B3	simple:P10275		AR	TRUE	FALSE	TRUE	curated	FALSE	Ligand-Receptor	Signaling by Steroids	1.1
CPI-CS0787D04B3	Testosterone_byAKR1D1_AR	complex:Testosterone_byAKR1D1	simple:P10275		AR	TRUE	FALSE	TRUE	curated	FALSE	Ligand-Receptor	Signaling by Steroids	1.1
CPI-CS019C00E02	Androsterone_byHSD17B6_NR1H4	complex:Androsterone_byHSD17B6	simple:Q96RI1		NR1H4	TRUE	FALSE	TRUE	curated	FALSE	Ligand-Receptor	Signaling by Steroids	1.1
CPI-CS08D535BCF	22Hydroxycholesterol_byCYP11A1_NR1H4	complex:22Hydroxycholesterol_byCYP11A1	simple:Q96RI1		NR1H4	TRUE	FALSE	TRUE	curated	FALSE	Ligand-Receptor	Signaling by Steroids	1.1
CPI-CS01C347639	22Hydroxycholesterol_byCYP3A4_NR1H4	complex:22Hydroxycholesterol_byCYP3A4	simple:Q96RI1		NR1H4	TRUE	FALSE	TRUE	curated	FALSE	Ligand-Receptor	Signaling by Steroids	1.1
CPI-CS01DAEDE79	Calcitriol_byCYP27B1_VDR	complex:Calcitriol_byCYP27B1	simple:P11473		VDR	TRUE	FALSE	TRUE	curated	FALSE	Ligand-Receptor	Signaling by Steroids	1.1
CPI-CS029C8858F	Estradiol_byCYP19A1_ESR1	complex:Estradiol_byCYP19A1	simple:P03372		ESR1	TRUE	FALSE	TRUE	curated	FALSE	Ligand-Receptor	Signaling by Steroids	1.1
CPI-CS0D5502736	Androstenedione_byCYP17A1_AR	complex:Androstenedione_byCYP17A1	simple:P10275		AR	TRUE	FALSE	TRUE	curated	FALSE	Ligand-Receptor	Signaling by Steroids	1.1
CPI-CS0389CC0EC	Noradrenaline_byDBH_and_SLC6A2_ADRB3	complex:Noradrenaline_byDBH_and_SLC6A2	simple:P13945		ADRB3	TRUE	FALSE	TRUE	curated	FALSE	Ligand-Receptor	Signaling by Noradrenaline	1.1
CPI-CS067A8F850	Noradrenaline_byDBH_and_SLC18A2_ADRB3	complex:Noradrenaline_byDBH_and_SLC18A2	simple:P13945		ADRB3	TRUE	FALSE	TRUE	curated	FALSE	Ligand-Receptor	Signaling by Noradrenaline	1.1
CPI-CS05A668606	Noradrenaline_byDBH_and_SLC18A1_ADRB3	complex:Noradrenaline_byDBH_and_SLC18A1	simple:P13945		ADRB3	TRUE	FALSE	TRUE	curated	FALSE	Ligand-Receptor	Signaling by Noradrenaline	1.1
CPI-CS05357F38C	Adenosine_byNT5E_and_SLC29A1_ADORA2B	complex:Adenosine_byNT5E_and_SLC29A1	simple:P29275		ADORA2B	TRUE	FALSE	TRUE	curated	FALSE	Ligand-Receptor	Signaling by Adenosine	1.1
CPI-CS016DD08B8	Adenosine_byNT5E_and_SLC29A2_ADORA2B	complex:Adenosine_byNT5E_and_SLC29A2	simple:P29275		ADORA2B	TRUE	FALSE	TRUE	curated	FALSE	Ligand-Receptor	Signaling by Adenosine	1.1
CPI-CS0D17EA793	Adenosine_byNT5E_and_SLC29A3_ADORA2B	complex:Adenosine_byNT5E_and_SLC29A3	simple:P29275		ADORA2B	TRUE	FALSE	TRUE	curated	FALSE	Ligand-Receptor	Signaling by Adenosine	1.1
CPI-CS0985F2C10	Adenosine_byNT5E_and_SLC29A4_ADORA2B	complex:Adenosine_byNT5E_and_SLC29A4	simple:P29275		ADORA2B	TRUE	FALSE	TRUE	curated	FALSE	Ligand-Receptor	Signaling by Adenosine	1.1
CPI-SS08C884E97	ENTPD1_ADORA2B	simple:P49961	simple:P29275	ENTPD1	ADORA2B	FALSE	FALSE	TRUE	curated	FALSE	Ligand-Receptor	Signaling by Ectonucleoside	1.1
CPI-CS07905F8F4	Adenosine_byNT5E_and_SLC29A1_ADORA3	complex:Adenosine_byNT5E_and_SLC29A1	simple:P0DMS8		ADORA3	TRUE	FALSE	TRUE	curated	FALSE	Ligand-Receptor	Signaling by Adenosine	1.1
CPI-CS04EFAFF1F	Adenosine_byNT5E_and_SLC29A2_ADORA3	complex:Adenosine_byNT5E_and_SLC29A2	simple:P0DMS8		ADORA3	TRUE	FALSE	TRUE	curated	FALSE	Ligand-Receptor	Signaling by Adenosine	1.1
CPI-CS08D35C881	Adenosine_byNT5E_and_SLC29A3_ADORA3	complex:Adenosine_byNT5E_and_SLC29A3	simple:P0DMS8		ADORA3	TRUE	FALSE	TRUE	curated	FALSE	Ligand-Receptor	Signaling by Adenosine	1.1
CPI-CS0F953F172	Adenosine_byNT5E_and_SLC29A4_ADORA3	complex:Adenosine_byNT5E_and_SLC29A4	simple:P0DMS8		ADORA3	TRUE	FALSE	TRUE	curated	FALSE	Ligand-Receptor	Signaling by Adenosine	1.1
CPI-SS0276D5C7E	ENTPD1_ADORA3	simple:P49961	simple:P0DMS8	ENTPD1	ADORA3	FALSE	FALSE	TRUE	curated	FALSE	Ligand-Receptor	Signaling by Ectonucleoside	1.1
CPI-CS0E8345356	Adrenaline_byPNMT_and_SLC18A1_ADRA1A	complex:Adrenaline_byPNMT_and_SLC18A1	simple:P35348		ADRA1A	TRUE	FALSE	TRUE	curated	FALSE	Ligand-Receptor	Signaling by Adrenaline	1.1
CPI-CS06FE13C35	Adrenaline_byPNMT_and_SLC18A2_ADRA1A	complex:Adrenaline_byPNMT_and_SLC18A2	simple:P35348		ADRA1A	TRUE	FALSE	TRUE	curated	FALSE	Ligand-Receptor	Signaling by Adrenaline	1.1
CPI-CS05F96EA59	Epinephrine_byPNMT_ADRA1A	complex:Epinephrine_byPNMT	simple:P35348		ADRA1A	TRUE	FALSE	TRUE	curated	FALSE	Ligand-Receptor	Signaling by Epinephrine	1.1
CPI-CS0F807CD4F	Noradrenaline_byDBH_and_SLC18A1_ADRA1A	complex:Noradrenaline_byDBH_and_SLC18A1	simple:P35348		ADRA1A	TRUE	FALSE	TRUE	curated	FALSE	Ligand-Receptor	Signaling by Noradrenaline	1.1
CPI-CS098539E78	Noradrenaline_byDBH_and_SLC18A2_ADRA1A	complex:Noradrenaline_byDBH_and_SLC18A2	simple:P35348		ADRA1A	TRUE	FALSE	TRUE	curated	FALSE	Ligand-Receptor	Signaling by Noradrenaline	1.1
CPI-CS0377ED1BC	Noradrenaline_byDBH_and_SLC6A2_ADRA1A	complex:Noradrenaline_byDBH_and_SLC6A2	simple:P35348		ADRA1A	TRUE	FALSE	TRUE	curated	FALSE	Ligand-Receptor	Signaling by Noradrenaline	1.1
CPI-CS090BF1875	Adrenaline_byPNMT_and_SLC18A1_ADRA1B	complex:Adrenaline_byPNMT_and_SLC18A1	simple:P35368		ADRA1B	TRUE	FALSE	TRUE	curated	FALSE	Ligand-Receptor	Signaling by Adrenaline	1.1
CPI-SS0E90C46BC	ENTPD1_ADORA2A	simple:P49961	simple:P29274	ENTPD1	ADORA2A	FALSE	FALSE	TRUE	curated	FALSE	Ligand-Receptor	Signaling by Ectonucleoside	1.1
CPI-CS028B98B8F	Adenosine_byNT5E_and_SLC29A4_ADORA2A	complex:Adenosine_byNT5E_and_SLC29A4	simple:P29274		ADORA2A	TRUE	FALSE	TRUE	curated	FALSE	Ligand-Receptor	Signaling by Adenosine	1.1
CPI-CS0F865E648	Adenosine_byNT5E_and_SLC29A3_ADORA2A	complex:Adenosine_byNT5E_and_SLC29A3	simple:P29274		ADORA2A	TRUE	FALSE	TRUE	curated	FALSE	Ligand-Receptor	Signaling by Adenosine	1.1
CPI-CS0FDA0F596	Adenosine_byNT5E_and_SLC29A2_ADORA2A	complex:Adenosine_byNT5E_and_SLC29A2	simple:P29274		ADORA2A	TRUE	FALSE	TRUE	curated	FALSE	Ligand-Receptor	Signaling by Adenosine	1.1
CPI-CS0447FDDB5	Acetylcholine_byCHAT_and_SLC10A4_CHRM5	complex:Acetylcholine_byCHAT_and_SLC10A4	simple:P08912		CHRM5	TRUE	FALSE	TRUE	curated	FALSE	Ligand-Receptor	Signaling by Choline acetyltransferase	1.1
CPI-CS067CF9C74	Acetylcholine_byCHAT_and_SLC5A7_CHRM5	complex:Acetylcholine_byCHAT_and_SLC5A7	simple:P08912		CHRM5	TRUE	FALSE	TRUE	curated	FALSE	Ligand-Receptor	Signaling by Choline acetyltransferase	1.1
CPI-CS063516AC0	Acetylcholine_byCHAT_CHRNA1	complex:Acetylcholine_byCHAT	simple:P02708		CHRNA1	TRUE	FALSE	TRUE	curated	FALSE	Ligand-Receptor	Signaling by Acetylcholine	1.1
CPI-CC0F3C5EBCC	Acetylcholine_byCHAT_AcetylcholineReceptor_a2b3	complex:Acetylcholine_byCHAT	complex:AcetylcholineReceptor_a2b3			TRUE	FALSE	TRUE	curated	FALSE	Ligand-Receptor	Signaling by Acetylcholine	1.1
CPI-CC0067AC6C9	Acetylcholine_byCHAT_AcetylcholineReceptor_a3b2a5	complex:Acetylcholine_byCHAT	complex:AcetylcholineReceptor_a3b2a5			TRUE	FALSE	TRUE	curated	FALSE	Ligand-Receptor	Signaling by Acetylcholine	1.1
CPI-CC0253C0919	Acetylcholine_byCHAT_AcetylcholineReceptor_a3b4a5	complex:Acetylcholine_byCHAT	complex:AcetylcholineReceptor_a3b4a5			TRUE	FALSE	TRUE	curated	FALSE	Ligand-Receptor	Signaling by Acetylcholine	1.1
CPI-CC079435E2F	Acetylcholine_byCHAT_AcetylcholineReceptor_a6a4b3	complex:Acetylcholine_byCHAT	complex:AcetylcholineReceptor_a6a4b3			TRUE	FALSE	TRUE	curated	FALSE	Ligand-Receptor	Signaling by Acetylcholine	1.1
CPI-CC034FE836A	Acetylcholine_byCHAT_AcetylcholineReceptor_a4b2	complex:Acetylcholine_byCHAT	complex:AcetylcholineReceptor_a4b2			TRUE	FALSE	TRUE	curated	FALSE	Ligand-Receptor	Signaling by Acetylcholine	1.1
CPI-CS04C3CEB1B	Adrenaline_byPNMT_and_SLC18A2_ADRA1B	complex:Adrenaline_byPNMT_and_SLC18A2	simple:P35368		ADRA1B	TRUE	FALSE	TRUE	curated	FALSE	Ligand-Receptor	Signaling by Adrenaline	1.1
CPI-CC0C914AC2E	Acetylcholine_byCHAT_and_SLC10A4_AcetylcholineReceptor_a4b2	complex:Acetylcholine_byCHAT_and_SLC10A4	complex:AcetylcholineReceptor_a4b2			TRUE	FALSE	TRUE	curated	FALSE	Ligand-Receptor	Signaling by Choline acetyltransferase	1.1
CPI-CC05C1C7836	Acetylcholine_byCHAT_AcetylcholineReceptor_a6b3b4	complex:Acetylcholine_byCHAT	complex:AcetylcholineReceptor_a6b3b4			TRUE	FALSE	TRUE	curated	FALSE	Ligand-Receptor	Signaling by Acetylcholine	1.1
CPI-CS0C5C5E217	Acetylcholine_byCHAT_CHRNA7	complex:Acetylcholine_byCHAT	simple:P36544		CHRNA7	TRUE	FALSE	TRUE	curated	FALSE	Ligand-Receptor	Signaling by Acetylcholine	1.1
CPI-CS064B4FE21	Adenosine_byNT5E_and_SLC29A1_ADORA1	complex:Adenosine_byNT5E_and_SLC29A1	simple:P30542		ADORA1	TRUE	FALSE	TRUE	curated	FALSE	Ligand-Receptor	Signaling by Adenosine	1.1
CPI-CS0BCAA5227	Adenosine_byNT5E_and_SLC29A2_ADORA1	complex:Adenosine_byNT5E_and_SLC29A2	simple:P30542		ADORA1	TRUE	FALSE	TRUE	curated	FALSE	Ligand-Receptor	Signaling by Adenosine	1.1
CPI-CS0517F9783	Adenosine_byNT5E_and_SLC29A3_ADORA1	complex:Adenosine_byNT5E_and_SLC29A3	simple:P30542		ADORA1	TRUE	FALSE	TRUE	curated	FALSE	Ligand-Receptor	Signaling by Adenosine	1.1
CPI-CS0521FD886	Adenosine_byNT5E_and_SLC29A4_ADORA1	complex:Adenosine_byNT5E_and_SLC29A4	simple:P30542		ADORA1	TRUE	FALSE	TRUE	curated	FALSE	Ligand-Receptor	Signaling by Adenosine	1.1
CPI-SS026C7F8A2	ENTPD1_ADORA1	simple:P49961	simple:P30542	ENTPD1	ADORA1	FALSE	FALSE	TRUE	curated	FALSE	Ligand-Receptor	Signaling by Ectonucleoside	1.1
CPI-CS056D84EB8	Adenosine_byNT5E_and_SLC29A1_ADORA2A	complex:Adenosine_byNT5E_and_SLC29A1	simple:P29274		ADORA2A	TRUE	FALSE	TRUE	curated	FALSE	Ligand-Receptor	Signaling by Adenosine	1.1
CPI-CC0BB122579	Acetylcholine_byCHAT_and_SLC5A7_AcetylcholineReceptor_a4b2	complex:Acetylcholine_byCHAT_and_SLC5A7	complex:AcetylcholineReceptor_a4b2			TRUE	FALSE	TRUE	curated	FALSE	Ligand-Receptor	Signaling by Choline acetyltransferase	1.1
CPI-CS0D33FF37B	Epinephrine_byPNMT_ADRA1B	complex:Epinephrine_byPNMT	simple:P35368		ADRA1B	TRUE	FALSE	TRUE	curated	FALSE	Ligand-Receptor	Signaling by Epinephrine	1.1
CPI-CS09DA5DAD3	Noradrenaline_byDBH_and_SLC18A1_ADRA1B	complex:Noradrenaline_byDBH_and_SLC18A1	simple:P35368		ADRA1B	TRUE	FALSE	TRUE	curated	FALSE	Ligand-Receptor	Signaling by Noradrenaline	1.1
CPI-CS078C6CB4F	Noradrenaline_byDBH_and_SLC18A2_ADRA1B	complex:Noradrenaline_byDBH_and_SLC18A2	simple:P35368		ADRA1B	TRUE	FALSE	TRUE	curated	FALSE	Ligand-Receptor	Signaling by Noradrenaline	1.1
CPI-CS03C9B1F6C	Noradrenaline_byDBH_and_SLC18A1_ADRA2C	complex:Noradrenaline_byDBH_and_SLC18A1	simple:P18825		ADRA2C	TRUE	FALSE	TRUE	curated	FALSE	Ligand-Receptor	Signaling by Noradrenaline	1.1
CPI-CS04395827F	Noradrenaline_byDBH_and_SLC18A2_ADRA2C	complex:Noradrenaline_byDBH_and_SLC18A2	simple:P18825		ADRA2C	TRUE	FALSE	TRUE	curated	FALSE	Ligand-Receptor	Signaling by Noradrenaline	1.1
CPI-CS0749A56F0	Noradrenaline_byDBH_and_SLC6A2_ADRA2C	complex:Noradrenaline_byDBH_and_SLC6A2	simple:P18825		ADRA2C	TRUE	FALSE	TRUE	curated	FALSE	Ligand-Receptor	Signaling by Noradrenaline	1.1
CPI-CS01A3364DC	Adrenaline_byPNMT_and_SLC18A1_ADRB1	complex:Adrenaline_byPNMT_and_SLC18A1	simple:P08588		ADRB1	TRUE	FALSE	TRUE	curated	FALSE	Ligand-Receptor	Signaling by Adrenaline	1.1
CPI-CS08E4B4F26	Adrenaline_byPNMT_and_SLC18A2_ADRB1	complex:Adrenaline_byPNMT_and_SLC18A2	simple:P08588		ADRB1	TRUE	FALSE	TRUE	curated	FALSE	Ligand-Receptor	Signaling by Adrenaline	1.1
CPI-CS043102EAA	Epinephrine_byPNMT_ADRB1	complex:Epinephrine_byPNMT	simple:P08588		ADRB1	TRUE	FALSE	TRUE	curated	FALSE	Ligand-Receptor	Signaling by Epinephrine	1.1
CPI-CS08B421238	Noradrenaline_byDBH_and_SLC18A1_ADRB1	complex:Noradrenaline_byDBH_and_SLC18A1	simple:P08588		ADRB1	TRUE	FALSE	TRUE	curated	FALSE	Ligand-Receptor	Signaling by Noradrenaline	1.1
CPI-CS0B9360E04	Noradrenaline_byDBH_and_SLC18A2_ADRB1	complex:Noradrenaline_byDBH_and_SLC18A2	simple:P08588		ADRB1	TRUE	FALSE	TRUE	curated	FALSE	Ligand-Receptor	Signaling by Noradrenaline	1.1
CPI-CS0D4E32D9D	Epinephrine_byPNMT_ADRA2C	complex:Epinephrine_byPNMT	simple:P18825		ADRA2C	TRUE	FALSE	TRUE	curated	FALSE	Ligand-Receptor	Signaling by Epinephrine	1.1
CPI-CS0ED38DC11	Noradrenaline_byDBH_and_SLC6A2_ADRB1	complex:Noradrenaline_byDBH_and_SLC6A2	simple:P08588		ADRB1	TRUE	FALSE	TRUE	curated	FALSE	Ligand-Receptor	Signaling by Noradrenaline	1.1
CPI-CS09B74556F	Adrenaline_byPNMT_and_SLC18A2_ADRB2	complex:Adrenaline_byPNMT_and_SLC18A2	simple:P07550		ADRB2	TRUE	FALSE	TRUE	curated	FALSE	Ligand-Receptor	Signaling by Adrenaline	1.1
CPI-CS09918B680	Epinephrine_byPNMT_ADRB2	complex:Epinephrine_byPNMT	simple:P07550		ADRB2	TRUE	FALSE	TRUE	curated	FALSE	Ligand-Receptor	Signaling by Epinephrine	1.1
CPI-CS085B8BFD8	Noradrenaline_byDBH_and_SLC18A1_ADRB2	complex:Noradrenaline_byDBH_and_SLC18A1	simple:P07550		ADRB2	TRUE	FALSE	TRUE	curated	FALSE	Ligand-Receptor	Signaling by Noradrenaline	1.1
CPI-CS0E8897714	Noradrenaline_byDBH_and_SLC18A2_ADRB2	complex:Noradrenaline_byDBH_and_SLC18A2	simple:P07550		ADRB2	TRUE	FALSE	TRUE	curated	FALSE	Ligand-Receptor	Signaling by Noradrenaline	1.1
CPI-CS09C112D46	Noradrenaline_byDBH_and_SLC6A2_ADRB2	complex:Noradrenaline_byDBH_and_SLC6A2	simple:P07550		ADRB2	TRUE	FALSE	TRUE	curated	FALSE	Ligand-Receptor	Signaling by Noradrenaline	1.1
CPI-CS0E6D457AD	Adrenaline_byPNMT_and_SLC18A1_ADRB3	complex:Adrenaline_byPNMT_and_SLC18A1	simple:P13945		ADRB3	TRUE	FALSE	TRUE	curated	FALSE	Ligand-Receptor	Signaling by Adrenaline	1.1
CPI-CS046C11B05	Adrenaline_byPNMT_and_SLC18A2_ADRB3	complex:Adrenaline_byPNMT_and_SLC18A2	simple:P13945		ADRB3	TRUE	FALSE	TRUE	curated	FALSE	Ligand-Receptor	Signaling by Adrenaline	1.1
CPI-CS09342A843	Epinephrine_byPNMT_ADRB3	complex:Epinephrine_byPNMT	simple:P13945		ADRB3	TRUE	FALSE	TRUE	curated	FALSE	Ligand-Receptor	Signaling by Epinephrine	1.1
CPI-CS05E2B5099	Adrenaline_byPNMT_and_SLC18A1_ADRB2	complex:Adrenaline_byPNMT_and_SLC18A1	simple:P07550		ADRB2	TRUE	FALSE	TRUE	curated	FALSE	Ligand-Receptor	Signaling by Adrenaline	1.1
CPI-SS015B29D3F	APOA1_ABCA1	simple:P02647	simple:O95477	APOA1	ABCA1	TRUE	FALSE	FALSE	curated	FALSE	Ligand-Receptor	Signaling by Apolipoprotein	1.1
CPI-CS0E52EA029	Adrenaline_byPNMT_and_SLC18A2_ADRA2C	complex:Adrenaline_byPNMT_and_SLC18A2	simple:P18825		ADRA2C	TRUE	FALSE	TRUE	curated	FALSE	Ligand-Receptor	Signaling by Adrenaline	1.1
CPI-CS05A217639	Noradrenaline_byDBH_and_SLC6A2_ADRA2B	complex:Noradrenaline_byDBH_and_SLC6A2	simple:P18089		ADRA2B	TRUE	FALSE	TRUE	curated	FALSE	Ligand-Receptor	Signaling by Noradrenaline	1.1
CPI-CS0E8CA54FD	Noradrenaline_byDBH_and_SLC6A2_ADRA1B	complex:Noradrenaline_byDBH_and_SLC6A2	simple:P35368		ADRA1B	TRUE	FALSE	TRUE	curated	FALSE	Ligand-Receptor	Signaling by Noradrenaline	1.1
CPI-CS0DA514FAE	Adrenaline_byPNMT_and_SLC18A1_ADRA1D	complex:Adrenaline_byPNMT_and_SLC18A1	simple:P25100		ADRA1D	TRUE	FALSE	TRUE	curated	FALSE	Ligand-Receptor	Signaling by Adrenaline	1.1
CPI-CS0C22FCA29	Adrenaline_byPNMT_and_SLC18A2_ADRA1D	complex:Adrenaline_byPNMT_and_SLC18A2	simple:P25100		ADRA1D	TRUE	FALSE	TRUE	curated	FALSE	Ligand-Receptor	Signaling by Adrenaline	1.1
CPI-CS0A5499A2C	Epinephrine_byPNMT_ADRA1D	complex:Epinephrine_byPNMT	simple:P25100		ADRA1D	TRUE	FALSE	TRUE	curated	FALSE	Ligand-Receptor	Signaling by Epinephrine	1.1
CPI-CS07CECA9C9	Noradrenaline_byDBH_and_SLC18A1_ADRA1D	complex:Noradrenaline_byDBH_and_SLC18A1	simple:P25100		ADRA1D	TRUE	FALSE	TRUE	curated	FALSE	Ligand-Receptor	Signaling by Noradrenaline	1.1
CPI-CS02EA1C9D1	Noradrenaline_byDBH_and_SLC18A2_ADRA1D	complex:Noradrenaline_byDBH_and_SLC18A2	simple:P25100		ADRA1D	TRUE	FALSE	TRUE	curated	FALSE	Ligand-Receptor	Signaling by Noradrenaline	1.1
CPI-CS0DDBC236B	Noradrenaline_byDBH_and_SLC6A2_ADRA1D	complex:Noradrenaline_byDBH_and_SLC6A2	simple:P25100		ADRA1D	TRUE	FALSE	TRUE	curated	FALSE	Ligand-Receptor	Signaling by Noradrenaline	1.1
CPI-CS09EDD1969	Adrenaline_byPNMT_and_SLC18A1_ADRA2A	complex:Adrenaline_byPNMT_and_SLC18A1	simple:P08913		ADRA2A	TRUE	FALSE	TRUE	curated	FALSE	Ligand-Receptor	Signaling by Adrenaline	1.1
CPI-CS07E858C0F	Adrenaline_byPNMT_and_SLC18A1_ADRA2C	complex:Adrenaline_byPNMT_and_SLC18A1	simple:P18825		ADRA2C	TRUE	FALSE	TRUE	curated	FALSE	Ligand-Receptor	Signaling by Adrenaline	1.1
CPI-CS00979A178	Adrenaline_byPNMT_and_SLC18A2_ADRA2A	complex:Adrenaline_byPNMT_and_SLC18A2	simple:P08913		ADRA2A	TRUE	FALSE	TRUE	curated	FALSE	Ligand-Receptor	Signaling by Adrenaline	1.1
CPI-CS025F16589	Noradrenaline_byDBH_and_SLC18A1_ADRA2A	complex:Noradrenaline_byDBH_and_SLC18A1	simple:P08913		ADRA2A	TRUE	FALSE	TRUE	curated	FALSE	Ligand-Receptor	Signaling by Noradrenaline	1.1
CPI-CS0EAD92BCF	Noradrenaline_byDBH_and_SLC18A2_ADRA2A	complex:Noradrenaline_byDBH_and_SLC18A2	simple:P08913		ADRA2A	TRUE	FALSE	TRUE	curated	FALSE	Ligand-Receptor	Signaling by Noradrenaline	1.1
CPI-CS0102B6543	Noradrenaline_byDBH_and_SLC6A2_ADRA2A	complex:Noradrenaline_byDBH_and_SLC6A2	simple:P08913		ADRA2A	TRUE	FALSE	TRUE	curated	FALSE	Ligand-Receptor	Signaling by Noradrenaline	1.1
CPI-CS0B66F51DF	Adrenaline_byPNMT_and_SLC18A1_ADRA2B	complex:Adrenaline_byPNMT_and_SLC18A1	simple:P18089		ADRA2B	TRUE	FALSE	TRUE	curated	FALSE	Ligand-Receptor	Signaling by Adrenaline	1.1
CPI-CS0CCD9D09E	Adrenaline_byPNMT_and_SLC18A2_ADRA2B	complex:Adrenaline_byPNMT_and_SLC18A2	simple:P18089		ADRA2B	TRUE	FALSE	TRUE	curated	FALSE	Ligand-Receptor	Signaling by Adrenaline	1.1
CPI-CS07947C107	Epinephrine_byPNMT_ADRA2B	complex:Epinephrine_byPNMT	simple:P18089		ADRA2B	TRUE	FALSE	TRUE	curated	FALSE	Ligand-Receptor	Signaling by Epinephrine	1.1
CPI-CS01FAF361D	Noradrenaline_byDBH_and_SLC18A1_ADRA2B	complex:Noradrenaline_byDBH_and_SLC18A1	simple:P18089		ADRA2B	TRUE	FALSE	TRUE	curated	FALSE	Ligand-Receptor	Signaling by Noradrenaline	1.1
CPI-CS0345842F1	Noradrenaline_byDBH_and_SLC18A2_ADRA2B	complex:Noradrenaline_byDBH_and_SLC18A2	simple:P18089		ADRA2B	TRUE	FALSE	TRUE	curated	FALSE	Ligand-Receptor	Signaling by Noradrenaline	1.1
CPI-CS0AB9AD0C3	Epinephrine_byPNMT_ADRA2A	complex:Epinephrine_byPNMT	simple:P08913		ADRA2A	TRUE	FALSE	TRUE	curated	FALSE	Ligand-Receptor	Signaling by Epinephrine	1.1
CPI-CS08ED696DC	Acetylcholine_byCHAT_CHRM5	complex:Acetylcholine_byCHAT	simple:P08912		CHRM5	TRUE	FALSE	TRUE	curated	FALSE	Ligand-Receptor	Signaling by Acetylcholine	1.1
CPI-SC06DAC3119	APOA1_CUBN_AMN_complex	simple:P02647	complex:CUBN_AMN_complex	APOA1		TRUE	FALSE	TRUE	curated	FALSE	Ligand-Receptor	Signaling by Apolipoprotein	1.1
CPI-CS03629A52A	2arachidonoylglycerol_byDAGLA_CNR1	complex:2arachidonoylglycerol_byDAGLA	simple:P21554		CNR1	TRUE	FALSE	TRUE	curated	FALSE	Ligand-Receptor	Signaling by Arachidonoylglycerol	1.1
CPI-SS0BF9265F0	CLSTN1_NRXN2	simple:O94985	simple:P58401	CLSTN1	NRXN2	FALSE	FALSE	FALSE	curated	FALSE	Ligand-Receptor	Signaling by Calsyntenin	1.1
CPI-SS093707FE0	CLSTN2_NRXN2	simple:Q9H4D0	simple:P58401	CLSTN2	NRXN2	FALSE	FALSE	FALSE	curated	FALSE	Ligand-Receptor	Signaling by Calsyntenin	1.1
CPI-SS0C1A7F44C	CLSTN3_NRXN2	simple:Q9BQT9	simple:P58401	CLSTN3	NRXN2	FALSE	FALSE	FALSE	curated	FALSE	Ligand-Receptor	Signaling by Calsyntenin	1.1
CPI-SS0888FD8F7	LRRTM1_NRXN2	simple:Q86UE6	simple:P58401	LRRTM1	NRXN2	FALSE	FALSE	FALSE	curated	FALSE	Ligand-Receptor	Signaling by Leucine-Rich Repeat Transmembrane Neuronal Protein	1.1
CPI-SS023A16921	LRRTM2_NRXN2	simple:O43300	simple:P58401	LRRTM2	NRXN2	FALSE	FALSE	FALSE	curated	FALSE	Ligand-Receptor	Signaling by Leucine-Rich Repeat Transmembrane Neuronal Protein	1.1
CPI-SS08D8F6957	LRRTM3_NRXN2	simple:Q86VH5	simple:P58401	LRRTM3	NRXN2	FALSE	FALSE	FALSE	curated	FALSE	Ligand-Receptor	Signaling by Leucine-Rich Repeat Transmembrane Neuronal Protein	1.1
CPI-SS06157E5AF	LRRTM4_NRXN2	simple:Q86VH4	simple:P58401	LRRTM4	NRXN2	FALSE	FALSE	FALSE	curated	FALSE	Ligand-Receptor	Signaling by Leucine-Rich Repeat Transmembrane Neuronal Protein	1.1
CPI-SS0CF0A8519	NLGN1_NRXN2	simple:Q8N2Q7	simple:P58401	NLGN1	NRXN2	FALSE	FALSE	FALSE	curated	FALSE	Ligand-Receptor	Signaling by Neuroligin	1.1
CPI-SS0934535FF	NLGN2_NRXN2	simple:Q8NFZ4	simple:P58401	NLGN2	NRXN2	FALSE	FALSE	FALSE	curated	FALSE	Ligand-Receptor	Signaling by Neuroligin	1.1
CPI-SS074EA7741	NLGN3_NRXN2	simple:Q9NZ94	simple:P58401	NLGN3	NRXN2	FALSE	FALSE	FALSE	curated	FALSE	Ligand-Receptor	Signaling by Neuroligin	1.1
CPI-SS0E988B9C0	NLGN4X_NRXN2	simple:Q8N0W4	simple:P58401	NLGN4X	NRXN2	FALSE	FALSE	FALSE	curated	FALSE	Ligand-Receptor	Signaling by Neuroligin	1.1
CPI-SS07C26C799	NLGN4Y_NRXN2	simple:Q8NFZ3	simple:P58401	NLGN4Y	NRXN2	FALSE	FALSE	FALSE	curated	FALSE	Ligand-Receptor	Signaling by Neuroligin	1.1
CPI-SS0B784A03E	CCL1_CCR8	simple:P22362	simple:P51685	CCL1	CCR8	TRUE	FALSE	TRUE	curated	FALSE	Ligand-Receptor	Signaling by Chemokines	1.1
CPI-SS03A875239	CCL16_CCR8	simple:O15467	simple:P51685	CCL16	CCR8	TRUE	FALSE	TRUE	curated	FALSE	Ligand-Receptor	Signaling by Chemokines	1.1
CPI-SS0F8AFE595	CCL18_CCR8	simple:P55774	simple:P51685	CCL18	CCR8	TRUE	FALSE	TRUE	curated	FALSE	Ligand-Receptor	Signaling by Chemokines	1.1
CPI-SS0D4403860	CCL11_ACKR2	simple:P51671	simple:O00590	CCL11	ACKR2	TRUE	FALSE	TRUE	curated	FALSE	Ligand-Receptor	Signaling by Chemokines	1.1
CPI-SS0F60C6D89	CCL13_ACKR2	simple:Q99616	simple:O00590	CCL13	ACKR2	TRUE	FALSE	TRUE	curated	FALSE	Ligand-Receptor	Signaling by Chemokines	1.1
CPI-SS0CCB5F46B	NLGN4Y_NRXN1	simple:Q8NFZ3	simple:Q9ULB1	NLGN4Y	NRXN1	FALSE	FALSE	FALSE	curated	FALSE	Ligand-Receptor	Signaling by Neuroligin	1.1
CPI-SS0FA378947	NLGN4X_NRXN1	simple:Q8N0W4	simple:Q9ULB1	NLGN4X	NRXN1	FALSE	FALSE	FALSE	curated	FALSE	Ligand-Receptor	Signaling by Neuroligin	1.1
CPI-SS0613D0B62	NLGN3_NRXN1	simple:Q9NZ94	simple:Q9ULB1	NLGN3	NRXN1	FALSE	FALSE	FALSE	curated	FALSE	Ligand-Receptor	Signaling by Neuroligin	1.1
CPI-SS0B360C289	NLGN2_NRXN1	simple:Q8NFZ4	simple:Q9ULB1	NLGN2	NRXN1	FALSE	FALSE	FALSE	curated	FALSE	Ligand-Receptor	Signaling by Neuroligin	1.1
CPI-SC00DF87C38	BMP6_ACVR1_BMPR2	simple:P22004	complex:ACVR1_BMPR2	BMP6		TRUE	FALSE	TRUE	curated	FALSE	Ligand-Receptor	Signaling by BMP	1.1
CPI-SC04771EF53	BMP7_ACVR1_BMPR2	simple:P18075	complex:ACVR1_BMPR2	BMP7		TRUE	FALSE	TRUE	curated	FALSE	Ligand-Receptor	Signaling by BMP	1.1
CPI-SC0BD23E626	BMP8A_ACVR1_BMPR2	simple:Q7Z5Y6	complex:ACVR1_BMPR2	BMP8A		TRUE	FALSE	TRUE	curated	FALSE	Ligand-Receptor	Signaling by BMP	1.1
CPI-CS0569B9B91	BMPR1B_BMPR2_BMPR1A	complex:BMPR1B_BMPR2	simple:P36894		BMPR1A	FALSE	TRUE	TRUE	curated	FALSE	Receptor-Receptor	Signaling by BMP	1.1
CPI-SS0BA601DC4	BDNF_NTRK2	simple:P23560	simple:Q16620	BDNF	NTRK2	TRUE	FALSE	TRUE	curated	FALSE	Ligand-Receptor	Signaling by Brain-derived neurotrophic factor	1.1
CPI-SS0E3AA6B7B	NTN4_NTRK2	simple:Q9HB63	simple:Q16620	NTN4	NTRK2	TRUE	FALSE	TRUE	curated	FALSE	Ligand-Receptor	Signaling by Netrin	1.1
CPI-SS093E05DD4	NTF3_NTRK2	simple:P20783	simple:Q16620	NTF3	NTRK2	TRUE	FALSE	TRUE	curated	FALSE	Ligand-Receptor	Signaling by Neurotrophin	1.1
CPI-SS088C1035B	NTF4_NTRK2	simple:P34130	simple:Q16620	NTF4	NTRK2	TRUE	FALSE	TRUE	curated	FALSE	Ligand-Receptor	Signaling by Neurotrophin	1.1
CPI-SS004B1EBD1	CCL14_ACKR2	simple:Q16627	simple:O00590	CCL14	ACKR2	TRUE	FALSE	TRUE	curated	FALSE	Ligand-Receptor	Signaling by Chemokines	1.1
CPI-SC00EA503F2	CALCA_RAMP1_complex	simple:P01258	complex:RAMP1_complex	CALCA		TRUE	FALSE	TRUE	curated	FALSE	Ligand-Receptor	Signaling by Calcitonin	1.1
CPI-SS084EA55C0	CLSTN1_NRXN1	simple:O94985	simple:Q9ULB1	CLSTN1	NRXN1	FALSE	FALSE	FALSE	curated	FALSE	Ligand-Receptor	Signaling by Calsyntenin	1.1
CPI-SS09A6C048C	CLSTN2_NRXN1	simple:Q9H4D0	simple:Q9ULB1	CLSTN2	NRXN1	FALSE	FALSE	FALSE	curated	FALSE	Ligand-Receptor	Signaling by Calsyntenin	1.1
CPI-SS0B880A155	CLSTN3_NRXN1	simple:Q9BQT9	simple:Q9ULB1	CLSTN3	NRXN1	FALSE	FALSE	FALSE	curated	FALSE	Ligand-Receptor	Signaling by Calsyntenin	1.1
CPI-SS043D3630C	LRRTM1_NRXN1	simple:Q86UE6	simple:Q9ULB1	LRRTM1	NRXN1	FALSE	FALSE	FALSE	curated	FALSE	Ligand-Receptor	Signaling by Leucine-Rich Repeat Transmembrane Neuronal Protein	1.1
CPI-SS0E5F8A5F7	LRRTM2_NRXN1	simple:O43300	simple:Q9ULB1	LRRTM2	NRXN1	FALSE	FALSE	FALSE	curated	FALSE	Ligand-Receptor	Signaling by Leucine-Rich Repeat Transmembrane Neuronal Protein	1.1
CPI-SS0626DF0EB	LRRTM3_NRXN1	simple:Q86VH5	simple:Q9ULB1	LRRTM3	NRXN1	FALSE	FALSE	FALSE	curated	FALSE	Ligand-Receptor	Signaling by Leucine-Rich Repeat Transmembrane Neuronal Protein	1.1
CPI-SS03466C597	LRRTM4_NRXN1	simple:Q86VH4	simple:Q9ULB1	LRRTM4	NRXN1	FALSE	FALSE	FALSE	curated	FALSE	Ligand-Receptor	Signaling by Leucine-Rich Repeat Transmembrane Neuronal Protein	1.1
CPI-SS0D2DF7881	NLGN1_NRXN1	simple:Q8N2Q7	simple:Q9ULB1	NLGN1	NRXN1	FALSE	FALSE	FALSE	curated	FALSE	Ligand-Receptor	Signaling by Neuroligin	1.1
CPI-SC02CD655EB	CALCB_RAMP1_complex	simple:P10092	complex:RAMP1_complex	CALCB		TRUE	FALSE	TRUE	curated	FALSE	Ligand-Receptor	Signaling by Calcitonin	1.1
CPI-SC0D0822443	BMP5_ACVR1_BMPR2	simple:P22003	complex:ACVR1_BMPR2	BMP5		TRUE	FALSE	TRUE	curated	FALSE	Ligand-Receptor	Signaling by BMP	1.1
CPI-SS010BB499F	CCL2_ACKR2	simple:P13500	simple:O00590	CCL2	ACKR2	TRUE	FALSE	TRUE	curated	FALSE	Ligand-Receptor	Signaling by Chemokines	1.1
CPI-SS087BEB1C9	CCL4_ACKR2	simple:P13236	simple:O00590	CCL4	ACKR2	TRUE	FALSE	TRUE	curated	FALSE	Ligand-Receptor	Signaling by Chemokines	1.1
CPI-SS0CF0E4DE9	CCL2_CCR2	simple:P13500	simple:P41597	CCL2	CCR2	TRUE	FALSE	TRUE	curated	FALSE	Ligand-Receptor	Signaling by Chemokines	1.1
CPI-SS0C2E7931B	CCL26_CCR2	simple:Q9Y258	simple:P41597	CCL26	CCR2	TRUE	FALSE	TRUE	curated	FALSE	Ligand-Receptor	Signaling by Chemokines	1.1
CPI-SS0F5AA0D9B	CCL7_CCR2	simple:P80098	simple:P41597	CCL7	CCR2	TRUE	FALSE	TRUE	curated	FALSE	Ligand-Receptor	Signaling by Chemokines	1.1
CPI-SS019381277	CCL8_CCR2	simple:P80075	simple:P41597	CCL8	CCR2	TRUE	FALSE	TRUE	curated	FALSE	Ligand-Receptor	Signaling by Chemokines	1.1
CPI-SS01CBCD4BF	CCL14_CCR1	simple:Q16627	simple:P32246	CCL14	CCR1	TRUE	FALSE	TRUE	curated	FALSE	Ligand-Receptor	Signaling by Chemokines	1.1
CPI-SS0A76E2CE9	CCL15_CCR1	simple:Q16663	simple:P32246	CCL15	CCR1	TRUE	FALSE	TRUE	curated	FALSE	Ligand-Receptor	Signaling by Chemokines	1.1
CPI-SS0348B76E5	CCL16_CCR1	simple:O15467	simple:P32246	CCL16	CCR1	TRUE	FALSE	TRUE	curated	FALSE	Ligand-Receptor	Signaling by Chemokines	1.1
CPI-SS049DF2278	CCL23_CCR1	simple:P55773	simple:P32246	CCL23	CCR1	TRUE	FALSE	TRUE	curated	FALSE	Ligand-Receptor	Signaling by Chemokines	1.1
CPI-SS0F06E4B3F	CCL26_CCR1	simple:Q9Y258	simple:P32246	CCL26	CCR1	TRUE	FALSE	TRUE	curated	FALSE	Ligand-Receptor	Signaling by Chemokines	1.1
CPI-SS0A021DB6E	CCL5_CCR1	simple:P13501	simple:P32246	CCL5	CCR1	TRUE	FALSE	TRUE	curated	FALSE	Ligand-Receptor	Signaling by Chemokines	1.1
CPI-SS02CC53E89	CCL7_CCR1	simple:P80098	simple:P32246	CCL7	CCR1	TRUE	FALSE	TRUE	curated	FALSE	Ligand-Receptor	Signaling by Chemokines	1.1
CPI-SS087054090	CCL8_CCR1	simple:P80075	simple:P32246	CCL8	CCR1	TRUE	FALSE	TRUE	curated	FALSE	Ligand-Receptor	Signaling by Chemokines	1.1
CPI-SS04587A7C5	CCL16_HRH4	simple:O15467	simple:Q9H3N8	CCL16	HRH4	TRUE	FALSE	TRUE	curated	FALSE	Ligand-Receptor	Signaling by Chemokines	1.1
CPI-CS0B6CBE509	Histamine_byHDC_HRH4	complex:Histamine_byHDC	simple:Q9H3N8		HRH4	TRUE	FALSE	TRUE	curated	FALSE	Ligand-Receptor	Signaling by Histamine	1.1
CPI-SS0EDD38B58	CCL17_CCR4	simple:Q92583	simple:P51679	CCL17	CCR4	TRUE	FALSE	TRUE	curated	FALSE	Ligand-Receptor	Signaling by Chemokines	1.1
CPI-SS052B38F1C	CCL22_CCR4	simple:O00626	simple:P51679	CCL22	CCR4	TRUE	FALSE	TRUE	curated	FALSE	Ligand-Receptor	Signaling by Chemokines	1.1
CPI-SS0EA05941A	CCL5_CCR4	simple:P13501	simple:P51679	CCL5	CCR4	TRUE	FALSE	TRUE	curated	FALSE	Ligand-Receptor	Signaling by Chemokines	1.1
CPI-SS093922D5A	CCL16_CCR2	simple:O15467	simple:P41597	CCL16	CCR2	TRUE	FALSE	TRUE	curated	FALSE	Ligand-Receptor	Signaling by Chemokines	1.1
CPI-SS02647DD07	CCL13_CCR2	simple:Q99616	simple:P41597	CCL13	CCR2	TRUE	FALSE	TRUE	curated	FALSE	Ligand-Receptor	Signaling by Chemokines	1.1
CPI-SS068BC31E4	CXCL9_DPP4	simple:Q07325	simple:P27487	CXCL9	DPP4	TRUE	FALSE	TRUE	curated	FALSE	Ligand-Receptor	Signaling by Chemokines	1.1
CPI-SS0B1B18F2D	CXCL12_DPP4	simple:P48061	simple:P27487	CXCL12	DPP4	TRUE	FALSE	TRUE	curated	FALSE	Ligand-Receptor	Signaling by Chemokines	1.1
CPI-SS0E555F91F	CCL5_ACKR2	simple:P13501	simple:O00590	CCL5	ACKR2	TRUE	FALSE	TRUE	curated	FALSE	Ligand-Receptor	Signaling by Chemokines	1.1
CPI-SS0FD442A0E	CCL7_ACKR2	simple:P80098	simple:O00590	CCL7	ACKR2	TRUE	FALSE	TRUE	curated	FALSE	Ligand-Receptor	Signaling by Chemokines	1.1
CPI-SS0F6F1C29E	CCL8_ACKR2	simple:P80075	simple:O00590	CCL8	ACKR2	TRUE	FALSE	TRUE	curated	FALSE	Ligand-Receptor	Signaling by Chemokines	1.1
CPI-SS0F33890C0	CCL11_CCR3	simple:P51671	simple:P51677	CCL11	CCR3	TRUE	FALSE	TRUE	curated	FALSE	Ligand-Receptor	Signaling by Chemokines	1.1
CPI-SS09DAE86C9	CCL13_CCR3	simple:Q99616	simple:P51677	CCL13	CCR3	TRUE	FALSE	TRUE	curated	FALSE	Ligand-Receptor	Signaling by Chemokines	1.1
CPI-SS07D36FFB5	CCL14_CCR3	simple:Q16627	simple:P51677	CCL14	CCR3	TRUE	FALSE	TRUE	curated	FALSE	Ligand-Receptor	Signaling by Chemokines	1.1
CPI-SS0223F2B31	CCL15_CCR3	simple:Q16663	simple:P51677	CCL15	CCR3	TRUE	FALSE	TRUE	curated	FALSE	Ligand-Receptor	Signaling by Chemokines	1.1
CPI-SS0B0AC1603	CCL24_CCR3	simple:O00175	simple:P51677	CCL24	CCR3	TRUE	FALSE	TRUE	curated	FALSE	Ligand-Receptor	Signaling by Chemokines	1.1
CPI-SS0B03ACD14	CCL3_ACKR2	simple:P10147	simple:O00590	CCL3	ACKR2	TRUE	FALSE	TRUE	curated	FALSE	Ligand-Receptor	Signaling by Chemokines	1.1
CPI-SS01FCCEBB9	CCL26_CCR3	simple:Q9Y258	simple:P51677	CCL26	CCR3	TRUE	FALSE	TRUE	curated	FALSE	Ligand-Receptor	Signaling by Chemokines	1.1
CPI-SS0C6311D2D	CCL3L1_CCR3	simple:P16619	simple:P51677	CCL3L1	CCR3	TRUE	FALSE	TRUE	curated	FALSE	Ligand-Receptor	Signaling by Chemokines	1.1
CPI-SS0F6B529A1	CCL5_CCR3	simple:P13501	simple:P51677	CCL5	CCR3	TRUE	FALSE	TRUE	curated	FALSE	Ligand-Receptor	Signaling by Chemokines	1.1
CPI-SS008CEEAB9	CCL7_CCR3	simple:P80098	simple:P51677	CCL7	CCR3	TRUE	FALSE	TRUE	curated	FALSE	Ligand-Receptor	Signaling by Chemokines	1.1
CPI-SS0DF6991A8	CCL8_CCR3	simple:P80075	simple:P51677	CCL8	CCR3	TRUE	FALSE	TRUE	curated	FALSE	Ligand-Receptor	Signaling by Chemokines	1.1
CPI-SS0491EECEA	CCL11_DPP4	simple:P51671	simple:P27487	CCL11	DPP4	TRUE	FALSE	TRUE	curated	FALSE	Ligand-Receptor	Signaling by Chemokines	1.1
CPI-SS0AEC33FF1	CCL22_DPP4	simple:O00626	simple:P27487	CCL22	DPP4	TRUE	FALSE	TRUE	curated	FALSE	Ligand-Receptor	Signaling by Chemokines	1.1
CPI-SS0FDAB7BA8	CXCL10_DPP4	simple:P02778	simple:P27487	CXCL10	DPP4	TRUE	FALSE	TRUE	curated	FALSE	Ligand-Receptor	Signaling by Chemokines	1.1
CPI-SS0CC738ABC	CXCL11_DPP4	simple:O14625	simple:P27487	CXCL11	DPP4	TRUE	FALSE	TRUE	curated	FALSE	Ligand-Receptor	Signaling by Chemokines	1.1
CPI-SS08BFF4F9B	CCL3_CCR3	simple:P10147	simple:P51677	CCL3	CCR3	TRUE	FALSE	TRUE	curated	FALSE	Ligand-Receptor	Signaling by Chemokines	1.1
CPI-CC0300AB2DF	Inhibin_ligand_B_ACVR_1A2B_receptor	complex:Inhibin_ligand_B	complex:ACVR_1A2B_receptor			TRUE	FALSE	TRUE	curated	FALSE	Ligand-Receptor	Signaling by Inhibin/Activin	1.1
CPI-CC07323E253	Inhibin_ligand_A_ACVR_1A2B_receptor	complex:Inhibin_ligand_A	complex:ACVR_1A2B_receptor			TRUE	FALSE	TRUE	curated	FALSE	Ligand-Receptor	Signaling by Inhibin/Activin	1.1
CPI-SC0D868E29E	INHA_ACVR_1A2B_receptor	simple:P05111	complex:ACVR_1A2B_receptor	INHA		TRUE	FALSE	TRUE	curated	FALSE	Ligand-Receptor	Signaling by Inhibin/Activin	1.1
CPI-SC0DA028FF9	BMP7_BMPR1B_BMPR2	simple:P18075	complex:BMPR1B_BMPR2	BMP7		TRUE	FALSE	TRUE	curated	FALSE	Ligand-Receptor	Signaling by BMP	1.1
CPI-SC0E866CD7F	BMP8A_BMPR1B_BMPR2	simple:Q7Z5Y6	complex:BMPR1B_BMPR2	BMP8A		TRUE	FALSE	TRUE	curated	FALSE	Ligand-Receptor	Signaling by BMP	1.1
CPI-SC0A76B562F	GDF5_BMPR1B_BMPR2	simple:P43026	complex:BMPR1B_BMPR2	GDF5		TRUE	FALSE	TRUE	curated	FALSE	Ligand-Receptor	Signaling by Growth differentiation factor	1.1
CPI-SC090BF166F	GDF6_BMPR1B_BMPR2	simple:Q6KF10	complex:BMPR1B_BMPR2	GDF6		TRUE	FALSE	TRUE	curated	FALSE	Ligand-Receptor	Signaling by Growth differentiation factor	1.1
CPI-SC039AFE4AD	GDF7_BMPR1B_BMPR2	simple:Q7Z4P5	complex:BMPR1B_BMPR2	GDF7		TRUE	FALSE	TRUE	curated	FALSE	Ligand-Receptor	Signaling by Growth differentiation factor	1.1
CPI-SC0464F1C6E	BMP2_BMR1A_ACR2A	simple:P12643	complex:BMR1A_ACR2A	BMP2		TRUE	FALSE	TRUE	curated	FALSE	Ligand-Receptor	Signaling by BMP	1.1
CPI-SC052486D3E	BMP4_BMR1A_ACR2A	simple:P12644	complex:BMR1A_ACR2A	BMP4		TRUE	FALSE	TRUE	curated	FALSE	Ligand-Receptor	Signaling by BMP	1.1
CPI-SC09FC5131F	BMP5_BMR1A_ACR2A	simple:P22003	complex:BMR1A_ACR2A	BMP5		TRUE	FALSE	TRUE	curated	FALSE	Ligand-Receptor	Signaling by BMP	1.1
CPI-SC0C97FACEA	BMP6_BMR1A_ACR2A	simple:P22004	complex:BMR1A_ACR2A	BMP6		TRUE	FALSE	TRUE	curated	FALSE	Ligand-Receptor	Signaling by BMP	1.1
CPI-SC0BACF0481	BMP7_BMR1A_ACR2A	simple:P18075	complex:BMR1A_ACR2A	BMP7		TRUE	FALSE	TRUE	curated	FALSE	Ligand-Receptor	Signaling by BMP	1.1
CPI-SC0F5A1D137	BMP8A_BMR1A_ACR2A	simple:Q7Z5Y6	complex:BMR1A_ACR2A	BMP8A		TRUE	FALSE	TRUE	curated	FALSE	Ligand-Receptor	Signaling by BMP	1.1
CPI-SC061191F76	GDF5_BMR1A_ACR2A	simple:P43026	complex:BMR1A_ACR2A	GDF5		TRUE	FALSE	TRUE	curated	FALSE	Ligand-Receptor	Signaling by Growth differentiation factor	1.1
CPI-SC00694A66B	GDF6_BMR1A_ACR2A	simple:Q6KF10	complex:BMR1A_ACR2A	GDF6		TRUE	FALSE	TRUE	curated	FALSE	Ligand-Receptor	Signaling by Growth differentiation factor	1.1
CPI-SC08FDDEC16	GDF7_BMR1A_ACR2A	simple:Q7Z4P5	complex:BMR1A_ACR2A	GDF7		TRUE	FALSE	TRUE	curated	FALSE	Ligand-Receptor	Signaling by Growth differentiation factor	1.1
CPI-SC05FF723A3	BMP2_BMR1B_AVR2A	simple:P12643	complex:BMR1B_AVR2A	BMP2		TRUE	FALSE	TRUE	curated	FALSE	Ligand-Receptor	Signaling by BMP	1.1
CPI-SC00DB2B867	BMP4_BMR1B_AVR2A	simple:P12644	complex:BMR1B_AVR2A	BMP4		TRUE	FALSE	TRUE	curated	FALSE	Ligand-Receptor	Signaling by BMP	1.1
CPI-SC00CF68ED3	BMP5_BMR1B_AVR2A	simple:P22003	complex:BMR1B_AVR2A	BMP5		TRUE	FALSE	TRUE	curated	FALSE	Ligand-Receptor	Signaling by BMP	1.1
CPI-SC0DDF53DDB	BMP6_BMPR1B_BMPR2	simple:P22004	complex:BMPR1B_BMPR2	BMP6		TRUE	FALSE	TRUE	curated	FALSE	Ligand-Receptor	Signaling by BMP	1.1
CPI-SC08AB23320	BMP5_BMPR1B_BMPR2	simple:P22003	complex:BMPR1B_BMPR2	BMP5		TRUE	FALSE	TRUE	curated	FALSE	Ligand-Receptor	Signaling by BMP	1.1
CPI-SC07F8BC578	BMP4_BMPR1B_BMPR2	simple:P12644	complex:BMPR1B_BMPR2	BMP4		TRUE	FALSE	TRUE	curated	FALSE	Ligand-Receptor	Signaling by BMP	1.1
CPI-SC0C403F032	BMP2_BMPR1B_BMPR2	simple:P12643	complex:BMPR1B_BMPR2	BMP2		TRUE	FALSE	TRUE	curated	FALSE	Ligand-Receptor	Signaling by BMP	1.1
CPI-CS007D418BE	2arachidonoylglycerol_byDAGLB_CNR1	complex:2arachidonoylglycerol_byDAGLB	simple:P21554		CNR1	TRUE	FALSE	TRUE	curated	FALSE	Ligand-Receptor	Signaling by Arachidonoylglycerol	1.1
CPI-CS0C6F86DF5	2arachidonoylglycerol_byDAGLA_CNR2	complex:2arachidonoylglycerol_byDAGLA	simple:P34972		CNR2	TRUE	FALSE	TRUE	curated	FALSE	Ligand-Receptor	Signaling by Arachidonoylglycerol	1.1
CPI-CS030959ED1	2arachidonoylglycerol_byDAGLB_CNR2	complex:2arachidonoylglycerol_byDAGLB	simple:P34972		CNR2	TRUE	FALSE	TRUE	curated	FALSE	Ligand-Receptor	Signaling by Arachidonoylglycerol	1.1
CPI-CS045C37E64	2arachidonoylglycerol_byDAGLA_GPR55	complex:2arachidonoylglycerol_byDAGLA	simple:Q9Y2T6		GPR55	TRUE	FALSE	TRUE	curated	FALSE	Ligand-Receptor	Signaling by Arachidonoylglycerol	1.1
CPI-CS01F7D06F1	2arachidonoylglycerol_byDAGLB_GPR55	complex:2arachidonoylglycerol_byDAGLB	simple:Q9Y2T6		GPR55	TRUE	FALSE	TRUE	curated	FALSE	Ligand-Receptor	Signaling by Arachidonoylglycerol	1.1
CPI-SS0EDD4928A	NGF_NGFR	simple:P01138	simple:P08138	NGF	NGFR	TRUE	FALSE	TRUE	curated	FALSE	Ligand-Receptor	Signaling by Beta-nerve growth factor	1.1
CPI-SS0E4E83C2E	BDNF_NGFR	simple:P23560	simple:P08138	BDNF	NGFR	TRUE	FALSE	TRUE	curated	FALSE	Ligand-Receptor	Signaling by Brain-derived neurotrophic factor	1.1
CPI-SS0AEAEEECB	NTF3_NGFR	simple:P20783	simple:P08138	NTF3	NGFR	TRUE	FALSE	TRUE	curated	FALSE	Ligand-Receptor	Signaling by Neurotrophin	1.1
CPI-SC0C676F3BE	BMP6_BMR1B_AVR2A	simple:P22004	complex:BMR1B_AVR2A	BMP6		TRUE	FALSE	TRUE	curated	FALSE	Ligand-Receptor	Signaling by BMP	1.1
CPI-SS0AA76E0E4	NTF4_NGFR	simple:P34130	simple:P08138	NTF4	NGFR	TRUE	FALSE	TRUE	curated	FALSE	Ligand-Receptor	Signaling by Neurotrophin	1.1
CPI-SS052127A00	NGF_NTRK1	simple:P01138	simple:P04629	NGF	NTRK1	TRUE	FALSE	TRUE	curated	FALSE	Ligand-Receptor	Signaling by Beta-nerve growth factor	1.1
CPI-SS0BE3867AB	NTF3_NTRK1	simple:P20783	simple:P04629	NTF3	NTRK1	TRUE	FALSE	TRUE	curated	FALSE	Ligand-Receptor	Signaling by Neurotrophin	1.1
CPI-SS0DD9B3D49	NGF_SORT1	simple:P01138	simple:Q99523	NGF	SORT1	TRUE	FALSE	TRUE	curated	FALSE	Ligand-Receptor	Signaling by Beta-nerve growth factor	1.1
CPI-SS09A36B221	BDNF_SORT1	simple:P23560	simple:Q99523	BDNF	SORT1	TRUE	FALSE	TRUE	curated	FALSE	Ligand-Receptor	Signaling by Brain-derived neurotrophic factor	1.1
CPI-SS0A437E174	NTS_SORT1	simple:P30990	simple:Q99523	NTS	SORT1	TRUE	FALSE	TRUE	curated	FALSE	Ligand-Receptor	Signaling by Neurotensin	1.1
CPI-SS02A53F29E	LRPAP1_SORT1	simple:P30533	simple:Q99523	LRPAP1	SORT1	FALSE	FALSE	TRUE	curated	FALSE	Ligand-Receptor		1.1
CPI-SC04A52C935	BMP10_ACVL1_ACVR2A	simple:O95393	complex:ACVL1_ACVR2A	BMP10		TRUE	FALSE	TRUE	curated	FALSE	Ligand-Receptor	Signaling by BMP	1.1
CPI-SC07C452E3D	BMP10_ACVL1_BMPR2	simple:O95393	complex:ACVL1_BMPR2	BMP10		TRUE	FALSE	TRUE	curated	FALSE	Ligand-Receptor	Signaling by BMP	1.1
CPI-SS081A36E07	CD80_NGFR	simple:P33681	simple:P08138	CD80	NGFR	FALSE	TRUE	TRUE	curated	FALSE	Ligand-Receptor		1.1
CPI-SC0D389E644	BMP7_BMR1B_AVR2A	simple:P18075	complex:BMR1B_AVR2A	BMP7		TRUE	FALSE	TRUE	curated	FALSE	Ligand-Receptor	Signaling by BMP	1.1
CPI-SC0079A1C11	BMP8A_BMR1B_AVR2A	simple:Q7Z5Y6	complex:BMR1B_AVR2A	BMP8A		TRUE	FALSE	TRUE	curated	FALSE	Ligand-Receptor	Signaling by BMP	1.1
CPI-SC011C55B71	GDF5_BMR1B_AVR2A	simple:P43026	complex:BMR1B_AVR2A	GDF5		TRUE	FALSE	TRUE	curated	FALSE	Ligand-Receptor	Signaling by Growth differentiation factor	1.1
CPI-SC00D19A858	BMP6_BMPR1A_BMPR2	simple:P22004	complex:BMPR1A_BMPR2	BMP6		TRUE	FALSE	TRUE	curated	FALSE	Ligand-Receptor	Signaling by BMP	1.1
CPI-SC0B1EBCCC6	BMP7_BMPR1A_BMPR2	simple:P18075	complex:BMPR1A_BMPR2	BMP7		TRUE	FALSE	TRUE	curated	FALSE	Ligand-Receptor	Signaling by BMP	1.1
CPI-SC02AFDCE1F	BMP8A_BMPR1A_BMPR2	simple:Q7Z5Y6	complex:BMPR1A_BMPR2	BMP8A		TRUE	FALSE	TRUE	curated	FALSE	Ligand-Receptor	Signaling by BMP	1.1
CPI-SC0B118E8DA	GDF6_BMPR1A_BMPR2	simple:Q6KF10	complex:BMPR1A_BMPR2	GDF6		TRUE	FALSE	TRUE	curated	FALSE	Ligand-Receptor	Signaling by Growth differentiation factor	1.1
CPI-SC0A1278CD8	GDF7_BMPR1A_BMPR2	simple:Q7Z4P5	complex:BMPR1A_BMPR2	GDF7		TRUE	FALSE	TRUE	curated	FALSE	Ligand-Receptor	Signaling by Growth differentiation factor	1.1
CPI-SC0C33040A3	BMP5_ACVR_1A2A_receptor	simple:P22003	complex:ACVR_1A2A_receptor	BMP5		TRUE	FALSE	TRUE	curated	FALSE	Ligand-Receptor	Signaling by BMP	1.1
CPI-SC079BB7A02	BMP6_ACVR_1A2A_receptor	simple:P22004	complex:ACVR_1A2A_receptor	BMP6		TRUE	FALSE	TRUE	curated	FALSE	Ligand-Receptor	Signaling by BMP	1.1
CPI-SC063D5B0A1	BMP7_ACVR_1A2A_receptor	simple:P18075	complex:ACVR_1A2A_receptor	BMP7		TRUE	FALSE	TRUE	curated	FALSE	Ligand-Receptor	Signaling by BMP	1.1
CPI-SC085698C59	BMP5_BMPR1A_BMPR2	simple:P22003	complex:BMPR1A_BMPR2	BMP5		TRUE	FALSE	TRUE	curated	FALSE	Ligand-Receptor	Signaling by BMP	1.1
CPI-SC0F78051B8	BMP8A_ACVR_1A2A_receptor	simple:Q7Z5Y6	complex:ACVR_1A2A_receptor	BMP8A		TRUE	FALSE	TRUE	curated	FALSE	Ligand-Receptor	Signaling by BMP	1.1
CPI-SC06FA9E664	INHA_ACVR_1A2A_receptor	simple:P05111	complex:ACVR_1A2A_receptor	INHA		TRUE	FALSE	TRUE	curated	FALSE	Ligand-Receptor	Signaling by Inhibin/Activin	1.1
CPI-CC07611BF54	Inhibin_ligand_A_ACVR_1A2A_receptor	complex:Inhibin_ligand_A	complex:ACVR_1A2A_receptor			TRUE	FALSE	TRUE	curated	FALSE	Ligand-Receptor	Signaling by Inhibin/Activin	1.1
CPI-CC0AD71E0D3	Inhibin_ligand_B_ACVR_1A2A_receptor	complex:Inhibin_ligand_B	complex:ACVR_1A2A_receptor			TRUE	FALSE	TRUE	curated	FALSE	Ligand-Receptor	Signaling by Inhibin/Activin	1.1
CPI-SC04091C5FD	BMP5_ACVR_1A2B_receptor	simple:P22003	complex:ACVR_1A2B_receptor	BMP5		TRUE	FALSE	TRUE	curated	FALSE	Ligand-Receptor	Signaling by BMP	1.1
CPI-SC0A978EC39	BMP6_ACVR_1A2B_receptor	simple:P22004	complex:ACVR_1A2B_receptor	BMP6		TRUE	FALSE	TRUE	curated	FALSE	Ligand-Receptor	Signaling by BMP	1.1
CPI-SC0A9057425	BMP7_ACVR_1A2B_receptor	simple:P18075	complex:ACVR_1A2B_receptor	BMP7		TRUE	FALSE	TRUE	curated	FALSE	Ligand-Receptor	Signaling by BMP	1.1
CPI-SC0EBF691F3	BMP8A_ACVR_1A2B_receptor	simple:Q7Z5Y6	complex:ACVR_1A2B_receptor	BMP8A		TRUE	FALSE	TRUE	curated	FALSE	Ligand-Receptor	Signaling by BMP	1.1
CPI-CC028D7588F	Activin_ligand_ab_ACVR_1A2B_receptor	complex:Activin_ligand_ab	complex:ACVR_1A2B_receptor			TRUE	FALSE	TRUE	curated	FALSE	Ligand-Receptor	Signaling by Inhibin/Activin	1.1
CPI-CC0AFC21177	Activin_ligand_ab_ACVR_1A2A_receptor	complex:Activin_ligand_ab	complex:ACVR_1A2A_receptor			TRUE	FALSE	TRUE	curated	FALSE	Ligand-Receptor	Signaling by Inhibin/Activin	1.1
CPI-SS00BE17C71	APOB_APOBR	simple:P04114	simple:Q0VD83	APOB	APOBR	TRUE	FALSE	TRUE	curated	FALSE	Ligand-Receptor	Signaling by Apolipoprotein	1.1
CPI-SC0915DDE22	BMP4_BMPR1A_BMPR2	simple:P12644	complex:BMPR1A_BMPR2	BMP4		TRUE	FALSE	TRUE	curated	FALSE	Ligand-Receptor	Signaling by BMP	1.1
CPI-SC06C46F1A9	GDF7_BMR1B_AVR2B	simple:Q7Z4P5	complex:BMR1B_AVR2B	GDF7		TRUE	FALSE	TRUE	curated	FALSE	Ligand-Receptor	Signaling by Growth differentiation factor	1.1
CPI-SC0E5E4119C	GDF6_BMR1B_AVR2A	simple:Q6KF10	complex:BMR1B_AVR2A	GDF6		TRUE	FALSE	TRUE	curated	FALSE	Ligand-Receptor	Signaling by Growth differentiation factor	1.1
CPI-SC0819046AF	GDF7_BMR1B_AVR2A	simple:Q7Z4P5	complex:BMR1B_AVR2A	GDF7		TRUE	FALSE	TRUE	curated	FALSE	Ligand-Receptor	Signaling by Growth differentiation factor	1.1
CPI-SC04266947A	BMP2_BMR1A_AVR2B	simple:P12643	complex:BMR1A_AVR2B	BMP2		TRUE	FALSE	TRUE	curated	FALSE	Ligand-Receptor	Signaling by BMP	1.1
CPI-SC01D95B14C	BMP4_BMR1A_AVR2B	simple:P12644	complex:BMR1A_AVR2B	BMP4		TRUE	FALSE	TRUE	curated	FALSE	Ligand-Receptor	Signaling by BMP	1.1
CPI-SC09E264612	BMP5_BMR1A_AVR2B	simple:P22003	complex:BMR1A_AVR2B	BMP5		TRUE	FALSE	TRUE	curated	FALSE	Ligand-Receptor	Signaling by BMP	1.1
CPI-SC0D05B755E	BMP6_BMR1A_AVR2B	simple:P22004	complex:BMR1A_AVR2B	BMP6		TRUE	FALSE	TRUE	curated	FALSE	Ligand-Receptor	Signaling by BMP	1.1
CPI-SC049520B40	BMP7_BMR1A_AVR2B	simple:P18075	complex:BMR1A_AVR2B	BMP7		TRUE	FALSE	TRUE	curated	FALSE	Ligand-Receptor	Signaling by BMP	1.1
CPI-SC0A6BE23E9	BMP8A_BMR1A_AVR2B	simple:Q7Z5Y6	complex:BMR1A_AVR2B	BMP8A		TRUE	FALSE	TRUE	curated	FALSE	Ligand-Receptor	Signaling by BMP	1.1
CPI-SC070B9F112	BMP2_BMPR1A_BMPR2	simple:P12643	complex:BMPR1A_BMPR2	BMP2		TRUE	FALSE	TRUE	curated	FALSE	Ligand-Receptor	Signaling by BMP	1.1
CPI-SC02AACC81C	GDF5_BMR1A_AVR2B	simple:P43026	complex:BMR1A_AVR2B	GDF5		TRUE	FALSE	TRUE	curated	FALSE	Ligand-Receptor	Signaling by Growth differentiation factor	1.1
CPI-SC0FB40175C	BMP2_BMR1B_AVR2B	simple:P12643	complex:BMR1B_AVR2B	BMP2		TRUE	FALSE	TRUE	curated	FALSE	Ligand-Receptor	Signaling by BMP	1.1
CPI-SC01C6EA11C	BMP4_BMR1B_AVR2B	simple:P12644	complex:BMR1B_AVR2B	BMP4		TRUE	FALSE	TRUE	curated	FALSE	Ligand-Receptor	Signaling by BMP	1.1
CPI-SC0D6D4E48B	BMP5_BMR1B_AVR2B	simple:P22003	complex:BMR1B_AVR2B	BMP5		TRUE	FALSE	TRUE	curated	FALSE	Ligand-Receptor	Signaling by BMP	1.1
CPI-SC0F6C8C336	BMP6_BMR1B_AVR2B	simple:P22004	complex:BMR1B_AVR2B	BMP6		TRUE	FALSE	TRUE	curated	FALSE	Ligand-Receptor	Signaling by BMP	1.1
CPI-SC05824EDF4	BMP7_BMR1B_AVR2B	simple:P18075	complex:BMR1B_AVR2B	BMP7		TRUE	FALSE	TRUE	curated	FALSE	Ligand-Receptor	Signaling by BMP	1.1
CPI-SC0722594B0	BMP8A_BMR1B_AVR2B	simple:Q7Z5Y6	complex:BMR1B_AVR2B	BMP8A		TRUE	FALSE	TRUE	curated	FALSE	Ligand-Receptor	Signaling by BMP	1.1
CPI-SC09AFF0384	GDF5_BMR1B_AVR2B	simple:P43026	complex:BMR1B_AVR2B	GDF5		TRUE	FALSE	TRUE	curated	FALSE	Ligand-Receptor	Signaling by Growth differentiation factor	1.1
CPI-SC089058CD0	GDF6_BMR1B_AVR2B	simple:Q6KF10	complex:BMR1B_AVR2B	GDF6		TRUE	FALSE	TRUE	curated	FALSE	Ligand-Receptor	Signaling by Growth differentiation factor	1.1
CPI-SC02B778C0B	GDF7_BMR1A_AVR2B	simple:Q7Z4P5	complex:BMR1A_AVR2B	GDF7		TRUE	FALSE	TRUE	curated	FALSE	Ligand-Receptor	Signaling by Growth differentiation factor	1.1
CPI-SS00AEC3818	CCL19_ACKR4	simple:Q99731	simple:Q9NPB9	CCL19	ACKR4	TRUE	FALSE	TRUE	curated	FALSE	Ligand-Receptor	Signaling by Chemokines	1.1
CPI-CS0E5853674	Acetylcholine_byCHAT_and_SLC5A7_CHRM4	complex:Acetylcholine_byCHAT_and_SLC5A7	simple:P08173		CHRM4	TRUE	FALSE	TRUE	curated	FALSE	Ligand-Receptor	Signaling by Choline acetyltransferase	1.1
CPI-CS040939107	Acetylcholine_byCHAT_CHRM4	complex:Acetylcholine_byCHAT	simple:P08173		CHRM4	TRUE	FALSE	TRUE	curated	FALSE	Ligand-Receptor	Signaling by Acetylcholine	1.1
CPI-SC0ECDD1074	COL6A3_integrin_a1b1_complex	simple:P12111	complex:integrin_a1b1_complex	COL6A3		TRUE	FALSE	FALSE	curated	TRUE	Adhesion-Adhesion	Adhesion by Collagen/Integrin	1.1
CPI-SC0C6DC4D50	COL6A5_integrin_a1b1_complex	simple:A8TX70	complex:integrin_a1b1_complex	COL6A5		TRUE	FALSE	FALSE	curated	TRUE	Adhesion-Adhesion	Adhesion by Collagen/Integrin	1.1
CPI-SC0D3870098	COL6A6_integrin_a1b1_complex	simple:A6NMZ7	complex:integrin_a1b1_complex	COL6A6		TRUE	FALSE	FALSE	curated	TRUE	Adhesion-Adhesion	Adhesion by Collagen/Integrin	1.1
CPI-SC0E509A5C6	COL7A1_integrin_a1b1_complex	simple:Q02388	complex:integrin_a1b1_complex	COL7A1		TRUE	FALSE	FALSE	curated	TRUE	Adhesion-Adhesion	Adhesion by Collagen/Integrin	1.1
CPI-SC03760D980	COL8A1_integrin_a1b1_complex	simple:P27658	complex:integrin_a1b1_complex	COL8A1		TRUE	FALSE	FALSE	curated	TRUE	Adhesion-Adhesion	Adhesion by Collagen/Integrin	1.1
CPI-SC0453131F6	COL8A2_integrin_a1b1_complex	simple:P25067	complex:integrin_a1b1_complex	COL8A2		TRUE	FALSE	FALSE	curated	TRUE	Adhesion-Adhesion	Adhesion by Collagen/Integrin	1.1
CPI-SC070BECDC9	COL9A1_integrin_a1b1_complex	simple:P20849	complex:integrin_a1b1_complex	COL9A1		TRUE	FALSE	FALSE	curated	TRUE	Adhesion-Adhesion	Adhesion by Collagen/Integrin	1.1
CPI-SC0270AA5D9	COL9A2_integrin_a1b1_complex	simple:Q14055	complex:integrin_a1b1_complex	COL9A2		TRUE	FALSE	FALSE	curated	TRUE	Adhesion-Adhesion	Adhesion by Collagen/Integrin	1.1
CPI-SC0DC74CBE5	COL9A3_integrin_a1b1_complex	simple:Q14050	complex:integrin_a1b1_complex	COL9A3		TRUE	FALSE	FALSE	curated	TRUE	Adhesion-Adhesion	Adhesion by Collagen/Integrin	1.1
CPI-SC03AF43F8B	SEMA7A_integrin_a1b1_complex	simple:O75326	complex:integrin_a1b1_complex	SEMA7A		FALSE	FALSE	FALSE	curated	TRUE	Ligand-Receptor	Signaling by Semaphorin	1.1
CPI-SC0B4F620A6	COL10A1_integrin_a10b1_complex	simple:Q03692	complex:integrin_a10b1_complex	COL10A1		TRUE	FALSE	FALSE	curated	TRUE	Adhesion-Adhesion	Adhesion by Collagen/Integrin	1.1
CPI-SC0B991F6B1	COL11A1_integrin_a10b1_complex	simple:P12107	complex:integrin_a10b1_complex	COL11A1		TRUE	FALSE	FALSE	curated	TRUE	Adhesion-Adhesion	Adhesion by Collagen/Integrin	1.1
CPI-SC034D4CF73	COL11A2_integrin_a10b1_complex	simple:P13942	complex:integrin_a10b1_complex	COL11A2		TRUE	FALSE	FALSE	curated	TRUE	Adhesion-Adhesion	Adhesion by Collagen/Integrin	1.1
CPI-SC0EC720659	COL12A1_integrin_a10b1_complex	simple:Q99715	complex:integrin_a10b1_complex	COL12A1		TRUE	FALSE	FALSE	curated	TRUE	Adhesion-Adhesion	Adhesion by Collagen/Integrin	1.1
CPI-SC0A18569E5	COL13A1_integrin_a10b1_complex	simple:Q5TAT6	complex:integrin_a10b1_complex	COL13A1		FALSE	FALSE	FALSE	curated	TRUE	Adhesion-Adhesion	Adhesion by Collagen/Integrin	1.1
CPI-SC0B6D93CD4	COL14A1_integrin_a10b1_complex	simple:Q05707	complex:integrin_a10b1_complex	COL14A1		TRUE	FALSE	FALSE	curated	TRUE	Adhesion-Adhesion	Adhesion by Collagen/Integrin	1.1
CPI-SC01BE5E1F7	COL15A1_integrin_a10b1_complex	simple:P39059	complex:integrin_a10b1_complex	COL15A1		TRUE	FALSE	FALSE	curated	TRUE	Adhesion-Adhesion	Adhesion by Collagen/Integrin	1.1
CPI-SC0F9FB6DCB	COL6A2_integrin_a1b1_complex	simple:P12110	complex:integrin_a1b1_complex	COL6A2		TRUE	FALSE	FALSE	curated	TRUE	Adhesion-Adhesion	Adhesion by Collagen/Integrin	1.1
CPI-SC0549A759B	COL6A1_integrin_a1b1_complex	simple:P12109	complex:integrin_a1b1_complex	COL6A1		TRUE	FALSE	FALSE	curated	TRUE	Adhesion-Adhesion	Adhesion by Collagen/Integrin	1.1
CPI-SC00EAD4C47	COL5A3_integrin_a1b1_complex	simple:P25940	complex:integrin_a1b1_complex	COL5A3		TRUE	FALSE	FALSE	curated	TRUE	Adhesion-Adhesion	Adhesion by Collagen/Integrin	1.1
CPI-SC037A0554C	COL5A2_integrin_a1b1_complex	simple:P05997	complex:integrin_a1b1_complex	COL5A2		TRUE	FALSE	FALSE	curated	TRUE	Adhesion-Adhesion	Adhesion by Collagen/Integrin	1.1
CPI-SC08DBCCFF0	COL1A1_integrin_a1b1_complex	simple:P02452	complex:integrin_a1b1_complex	COL1A1		TRUE	FALSE	FALSE	curated	TRUE	Adhesion-Adhesion	Adhesion by Collagen/Integrin	1.1
CPI-SC09DB9D20A	COL1A2_integrin_a1b1_complex	simple:P08123	complex:integrin_a1b1_complex	COL1A2		TRUE	FALSE	FALSE	curated	TRUE	Adhesion-Adhesion	Adhesion by Collagen/Integrin	1.1
CPI-SC0804EB2C0	COL20A1_integrin_a1b1_complex	simple:Q9P218	complex:integrin_a1b1_complex	COL20A1		TRUE	FALSE	FALSE	curated	TRUE	Adhesion-Adhesion	Adhesion by Collagen/Integrin	1.1
CPI-SC065DB6486	COL21A1_integrin_a1b1_complex	simple:Q96P44	complex:integrin_a1b1_complex	COL21A1		TRUE	FALSE	FALSE	curated	TRUE	Adhesion-Adhesion	Adhesion by Collagen/Integrin	1.1
CPI-SC0713C9654	COL22A1_integrin_a1b1_complex	simple:Q8NFW1	complex:integrin_a1b1_complex	COL22A1		TRUE	FALSE	FALSE	curated	TRUE	Adhesion-Adhesion	Adhesion by Collagen/Integrin	1.1
CPI-SC073A7317A	COL24A1_integrin_a1b1_complex	simple:Q17RW2	complex:integrin_a1b1_complex	COL24A1		TRUE	FALSE	FALSE	curated	TRUE	Adhesion-Adhesion	Adhesion by Collagen/Integrin	1.1
CPI-SC01E6BE079	COL26A1_integrin_a1b1_complex	simple:Q96A83	complex:integrin_a1b1_complex	COL26A1		TRUE	FALSE	FALSE	curated	TRUE	Adhesion-Adhesion	Adhesion by Collagen/Integrin	1.1
CPI-SC050F64BB5	COL27A1_integrin_a1b1_complex	simple:Q8IZC6	complex:integrin_a1b1_complex	COL27A1		TRUE	FALSE	FALSE	curated	TRUE	Adhesion-Adhesion	Adhesion by Collagen/Integrin	1.1
CPI-SC027EF0F68	COL16A1_integrin_a10b1_complex	simple:Q07092	complex:integrin_a10b1_complex	COL16A1		TRUE	FALSE	FALSE	curated	TRUE	Adhesion-Adhesion	Adhesion by Collagen/Integrin	1.1
CPI-SC01C274A51	COL28A1_integrin_a1b1_complex	simple:Q2UY09	complex:integrin_a1b1_complex	COL28A1		TRUE	FALSE	FALSE	curated	TRUE	Adhesion-Adhesion	Adhesion by Collagen/Integrin	1.1
CPI-SC00367777A	COL3A1_integrin_a1b1_complex	simple:P02461	complex:integrin_a1b1_complex	COL3A1		TRUE	FALSE	FALSE	curated	TRUE	Adhesion-Adhesion	Adhesion by Collagen/Integrin	1.1
CPI-SC0744E13CB	COL4A1_integrin_a1b1_complex	simple:P02462	complex:integrin_a1b1_complex	COL4A1		TRUE	FALSE	FALSE	curated	TRUE	Adhesion-Adhesion	Adhesion by Collagen/Integrin	1.1
CPI-SC03F728659	COL4A2_integrin_a1b1_complex	simple:P08572	complex:integrin_a1b1_complex	COL4A2		TRUE	FALSE	FALSE	curated	TRUE	Adhesion-Adhesion	Adhesion by Collagen/Integrin	1.1
CPI-SC0886D58EF	COL4A3_integrin_a1b1_complex	simple:Q01955	complex:integrin_a1b1_complex	COL4A3		TRUE	FALSE	FALSE	curated	TRUE	Adhesion-Adhesion	Adhesion by Collagen/Integrin	1.1
CPI-SC04ABF0023	COL4A4_integrin_a1b1_complex	simple:P53420	complex:integrin_a1b1_complex	COL4A4		TRUE	FALSE	FALSE	curated	TRUE	Adhesion-Adhesion	Adhesion by Collagen/Integrin	1.1
CPI-SC042B580A3	COL4A5_integrin_a1b1_complex	simple:P29400	complex:integrin_a1b1_complex	COL4A5		TRUE	FALSE	FALSE	curated	TRUE	Adhesion-Adhesion	Adhesion by Collagen/Integrin	1.1
CPI-SC0C8B6ACF5	COL4A6_integrin_a1b1_complex	simple:Q14031	complex:integrin_a1b1_complex	COL4A6		TRUE	FALSE	FALSE	curated	TRUE	Adhesion-Adhesion	Adhesion by Collagen/Integrin	1.1
CPI-SC0592501EA	COL5A1_integrin_a1b1_complex	simple:P20908	complex:integrin_a1b1_complex	COL5A1		TRUE	FALSE	FALSE	curated	TRUE	Adhesion-Adhesion	Adhesion by Collagen/Integrin	1.1
CPI-SC0EA8ABCFD	COL2A1_integrin_a1b1_complex	simple:P02458	complex:integrin_a1b1_complex	COL2A1		TRUE	FALSE	FALSE	curated	TRUE	Adhesion-Adhesion	Adhesion by Collagen/Integrin	1.1
CPI-SC079D293A2	COL19A1_integrin_a1b1_complex	simple:Q14993	complex:integrin_a1b1_complex	COL19A1		TRUE	FALSE	FALSE	curated	TRUE	Adhesion-Adhesion	Adhesion by Collagen/Integrin	1.1
CPI-SC00942962B	COL17A1_integrin_a10b1_complex	simple:Q9UMD9	complex:integrin_a10b1_complex	COL17A1		TRUE	FALSE	FALSE	curated	TRUE	Adhesion-Adhesion	Adhesion by Collagen/Integrin	1.1
CPI-SC0423059DF	COL19A1_integrin_a10b1_complex	simple:Q14993	complex:integrin_a10b1_complex	COL19A1		TRUE	FALSE	FALSE	curated	TRUE	Adhesion-Adhesion	Adhesion by Collagen/Integrin	1.1
CPI-SC059D160BE	COL6A3_integrin_a10b1_complex	simple:P12111	complex:integrin_a10b1_complex	COL6A3		TRUE	FALSE	FALSE	curated	TRUE	Adhesion-Adhesion	Adhesion by Collagen/Integrin	1.1
CPI-SC0E4A99136	COL6A5_integrin_a10b1_complex	simple:A8TX70	complex:integrin_a10b1_complex	COL6A5		TRUE	FALSE	FALSE	curated	TRUE	Adhesion-Adhesion	Adhesion by Collagen/Integrin	1.1
CPI-SC0E03C13D1	COL6A6_integrin_a10b1_complex	simple:A6NMZ7	complex:integrin_a10b1_complex	COL6A6		TRUE	FALSE	FALSE	curated	TRUE	Adhesion-Adhesion	Adhesion by Collagen/Integrin	1.1
CPI-SC0B4771D76	COL7A1_integrin_a10b1_complex	simple:Q02388	complex:integrin_a10b1_complex	COL7A1		TRUE	FALSE	FALSE	curated	TRUE	Adhesion-Adhesion	Adhesion by Collagen/Integrin	1.1
CPI-SC068FFC547	COL8A1_integrin_a10b1_complex	simple:P27658	complex:integrin_a10b1_complex	COL8A1		TRUE	FALSE	FALSE	curated	TRUE	Adhesion-Adhesion	Adhesion by Collagen/Integrin	1.1
CPI-SC0FCB8DFBB	COL8A2_integrin_a10b1_complex	simple:P25067	complex:integrin_a10b1_complex	COL8A2		TRUE	FALSE	FALSE	curated	TRUE	Adhesion-Adhesion	Adhesion by Collagen/Integrin	1.1
CPI-SC050CC3A3F	COL9A1_integrin_a10b1_complex	simple:P20849	complex:integrin_a10b1_complex	COL9A1		TRUE	FALSE	FALSE	curated	TRUE	Adhesion-Adhesion	Adhesion by Collagen/Integrin	1.1
CPI-SC0A210DC1F	COL9A2_integrin_a10b1_complex	simple:Q14055	complex:integrin_a10b1_complex	COL9A2		TRUE	FALSE	FALSE	curated	TRUE	Adhesion-Adhesion	Adhesion by Collagen/Integrin	1.1
CPI-SC0FD500AF3	COL9A3_integrin_a10b1_complex	simple:Q14050	complex:integrin_a10b1_complex	COL9A3		TRUE	FALSE	FALSE	curated	TRUE	Adhesion-Adhesion	Adhesion by Collagen/Integrin	1.1
CPI-SC0C91660AB	FN1_integrin_a10b1_complex	simple:P02751	complex:integrin_a10b1_complex	FN1		TRUE	FALSE	FALSE	curated	TRUE	Adhesion-Adhesion	Adhesion by Fibronectin	1.1
CPI-SC0519DE925	COL10A1_integrin_a11b1_complex	simple:Q03692	complex:integrin_a11b1_complex	COL10A1		TRUE	FALSE	FALSE	curated	TRUE	Adhesion-Adhesion	Adhesion by Collagen/Integrin	1.1
CPI-SC06F3DDF90	COL11A1_integrin_a11b1_complex	simple:P12107	complex:integrin_a11b1_complex	COL11A1		TRUE	FALSE	FALSE	curated	TRUE	Adhesion-Adhesion	Adhesion by Collagen/Integrin	1.1
CPI-SC06DCE672A	COL11A2_integrin_a11b1_complex	simple:P13942	complex:integrin_a11b1_complex	COL11A2		TRUE	FALSE	FALSE	curated	TRUE	Adhesion-Adhesion	Adhesion by Collagen/Integrin	1.1
CPI-SC0A3722F1F	COL12A1_integrin_a11b1_complex	simple:Q99715	complex:integrin_a11b1_complex	COL12A1		TRUE	FALSE	FALSE	curated	TRUE	Adhesion-Adhesion	Adhesion by Collagen/Integrin	1.1
CPI-SC093DFA335	COL13A1_integrin_a11b1_complex	simple:Q5TAT6	complex:integrin_a11b1_complex	COL13A1		FALSE	FALSE	FALSE	curated	TRUE	Adhesion-Adhesion	Adhesion by Collagen/Integrin	1.1
CPI-SC092A2325E	COL14A1_integrin_a11b1_complex	simple:Q05707	complex:integrin_a11b1_complex	COL14A1		TRUE	FALSE	FALSE	curated	TRUE	Adhesion-Adhesion	Adhesion by Collagen/Integrin	1.1
CPI-SC0BCE0B954	COL15A1_integrin_a11b1_complex	simple:P39059	complex:integrin_a11b1_complex	COL15A1		TRUE	FALSE	FALSE	curated	TRUE	Adhesion-Adhesion	Adhesion by Collagen/Integrin	1.1
CPI-SC07F654CB3	COL6A2_integrin_a10b1_complex	simple:P12110	complex:integrin_a10b1_complex	COL6A2		TRUE	FALSE	FALSE	curated	TRUE	Adhesion-Adhesion	Adhesion by Collagen/Integrin	1.1
CPI-SC0251EEF61	COL6A1_integrin_a10b1_complex	simple:P12109	complex:integrin_a10b1_complex	COL6A1		TRUE	FALSE	FALSE	curated	TRUE	Adhesion-Adhesion	Adhesion by Collagen/Integrin	1.1
CPI-SC0DA063880	COL5A3_integrin_a10b1_complex	simple:P25940	complex:integrin_a10b1_complex	COL5A3		TRUE	FALSE	FALSE	curated	TRUE	Adhesion-Adhesion	Adhesion by Collagen/Integrin	1.1
CPI-SC0CED85DDE	COL5A2_integrin_a10b1_complex	simple:P05997	complex:integrin_a10b1_complex	COL5A2		TRUE	FALSE	FALSE	curated	TRUE	Adhesion-Adhesion	Adhesion by Collagen/Integrin	1.1
CPI-SC028882919	COL1A1_integrin_a10b1_complex	simple:P02452	complex:integrin_a10b1_complex	COL1A1		TRUE	FALSE	FALSE	curated	TRUE	Adhesion-Adhesion	Adhesion by Collagen/Integrin	1.1
CPI-SC07707E049	COL1A2_integrin_a10b1_complex	simple:P08123	complex:integrin_a10b1_complex	COL1A2		TRUE	FALSE	FALSE	curated	TRUE	Adhesion-Adhesion	Adhesion by Collagen/Integrin	1.1
CPI-SC0F393B830	COL20A1_integrin_a10b1_complex	simple:Q9P218	complex:integrin_a10b1_complex	COL20A1		TRUE	FALSE	FALSE	curated	TRUE	Adhesion-Adhesion	Adhesion by Collagen/Integrin	1.1
CPI-SC076898564	COL21A1_integrin_a10b1_complex	simple:Q96P44	complex:integrin_a10b1_complex	COL21A1		TRUE	FALSE	FALSE	curated	TRUE	Adhesion-Adhesion	Adhesion by Collagen/Integrin	1.1
CPI-SC0AA500B63	COL22A1_integrin_a10b1_complex	simple:Q8NFW1	complex:integrin_a10b1_complex	COL22A1		TRUE	FALSE	FALSE	curated	TRUE	Adhesion-Adhesion	Adhesion by Collagen/Integrin	1.1
CPI-SC09E4E673B	COL24A1_integrin_a10b1_complex	simple:Q17RW2	complex:integrin_a10b1_complex	COL24A1		TRUE	FALSE	FALSE	curated	TRUE	Adhesion-Adhesion	Adhesion by Collagen/Integrin	1.1
CPI-SC008D5E4B2	COL26A1_integrin_a10b1_complex	simple:Q96A83	complex:integrin_a10b1_complex	COL26A1		TRUE	FALSE	FALSE	curated	TRUE	Adhesion-Adhesion	Adhesion by Collagen/Integrin	1.1
CPI-SC090152EEE	COL27A1_integrin_a10b1_complex	simple:Q8IZC6	complex:integrin_a10b1_complex	COL27A1		TRUE	FALSE	FALSE	curated	TRUE	Adhesion-Adhesion	Adhesion by Collagen/Integrin	1.1
CPI-SC039737584	COL18A1_integrin_a10b1_complex	simple:P39060	complex:integrin_a10b1_complex	COL18A1		TRUE	FALSE	FALSE	curated	TRUE	Adhesion-Adhesion	Adhesion by Collagen/Integrin	1.1
CPI-SC0E9AA9087	COL28A1_integrin_a10b1_complex	simple:Q2UY09	complex:integrin_a10b1_complex	COL28A1		TRUE	FALSE	FALSE	curated	TRUE	Adhesion-Adhesion	Adhesion by Collagen/Integrin	1.1
CPI-SC0A7864078	COL3A1_integrin_a10b1_complex	simple:P02461	complex:integrin_a10b1_complex	COL3A1		TRUE	FALSE	FALSE	curated	TRUE	Adhesion-Adhesion	Adhesion by Collagen/Integrin	1.1
CPI-SC0756B421F	COL4A1_integrin_a10b1_complex	simple:P02462	complex:integrin_a10b1_complex	COL4A1		TRUE	FALSE	FALSE	curated	TRUE	Adhesion-Adhesion	Adhesion by Collagen/Integrin	1.1
CPI-SC0096917A2	COL4A2_integrin_a10b1_complex	simple:P08572	complex:integrin_a10b1_complex	COL4A2		TRUE	FALSE	FALSE	curated	TRUE	Adhesion-Adhesion	Adhesion by Collagen/Integrin	1.1
CPI-SC0CC8A2F79	COL4A3_integrin_a10b1_complex	simple:Q01955	complex:integrin_a10b1_complex	COL4A3		TRUE	FALSE	FALSE	curated	TRUE	Adhesion-Adhesion	Adhesion by Collagen/Integrin	1.1
CPI-SC030087D4F	COL4A4_integrin_a10b1_complex	simple:P53420	complex:integrin_a10b1_complex	COL4A4		TRUE	FALSE	FALSE	curated	TRUE	Adhesion-Adhesion	Adhesion by Collagen/Integrin	1.1
CPI-SC0F1833AC0	COL4A5_integrin_a10b1_complex	simple:P29400	complex:integrin_a10b1_complex	COL4A5		TRUE	FALSE	FALSE	curated	TRUE	Adhesion-Adhesion	Adhesion by Collagen/Integrin	1.1
CPI-SC0BFDE14E9	COL4A6_integrin_a10b1_complex	simple:Q14031	complex:integrin_a10b1_complex	COL4A6		TRUE	FALSE	FALSE	curated	TRUE	Adhesion-Adhesion	Adhesion by Collagen/Integrin	1.1
CPI-SC05590EDD3	COL5A1_integrin_a10b1_complex	simple:P20908	complex:integrin_a10b1_complex	COL5A1		TRUE	FALSE	FALSE	curated	TRUE	Adhesion-Adhesion	Adhesion by Collagen/Integrin	1.1
CPI-SC0AA90A03B	COL2A1_integrin_a10b1_complex	simple:P02458	complex:integrin_a10b1_complex	COL2A1		TRUE	FALSE	FALSE	curated	TRUE	Adhesion-Adhesion	Adhesion by Collagen/Integrin	1.1
CPI-SC0C739EDCE	COL18A1_integrin_a1b1_complex	simple:P39060	complex:integrin_a1b1_complex	COL18A1		TRUE	FALSE	FALSE	curated	TRUE	Adhesion-Adhesion	Adhesion by Collagen/Integrin	1.1
CPI-SC0C841033A	COL17A1_integrin_a1b1_complex	simple:Q9UMD9	complex:integrin_a1b1_complex	COL17A1		TRUE	FALSE	FALSE	curated	TRUE	Adhesion-Adhesion	Adhesion by Collagen/Integrin	1.1
CPI-SC06AD39F88	COL16A1_integrin_a1b1_complex	simple:Q07092	complex:integrin_a1b1_complex	COL16A1		TRUE	FALSE	FALSE	curated	TRUE	Adhesion-Adhesion	Adhesion by Collagen/Integrin	1.1
CPI-SC03515B178	COL4A1_integrin_a2b1_complex	simple:P02462	complex:integrin_a2b1_complex	COL4A1		TRUE	FALSE	FALSE	curated	TRUE	Adhesion-Adhesion	Adhesion by Collagen/Integrin	1.1
CPI-SC046604E76	COL4A2_integrin_a2b1_complex	simple:P08572	complex:integrin_a2b1_complex	COL4A2		TRUE	FALSE	FALSE	curated	TRUE	Adhesion-Adhesion	Adhesion by Collagen/Integrin	1.1
CPI-SC0926FDACC	COL4A3_integrin_a2b1_complex	simple:Q01955	complex:integrin_a2b1_complex	COL4A3		TRUE	FALSE	FALSE	curated	TRUE	Adhesion-Adhesion	Adhesion by Collagen/Integrin	1.1
CPI-SC072376C7B	COL4A4_integrin_a2b1_complex	simple:P53420	complex:integrin_a2b1_complex	COL4A4		TRUE	FALSE	FALSE	curated	TRUE	Adhesion-Adhesion	Adhesion by Collagen/Integrin	1.1
CPI-SC0C287AFC3	COL4A5_integrin_a2b1_complex	simple:P29400	complex:integrin_a2b1_complex	COL4A5		TRUE	FALSE	FALSE	curated	TRUE	Adhesion-Adhesion	Adhesion by Collagen/Integrin	1.1
CPI-SC0FDD31EAB	COL4A6_integrin_a2b1_complex	simple:Q14031	complex:integrin_a2b1_complex	COL4A6		TRUE	FALSE	FALSE	curated	TRUE	Adhesion-Adhesion	Adhesion by Collagen/Integrin	1.1
CPI-SC0681DB40E	COL5A1_integrin_a2b1_complex	simple:P20908	complex:integrin_a2b1_complex	COL5A1		TRUE	FALSE	FALSE	curated	TRUE	Adhesion-Adhesion	Adhesion by Collagen/Integrin	1.1
CPI-SC0345262E7	COL5A2_integrin_a2b1_complex	simple:P05997	complex:integrin_a2b1_complex	COL5A2		TRUE	FALSE	FALSE	curated	TRUE	Adhesion-Adhesion	Adhesion by Collagen/Integrin	1.1
CPI-SC0D5418330	COL5A3_integrin_a2b1_complex	simple:P25940	complex:integrin_a2b1_complex	COL5A3		TRUE	FALSE	FALSE	curated	TRUE	Adhesion-Adhesion	Adhesion by Collagen/Integrin	1.1
CPI-SC0CCB0D955	COL6A1_integrin_a2b1_complex	simple:P12109	complex:integrin_a2b1_complex	COL6A1		TRUE	FALSE	FALSE	curated	TRUE	Adhesion-Adhesion	Adhesion by Collagen/Integrin	1.1
CPI-SC01A5C5096	COL6A2_integrin_a2b1_complex	simple:P12110	complex:integrin_a2b1_complex	COL6A2		TRUE	FALSE	FALSE	curated	TRUE	Adhesion-Adhesion	Adhesion by Collagen/Integrin	1.1
CPI-SC084C79E20	COL6A3_integrin_a2b1_complex	simple:P12111	complex:integrin_a2b1_complex	COL6A3		TRUE	FALSE	FALSE	curated	TRUE	Adhesion-Adhesion	Adhesion by Collagen/Integrin	1.1
CPI-SC0A6F94686	COL6A5_integrin_a2b1_complex	simple:A8TX70	complex:integrin_a2b1_complex	COL6A5		TRUE	FALSE	FALSE	curated	TRUE	Adhesion-Adhesion	Adhesion by Collagen/Integrin	1.1
CPI-SC00D0AFED0	COL6A6_integrin_a2b1_complex	simple:A6NMZ7	complex:integrin_a2b1_complex	COL6A6		TRUE	FALSE	FALSE	curated	TRUE	Adhesion-Adhesion	Adhesion by Collagen/Integrin	1.1
CPI-SC05640277E	COL7A1_integrin_a2b1_complex	simple:Q02388	complex:integrin_a2b1_complex	COL7A1		TRUE	FALSE	FALSE	curated	TRUE	Adhesion-Adhesion	Adhesion by Collagen/Integrin	1.1
CPI-SC0B3564B15	COL8A1_integrin_a2b1_complex	simple:P27658	complex:integrin_a2b1_complex	COL8A1		TRUE	FALSE	FALSE	curated	TRUE	Adhesion-Adhesion	Adhesion by Collagen/Integrin	1.1
CPI-SC0F94B7D8F	COL8A2_integrin_a2b1_complex	simple:P25067	complex:integrin_a2b1_complex	COL8A2		TRUE	FALSE	FALSE	curated	TRUE	Adhesion-Adhesion	Adhesion by Collagen/Integrin	1.1
CPI-SC06A152CC0	COL3A1_integrin_a2b1_complex	simple:P02461	complex:integrin_a2b1_complex	COL3A1		TRUE	FALSE	FALSE	curated	TRUE	Adhesion-Adhesion	Adhesion by Collagen/Integrin	1.1
CPI-SC09C62F412	COL2A1_integrin_a2b1_complex	simple:P02458	complex:integrin_a2b1_complex	COL2A1		TRUE	FALSE	FALSE	curated	TRUE	Adhesion-Adhesion	Adhesion by Collagen/Integrin	1.1
CPI-SC04251A46C	COL28A1_integrin_a2b1_complex	simple:Q2UY09	complex:integrin_a2b1_complex	COL28A1		TRUE	FALSE	FALSE	curated	TRUE	Adhesion-Adhesion	Adhesion by Collagen/Integrin	1.1
CPI-SC044C2FDA4	COL27A1_integrin_a2b1_complex	simple:Q8IZC6	complex:integrin_a2b1_complex	COL27A1		TRUE	FALSE	FALSE	curated	TRUE	Adhesion-Adhesion	Adhesion by Collagen/Integrin	1.1
CPI-SC0B5CEA47D	COL10A1_integrin_a2b1_complex	simple:Q03692	complex:integrin_a2b1_complex	COL10A1		TRUE	FALSE	FALSE	curated	TRUE	Adhesion-Adhesion	Adhesion by Collagen/Integrin	1.1
CPI-SC0C8B7BCBB	COL11A1_integrin_a2b1_complex	simple:P12107	complex:integrin_a2b1_complex	COL11A1		TRUE	FALSE	FALSE	curated	TRUE	Adhesion-Adhesion	Adhesion by Collagen/Integrin	1.1
CPI-SC0D3C12C3F	COL11A2_integrin_a2b1_complex	simple:P13942	complex:integrin_a2b1_complex	COL11A2		TRUE	FALSE	FALSE	curated	TRUE	Adhesion-Adhesion	Adhesion by Collagen/Integrin	1.1
CPI-SC0B86B7CED	COL12A1_integrin_a2b1_complex	simple:Q99715	complex:integrin_a2b1_complex	COL12A1		TRUE	FALSE	FALSE	curated	TRUE	Adhesion-Adhesion	Adhesion by Collagen/Integrin	1.1
CPI-SC0FA343CEF	COL13A1_integrin_a2b1_complex	simple:Q5TAT6	complex:integrin_a2b1_complex	COL13A1		FALSE	FALSE	FALSE	curated	TRUE	Adhesion-Adhesion	Adhesion by Collagen/Integrin	1.1
CPI-SC0CCCF9A7F	COL14A1_integrin_a2b1_complex	simple:Q05707	complex:integrin_a2b1_complex	COL14A1		TRUE	FALSE	FALSE	curated	TRUE	Adhesion-Adhesion	Adhesion by Collagen/Integrin	1.1
CPI-SC0E85E1FB0	COL15A1_integrin_a2b1_complex	simple:P39059	complex:integrin_a2b1_complex	COL15A1		TRUE	FALSE	FALSE	curated	TRUE	Adhesion-Adhesion	Adhesion by Collagen/Integrin	1.1
CPI-SC0956F4A31	COL16A1_integrin_a2b1_complex	simple:Q07092	complex:integrin_a2b1_complex	COL16A1		TRUE	FALSE	FALSE	curated	TRUE	Adhesion-Adhesion	Adhesion by Collagen/Integrin	1.1
CPI-SC00065C95C	COL9A1_integrin_a2b1_complex	simple:P20849	complex:integrin_a2b1_complex	COL9A1		TRUE	FALSE	FALSE	curated	TRUE	Adhesion-Adhesion	Adhesion by Collagen/Integrin	1.1
CPI-SC06EEEC092	COL17A1_integrin_a2b1_complex	simple:Q9UMD9	complex:integrin_a2b1_complex	COL17A1		TRUE	FALSE	FALSE	curated	TRUE	Adhesion-Adhesion	Adhesion by Collagen/Integrin	1.1
CPI-SC0BDD04147	COL19A1_integrin_a2b1_complex	simple:Q14993	complex:integrin_a2b1_complex	COL19A1		TRUE	FALSE	FALSE	curated	TRUE	Adhesion-Adhesion	Adhesion by Collagen/Integrin	1.1
CPI-SC04BCFC59C	COL1A1_integrin_a2b1_complex	simple:P02452	complex:integrin_a2b1_complex	COL1A1		TRUE	FALSE	FALSE	curated	TRUE	Adhesion-Adhesion	Adhesion by Collagen/Integrin	1.1
CPI-SC03D0A4AD2	COL1A2_integrin_a2b1_complex	simple:P08123	complex:integrin_a2b1_complex	COL1A2		TRUE	FALSE	FALSE	curated	TRUE	Adhesion-Adhesion	Adhesion by Collagen/Integrin	1.1
CPI-SC0D5DDAD29	COL20A1_integrin_a2b1_complex	simple:Q9P218	complex:integrin_a2b1_complex	COL20A1		TRUE	FALSE	FALSE	curated	TRUE	Adhesion-Adhesion	Adhesion by Collagen/Integrin	1.1
CPI-SC0D10396B4	COL21A1_integrin_a2b1_complex	simple:Q96P44	complex:integrin_a2b1_complex	COL21A1		TRUE	FALSE	FALSE	curated	TRUE	Adhesion-Adhesion	Adhesion by Collagen/Integrin	1.1
CPI-SC04D3AE2F6	COL22A1_integrin_a2b1_complex	simple:Q8NFW1	complex:integrin_a2b1_complex	COL22A1		TRUE	FALSE	FALSE	curated	TRUE	Adhesion-Adhesion	Adhesion by Collagen/Integrin	1.1
CPI-SC088A27EA5	COL24A1_integrin_a2b1_complex	simple:Q17RW2	complex:integrin_a2b1_complex	COL24A1		TRUE	FALSE	FALSE	curated	TRUE	Adhesion-Adhesion	Adhesion by Collagen/Integrin	1.1
CPI-SC0F179D307	COL26A1_integrin_a2b1_complex	simple:Q96A83	complex:integrin_a2b1_complex	COL26A1		TRUE	FALSE	FALSE	curated	TRUE	Adhesion-Adhesion	Adhesion by Collagen/Integrin	1.1
CPI-SC04BD52124	COL18A1_integrin_a2b1_complex	simple:P39060	complex:integrin_a2b1_complex	COL18A1		TRUE	FALSE	FALSE	curated	TRUE	Adhesion-Adhesion	Adhesion by Collagen/Integrin	1.1
CPI-SC0A916E0E2	COL9A2_integrin_a2b1_complex	simple:Q14055	complex:integrin_a2b1_complex	COL9A2		TRUE	FALSE	FALSE	curated	TRUE	Adhesion-Adhesion	Adhesion by Collagen/Integrin	1.1
CPI-SC0BB68FB34	COL9A3_integrin_a2b1_complex	simple:Q14050	complex:integrin_a2b1_complex	COL9A3		TRUE	FALSE	FALSE	curated	TRUE	Adhesion-Adhesion	Adhesion by Collagen/Integrin	1.1
CPI-SC01D1C56CC	FN1_integrin_a2b1_complex	simple:P02751	complex:integrin_a2b1_complex	FN1		TRUE	FALSE	FALSE	curated	TRUE	Adhesion-Adhesion	Adhesion by Fibronectin	1.1
CPI-SS0322747C2	CEACAM5_CEACAM6	simple:P06731	simple:P40199	CEACAM5	CEACAM6	FALSE	FALSE	FALSE	curated	FALSE	Adhesion-Adhesion	Adhesion by CEAM	1.1
CPI-SS001BF66E8	CEACAM6_CEACAM6	simple:P40199	simple:P40199	CEACAM6	CEACAM6	FALSE	FALSE	FALSE	curated	FALSE	Adhesion-Adhesion	Adhesion by CEAM	1.1
CPI-SS08C411721	CEACAM8_CEACAM6	simple:P31997	simple:P40199	CEACAM8	CEACAM6	FALSE	FALSE	FALSE	curated	FALSE	Adhesion-Adhesion	Adhesion by CEAM	1.1
CPI-SS0CCDBBBC0	CEACAM1_CEACAM8	simple:P13688	simple:P31997	CEACAM1	CEACAM8	TRUE	FALSE	FALSE	curated	FALSE	Adhesion-Adhesion	Adhesion by CEAM	1.1
CPI-SS0BDC04683	CEACAM1_SELE	simple:P13688	simple:P16581	CEACAM1	SELE	TRUE	FALSE	FALSE	curated	FALSE	Adhesion-Adhesion	Adhesion by CEAM	1.1
CPI-SS0B111D2F5	PODXL2_SELE	simple:Q9NZ53	simple:P16581	PODXL2	SELE	FALSE	FALSE	FALSE	curated	FALSE	Ligand-Receptor	Signaling by Podocalyxin-like protein	1.1
CPI-SS085C6A191	SELPLG_SELE	simple:Q14242	simple:P16581	SELPLG	SELE	FALSE	TRUE	FALSE	curated	FALSE	Ligand-Receptor	Signaling by Selectin	1.1
CPI-SS06F83AE58	CD44_SELE	simple:P16070	simple:P16581	CD44	SELE	FALSE	TRUE	FALSE	curated	FALSE	Ligand-Receptor		1.1
CPI-SS0A2D7895C	CEACAM1_CEACAM6	simple:P13688	simple:P40199	CEACAM1	CEACAM6	TRUE	FALSE	FALSE	curated	FALSE	Adhesion-Adhesion	Adhesion by CEAM	1.1
CPI-SS0AC66088D	CEACAM5_CD1D	simple:P06731	simple:P15813	CEACAM5	CD1D	FALSE	FALSE	FALSE	curated	FALSE	Adhesion-Adhesion	Adhesion by CEAM	1.1
CPI-SS0B537DD3F	CEACAM5_CEACAM1	simple:P06731	simple:P13688	CEACAM5	CEACAM1	TRUE	FALSE	FALSE	curated	FALSE	Adhesion-Adhesion	Adhesion by CEAM	1.1
CPI-SC04FA882F7	COL10A1_integrin_a1b1_complex	simple:Q03692	complex:integrin_a1b1_complex	COL10A1		TRUE	FALSE	FALSE	curated	TRUE	Ligand-Receptor	Adhesion by Collagen/Integrin	1.1
CPI-SC0E53A238E	COL11A1_integrin_a1b1_complex	simple:P12107	complex:integrin_a1b1_complex	COL11A1		TRUE	FALSE	FALSE	curated	TRUE	Adhesion-Adhesion	Adhesion by Collagen/Integrin	1.1
CPI-SC071163509	COL11A2_integrin_a1b1_complex	simple:P13942	complex:integrin_a1b1_complex	COL11A2		TRUE	FALSE	FALSE	curated	TRUE	Adhesion-Adhesion	Adhesion by Collagen/Integrin	1.1
CPI-SC0E83A4B71	COL12A1_integrin_a1b1_complex	simple:Q99715	complex:integrin_a1b1_complex	COL12A1		TRUE	FALSE	FALSE	curated	TRUE	Adhesion-Adhesion	Adhesion by Collagen/Integrin	1.1
CPI-SC0FCF853DB	COL13A1_integrin_a1b1_complex	simple:Q5TAT6	complex:integrin_a1b1_complex	COL13A1		FALSE	FALSE	FALSE	curated	TRUE	Adhesion-Adhesion	Adhesion by Collagen/Integrin	1.1
CPI-SC0AB5FBF10	COL14A1_integrin_a1b1_complex	simple:Q05707	complex:integrin_a1b1_complex	COL14A1		TRUE	FALSE	FALSE	curated	TRUE	Adhesion-Adhesion	Adhesion by Collagen/Integrin	1.1
CPI-SC027893337	COL15A1_integrin_a1b1_complex	simple:P39059	complex:integrin_a1b1_complex	COL15A1		TRUE	FALSE	FALSE	curated	TRUE	Adhesion-Adhesion	Adhesion by Collagen/Integrin	1.1
CPI-SS04B37190C	CEACAM5_CD8A	simple:P06731	simple:P01732	CEACAM5	CD8A	TRUE	FALSE	TRUE	curated	FALSE	Adhesion-Adhesion	Adhesion by CEAM	1.1
CPI-SC01633DC81	COL16A1_integrin_a11b1_complex	simple:Q07092	complex:integrin_a11b1_complex	COL16A1		TRUE	FALSE	FALSE	curated	TRUE	Adhesion-Adhesion	Adhesion by Collagen/Integrin	1.1
CPI-SS0A2949959	ICAM3_CD209	simple:P32942	simple:Q9NNX6	ICAM3	CD209	TRUE	FALSE	TRUE	curated	FALSE	Ligand-Receptor	Adhesion by ICAM	1.1
CPI-SS055B305F1	CEACAM1_CD209	simple:P13688	simple:Q9NNX6	CEACAM1	CD209	TRUE	FALSE	TRUE	curated	FALSE	Adhesion-Adhesion	Adhesion by CEAM	1.1
CPI-SC0A460766C	LAMC1_integrin_a2b1_complex	simple:P11047	complex:integrin_a2b1_complex	LAMC1		TRUE	FALSE	FALSE	curated	TRUE	Ligand-Receptor	Adhesion by Laminin	1.1
CPI-SC09D882C18	CDH1_integrin_aEb7_complex	simple:P12830	complex:integrin_aEb7_complex	CDH1		FALSE	FALSE	FALSE	curated	TRUE	Adhesion-Adhesion	Adhesion by Cadherin	1.1
CPI-SS0CC5DCE80	CDH1_KLRG1	simple:P12830	simple:Q96E93	CDH1	KLRG1	FALSE	FALSE	TRUE	curated	FALSE	Ligand-Receptor	Adhesion by Cadherin	1.1
CPI-SS0EE09A201	CDH2_CDH2	simple:P19022	simple:P19022	CDH2	CDH2	FALSE	FALSE	FALSE	curated	FALSE	Adhesion-Adhesion	Adhesion by Cadherin	1.1
CPI-SS0ADFF0666	CDH2_FCER2	simple:P19022	simple:P06734	CDH2	FCER2	TRUE	FALSE	TRUE	curated	FALSE	Ligand-Receptor	Adhesion by Cadherin	1.1
CPI-SS0DA0F5556	CDH3_CDH3	simple:P22223	simple:P22223	CDH3	CDH3	FALSE	FALSE	FALSE	curated	FALSE	Adhesion-Adhesion	Adhesion by Cadherin	1.1
CPI-SS00C24ED50	CDH5_CDH5	simple:P33151	simple:P33151	CDH5	CDH5	FALSE	FALSE	FALSE	curated	FALSE	Adhesion-Adhesion	Adhesion by Cadherin	1.1
CPI-SS0C53F7672	CDH6_CDH6	simple:P55285	simple:P55285	CDH6	CDH6	FALSE	FALSE	FALSE	curated	FALSE	Adhesion-Adhesion	Adhesion by Cadherin	1.1
CPI-SS0544D2759	ICAM2_CD209	simple:P13598	simple:Q9NNX6	ICAM2	CD209	TRUE	FALSE	TRUE	curated	FALSE	Ligand-Receptor	Adhesion by ICAM	1.1
CPI-SS0BE3D537D	CDH7_CDH7	simple:Q9ULB5	simple:Q9ULB5	CDH7	CDH7	FALSE	FALSE	FALSE	curated	FALSE	Adhesion-Adhesion	Adhesion by Cadherin	1.1
CPI-SS09C06644C	CADM3_CADM1	simple:Q8N126	simple:Q9BY67	CADM3	CADM1	FALSE	FALSE	FALSE	curated	FALSE	Adhesion-Adhesion	Adhesion by CADM	1.1
CPI-SS0C9696AAA	CRTAM_CADM1	simple:O95727	simple:Q9BY67	CRTAM	CADM1	FALSE	FALSE	FALSE	curated	FALSE	Adhesion-Adhesion		1.1
CPI-SS0B990492C	CADM1_NECTIN3	simple:Q9BY67	simple:Q9NQS3	CADM1	NECTIN3	FALSE	FALSE	FALSE	curated	FALSE	Adhesion-Adhesion	Adhesion by CADM	1.1
CPI-SS00550260E	CADM3_NECTIN3	simple:Q8N126	simple:Q9NQS3	CADM3	NECTIN3	FALSE	FALSE	FALSE	curated	FALSE	Adhesion-Adhesion	Adhesion by CADM	1.1
CPI-SS0C5E9FBFB	NECTIN1_NECTIN3	simple:Q15223	simple:Q9NQS3	NECTIN1	NECTIN3	TRUE	TRUE	FALSE	curated	FALSE	Adhesion-Adhesion	Adhesion by Nectin	1.1
CPI-SS02FBD007E	NECTIN2_NECTIN3	simple:Q92692	simple:Q9NQS3	NECTIN2	NECTIN3	FALSE	TRUE	FALSE	curated	FALSE	Adhesion-Adhesion	Adhesion by Nectin	1.1
CPI-SS02D18D12B	CADM3_CADM4	simple:Q8N126	simple:Q8NFZ8	CADM3	CADM4	FALSE	FALSE	FALSE	curated	FALSE	Adhesion-Adhesion	Adhesion by CADM	1.1
CPI-SS0B3829651	CADM3_EPB41L1	simple:Q8N126	simple:Q9H4G0	CADM3	EPB41L1	FALSE	FALSE	FALSE	curated	FALSE	Adhesion-Adhesion	Adhesion by CADM	1.1
CPI-SS0889E281D	CADM1_CADM1	simple:Q9BY67	simple:Q9BY67	CADM1	CADM1	FALSE	FALSE	FALSE	curated	FALSE	Adhesion-Adhesion	Adhesion by CADM	1.1
CPI-CS07C64A33E	Acetylcholine_byCHAT_and_SLC10A4_CHRM4	complex:Acetylcholine_byCHAT_and_SLC10A4	simple:P08173		CHRM4	TRUE	FALSE	TRUE	curated	FALSE	Ligand-Receptor	Signaling by Choline acetyltransferase	1.1
CPI-SC0D3C68BD6	COL17A1_integrin_a11b1_complex	simple:Q9UMD9	complex:integrin_a11b1_complex	COL17A1		TRUE	FALSE	FALSE	curated	TRUE	Adhesion-Adhesion	Adhesion by Collagen/Integrin	1.1
CPI-SC0E09C8768	COL19A1_integrin_a11b1_complex	simple:Q14993	complex:integrin_a11b1_complex	COL19A1		TRUE	FALSE	FALSE	curated	TRUE	Adhesion-Adhesion	Adhesion by Collagen/Integrin	1.1
CPI-SC0F72E9E4E	FGF2_integrin_aVb3_complex	simple:P09038	complex:integrin_aVb3_complex	FGF2		TRUE	FALSE	FALSE	curated	TRUE	Ligand-Receptor	Signaling by Fibroblast growth factor	1.1
[truncated: 863 more rows]
[truncated: 130 more columns]
